# Supplementary material for: Domain-mediated interactions for protein subfamily identification
Source: Sci Rep. 2020 Jan 14;10:264. doi: 10.1038/s41598-019-57187-z (PMC6959277; doi:10.1038/s41598-019-57187-z)
Supplement: Supplementary file 2 — Supplementary table S1. [file 41598_2019_57187_MOESM2_ESM.xlsx]

## Sheet: Data
#	Network types	species	cut offs	PPI networks		Domain-resolved PPI network		Contributed domain/DMI
				Number of nodes	Number of edges	Number of nodes	Number of edges	Number of domains	Number of DMI types
1	STRING	human	>0.7	17161	419761	9663	90184	2229	6327
2	STRING	yeast	>0.7	6148	118692	2927	16199	1442	3877
3	STRING	fly	>0.7	10398	191994	4960	31414	1743	4780
4	STRING	plant	>0.7	17917	411111	7808	62596	1760	4424
5	STRING (experimental)	human	>0.0	18043	2287192	11500	541457	2294	7398
6	STRING (experimental)	yeast	>0.0	6057	394274	3264	51799	1587	5128
7	STRING (experimental)	fly	>0.0	11280	749503	6117	135265	1833	5967
8	STRING (experimental)	plant	>0.0	18271	1931687	9870	378651	1600	4827
9	BIOGRID (physical)	human	-	22914	363159	8643	44468	2199	6391
10	BIOGRID (physical)	yeast	-	6835	114688	1326	4902	954	2550
11	BIOGRID (physical)	fly	-	9000	52401	2828	6148	1237	3129
12	BIOGRID (physical)	plant	-	10329	48522	1284	2522	455	721
13	Huttlin et al.	human	-	10961	56553	4346	7026	1276	2645
14	Wan et al.	human	-	3464	16655	1606	3234	827	1899
15	Luck et al.	human	-	8266	52511	2549	4881	834	1570
