# Supplementary material for: Domain-mediated interactions for protein subfamily identification
Source: Sci Rep. 2020 Jan 14;10:264. doi: 10.1038/s41598-019-57187-z (PMC6959277; doi:10.1038/s41598-019-57187-z)
Supplement: Supplementary file 3 — Supplementary table S2. [file 41598_2019_57187_MOESM3_ESM.xlsx]

## Sheet: Data
#	Network types	species	cut offs	Number of parent-domain families	Number of DMI subfamilies
1	STRING	human	>0.7	778	4940
2	STRING	yeast	>0.7	212	1340
3	STRING	fly	>0.7	443	2493
4	STRING	plant	>0.7	696	3241
5	STRING (experimental)	human	>0.0	797	6638
6	STRING (experimental)	yeast	>0.0	238	2053
7	STRING (experimental)	fly	>0.0	483	4234
8	STRING (experimental)	plant	>0.0	630	4356
9	BIOGRID (physical)	human	-	608	3620
10	BIOGRID (physical)	yeast	-	176	1073
11	BIOGRID (physical)	fly	-	178	731
12	BIOGRID (physical)	plant	-	97	227
13	Huttlin et al.	human	-	192	709
14	Wan et al.	human	-	104	291
15	Luck et al.	human	-	142	442
