# Supplementary material for: Domain-mediated interactions for protein subfamily identification
Source: Sci Rep. 2020 Jan 14;10:264. doi: 10.1038/s41598-019-57187-z (PMC6959277; doi:10.1038/s41598-019-57187-z)
Supplement: Supplementary file 4 — Supplementary table S3. [file 41598_2019_57187_MOESM4_ESM.xlsx]

## Sheet: Data
DMI subfamily	Enriche function	Corrected p-value	#genes in overlap	Genes in overlap between DMI subfamily and functional module
('MA3', 'W2')	GO:0005515	0	3	['EIF4G2', 'PDCD4', 'EIF4G1']
('MA3', 'W2')	GO:0005829	0	3	['EIF4G2', 'PDCD4', 'EIF4G1']
('MA3', 'MA3')	GO:0005515	0	3	['EIF4G2', 'PDCD4', 'EIF4G1']
('MA3', 'MA3')	GO:0005829	0	3	['EIF4G2', 'PDCD4', 'EIF4G1']
('SMC_N', 'Rad21_Rec8')	GO:0005654	0	3	['SMC1A', 'SMC3', 'SMC1B']
('MHC_I', 'MHC_I_C')	GO:0005515	0	4	['HLA-C', 'HLA-B', 'HLA-G', 'HLA-E']
('MHC_I', 'C1-set')	GO:0005515	0	9	['RAET1E', 'HLA-C', 'HLA-B', 'HLA-A', 'HLA-G', 'HLA-F', 'HLA-E', 'ULBP1', 'MICA']
('Tubulin_C', 'zf-C2H2')	GO:0055037	0.00282087	2	['TUBG1', 'TUBA1A']
('Tubulin_C', 'zf-C2H2')	GO:0005515	0	5	['TUBG1', 'TUBA1A', 'TUBB2A', 'TUBB3', 'TUBB2B']
('Tubulin_C', 'CH')	GO:0055037	0.00113185	2	['TUBG1', 'TUBA1A']
('Tubulin_C', 'CH')	GO:0036464	0.00138699	2	['TUBA1A', 'TUBB']
('Tubulin_C', 'CH')	GO:0005515	0	4	['TUBG1', 'TUBA1A', 'TUBB3', 'TUBB']
('JmjC', 'zf-C2H2')	GO:0005634	0	5	['KDM6A', 'JMJD6', 'PHF8', 'KDM5B', 'KDM5C']
('Synaptobrevin', 'Synaptobrevin')	GO:0005515	0	3	['SEC22B', 'VAMP3', 'VAMP2']
('Ribosomal_L7Ae', 'RRM_1')	GO:0005515	0	3	['GADD45B', 'RPL30', 'GADD45G']
('Ribosomal_L7Ae', 'RRM_1')	GO:0005634	0	3	['GADD45B', 'RPL30', 'GADD45G']
('SWIRM', 'Myb_DNA-binding')	GO:0005654	0	3	['SMARCC2', 'KDM1A', 'SMARCC1']
('SWIRM', 'Myb_DNA-binding')	GO:0005515	0	3	['SMARCC2', 'KDM1A', 'SMARCC1']
('SWIRM', 'Amino_oxidase')	GO:0005515	0	3	['KDM1A', 'KDM1B', 'SMARCC1']
('DUSP', 'Ubiquitin_3')	GO:0005634	0	3	['USP11', 'USP4', 'USP15']
('DUSP', 'Ubiquitin_3')	GO:0005829	0	3	['USP11', 'USP4', 'USP15']
('MOZ_SAS', 'PHD')	GO:0005634	0	4	['KAT8', 'KAT6A', 'KAT5', 'KAT7']
('MAM', 'EGF')	GO:0005515	0	2	['PTPRK', 'MEP1A']
('MAM', 'CUB')	GO:0005515	0	3	['PTPRK', 'NRP1', 'NRP2']
('MAM', 'fn3')	GO:0005515	0	6	['PTPRU', 'ALK', 'MEP1A', 'MEP1B', 'NRP1', 'NRP2']
('MAM', 'F5_F8_type_C')	GO:0005515	0	3	['PTPRK', 'NRP1', 'NRP2']
('MAM', 'Pkinase')	GO:0005515	0	4	['PTPRM', 'PTPRK', 'NRP1', 'ALK']
('MAM', 'Pkinase')	GO:0005886	0	4	['PTPRM', 'PTPRK', 'NRP1', 'ALK']
('PI-PLC-X', 'C2')	GO:0005515	0	4	['PLCG2', 'PLCB2', 'PLCG1', 'PLCB1']
('PI-PLC-X', 'PI-PLC-Y')	GO:0005515	0	4	['PLCG2', 'PLCB2', 'PLCG1', 'PLCB1']
('PI-PLC-X', 'PI-PLC-X')	GO:0005515	0	4	['PLCG2', 'PLCB2', 'PLCG1', 'PLCB1']
('PI-PLC-Y', 'PI-PLC-X')	GO:0005515	0	4	['PLCG2', 'PLCB2', 'PLCG1', 'PLCB1']
('PI-PLC-Y', 'C2')	GO:0005515	0	4	['PLCG2', 'PLCB2', 'PLCG1', 'PLCB1']
('DNA_pol_B', 'PCNA_N')	GO:0005634	0	3	['POLD1', 'POLA1', 'POLE']
('DNA_pol_B', 'PCNA_N')	GO:0005654	0	3	['POLD1', 'POLA1', 'POLE']
('DNA_pol_B', 'PCNA_C')	GO:0005634	0	3	['POLD1', 'POLA1', 'POLE']
('DNA_pol_B', 'PCNA_C')	GO:0005654	0	3	['POLD1', 'POLA1', 'POLE']
('ArfGap', 'SH3_1')	GO:0005515	0	6	['ARAP3', 'GIT1', 'GIT2', 'ASAP1', 'ASAP2', 'ASAP3']
('Cadherin', 'Pkinase')	GO:0030335	0.00312452	3	['CDH13', 'RET', 'CDH5']
('Cadherin', 'Cadherin_C')	GO:0030027	0.00758657	2	['CDH1', 'CDH2']
('Cadherin', 'Cadherin_C')	GO:0009898	0.000476489	2	['DSG1', 'CDH1']
('Cadherin', 'Cadherin')	GO:0009898	0.00133071	2	['CDH1', 'DSG1']
('Proteasome', 'zf-C2H2')	GO:0005515	0	5	['PSMA2', 'PSMA3', 'PSMA1', 'PSMA6', 'PSMA4']
('Proteasome', 'Cullin')	GO:0005515	0	5	['PSMA2', 'PSMA1', 'PSMA6', 'PSMA7', 'PSMA4']
('Proteasome', 'UCH')	GO:0005515	0	6	['PSMA4', 'PSMA2', 'PSMA3', 'PSMB9', 'PSMB8', 'PSMB4']
('Proteasome', 'DUF3437')	GO:0005515	0	10	['PSMA4', 'PSMA2', 'PSMA1', 'PSMB9', 'PSMA5', 'PSMB7', 'PSMB4', 'PSMB3', 'PSMB2', 'PSMB1']
('Proteasome', 'Pkinase')	GO:0005515	0	4	['PSMA3', 'PSMA6', 'PSMA4', 'PSMA5']
('Proteasome', 'Helicase_C')	GO:0005515	0	4	['PSMA3', 'PSMA1', 'PSMB2', 'PSMA5']
('CENP-B_N', 'CENP-B_N')	GO:0005634	0	2	['GTF2IRD2B', 'TIGD6']
('DEP', 'RGS')	GO:0031410	0.0011552	2	['DVL2', 'DVL1']
('DEP', 'RGS')	GO:0006366	0.000241335	2	['DVL2', 'DVL1']
('DEP', 'RRM_1')	GO:0001934	0.00139912	2	['DVL2', 'DVL3']
('DEP', 'DIX')	GO:0031410	0.0011552	2	['DVL2', 'DVL1']
('DEP', 'DIX')	GO:0050821	0.0027159	2	['DVL3', 'DVL1']
('DEP', 'DIX')	GO:0045893	0	3	['DVL2', 'DVL3', 'DVL1']
('DEP', 'DIX')	GO:0005515	0	3	['DVL2', 'DVL3', 'DVL1']
('DEP', 'DIX')	GO:0006366	0.000241335	2	['DVL2', 'DVL1']
('DEP', 'DIX')	GO:0001934	0.00139912	2	['DVL2', 'DVL3']
('DEP', 'Pkinase')	GO:0006366	0.00834819	2	['DVL2', 'DVL1']
('DEP', 'PDZ')	GO:0031410	0.00459765	2	['DVL2', 'DVL1']
('DEP', 'PDZ')	GO:0045893	0.00201043	3	['DVL2', 'DVL3', 'DVL1']
('DEP', 'PDZ')	GO:0006366	0.000962511	2	['DVL2', 'DVL1']
('DEP', 'PDZ')	GO:0001934	0.00556655	2	['DVL2', 'DVL3']
('LSM', 'EFG_C')	GO:0003723	0.00159779	3	['SNRPB', 'SNRPD3', 'SNRPF']
('LSM', 'GTP_EFTU')	GO:0003723	0.00285582	3	['SNRPB', 'SNRPD3', 'SNRPF']
('LSM', 'EFG_IV')	GO:0003723	0.00159779	3	['SNRPB', 'SNRPD3', 'SNRPF']
('LSM', 'GTP_EFTU_D2')	GO:0003723	0.00285582	3	['SNRPB', 'SNRPD3', 'SNRPF']
('LSM', 'Voldacs')	GO:0003723	0.00737486	3	['SNRPD3', 'SNRPB', 'SNRPF']
('Pkinase_Tyr', 'EphA2_TM')	GO:2000811	0.00549939	2	['PTK2', 'SRC']
('Pkinase_Tyr', 'EphA2_TM')	GO:0050730	0.000426477	2	['EPHA7', 'EGFR']
('Pkinase_Tyr', 'Pkinase_Tyr')	GO:0016301	0.00985102	4	['IRAK1', 'CSNK2A1', 'EPHA4', 'ABL1']
('Pkinase_Tyr', 'Cpn60_TCP1')	GO:0031267	0.00151224	2	['BRAF', 'RAF1']
('Pkinase_Tyr', 'Cpn60_TCP1')	GO:1901224	0.000303184	3	['EGFR', 'ILK', 'IRAK1']
('Pkinase_Tyr', 'Cpn60_TCP1')	GO:0016301	0.000151435	3	['ABL1', 'IRAK1', 'CSNK2A1']
('Pkinase_Tyr', 'Cpn60_TCP1')	GO:0042327	0.00471695	2	['EGFR', 'ILK']
('Pkinase_Tyr', 'Cpn60_TCP1')	GO:0007250	0.000499891	2	['IRAK1', 'MAP3K7']
('Pkinase_Tyr', 'Inhibitor_Mig-6')	GO:0006909	0.00188902	2	['MERTK', 'AXL']
('Pkinase_Tyr', 'Inhibitor_Mig-6')	GO:1904646	0.00948453	2	['FYN', 'NTRK1']
('Pkinase_Tyr', 'Inhibitor_Mig-6')	GO:0050679	0.00549939	2	['ERBB2', 'EGFR']
('Pkinase_Tyr', 'SH3_1')	GO:0008022	0.00619658	6	['SRC', 'PTK2B', 'ABL1', 'KSR1', 'ERBB2', 'LCK']
('Pkinase_Tyr', 'SH3_1')	GO:0051444	0.00832958	2	['LIMK1', 'ABL1']
('Pkinase_Tyr', 'SH3_1')	GO:0014065	0.00578491	3	['ERBB2', 'ERBB3', 'LTK']
('Pkinase_Tyr', 'SH3_1')	GO:0010591	0.00832958	2	['EPHA2', 'FER']
('Pkinase_Tyr', 'SH3_1')	GO:0051090	0.00832958	2	['HCK', 'SYK']
('Pkinase_Tyr', 'FERM_M')	GO:0008022	9.73427e-05	5	['PTK2B', 'KSR1', 'ERBB2', 'SRC', 'LCK']
('Pkinase_Tyr', 'FERM_M')	GO:2000811	0.00636341	2	['PTK2', 'SRC']
('Pkinase_Tyr', 'FERM_M')	GO:1904646	0.00024999	3	['FYN', 'NTRK1', 'IGF1R']
('Pkinase_Tyr', 'FERM_M')	GO:0060396	0.000789082	2	['PTK2', 'JAK2']
('Pkinase_Tyr', 'FERM_M')	GO:0051090	0.000282419	2	['HCK', 'SYK']
('Pkinase_Tyr', 'CH')	GO:0008022	0.000291883	5	['PTK2B', 'ABL1', 'KSR1', 'ERBB2', 'SRC']
('Pkinase_Tyr', 'CH')	GO:0030307	0.00696198	3	['EGFR', 'ERBB2', 'TGFBR1']
('Pkinase_Tyr', 'CH')	GO:0033209	0.000508342	3	['PTK2B', 'JAK2', 'ILK']
('Pkinase_Tyr', 'CH')	GO:0070723	0.00133071	2	['TGFBR2', 'TGFBR1']
('Pkinase_Tyr', 'CH')	GO:0042101	0.00284415	2	['ZAP70', 'SYK']
('Pkinase_Tyr', 'CH')	GO:0048870	0.00858263	2	['EPHA2', 'TGFBR1']
('Pkinase_Tyr', 'Pkinase')	4714	0.00497138	6	['RIPK1', 'RIPK2', 'IRAK1', 'IRAK4', 'ILK', 'TNK2']
('Pkinase_Tyr', 'Pkinase')	4151	0.00581705	6	['RIPK1', 'RIPK2', 'IRAK1', 'IRAK4', 'ILK', 'TNK2']
('Pkinase_Tyr', 'Pkinase')	GO:0007254	0.00592456	2	['MAP3K7', 'MAP3K13']
('Pkinase_Tyr', 'Pkinase')	5170	0.00581705	6	['RIPK1', 'RIPK2', 'IRAK1', 'IRAK4', 'ILK', 'TNK2']
('Pkinase_Tyr', 'Pkinase')	GO:0042803	0.00171895	12	['PDGFRA', 'ACVR1', 'NTRK1', 'BMPR1A', 'RIPK2', 'IRAK1', 'CHEK2', 'FGFR2', 'FGFR1', 'KIT', 'MAP3K11', 'MAP3K13']
('Pkinase_Tyr', 'Pkinase')	GO:0051444	0.00592456	2	['LIMK1', 'ABL1']
('Pkinase_Tyr', 'Pkinase')	GO:0030307	0.00691504	4	['EGFR', 'TGFBR1', 'ERBB2', 'CSNK2A1']
('Pkinase_Tyr', 'Pkinase')	GO:0030501	0.00866909	3	['ACVR1', 'BMPR1A', 'BMPR1B']
('Pkinase_Tyr', 'Pkinase')	GO:0043507	0.00866909	3	['MAP3K7', 'MAP3K10', 'MAP3K11']
('Pkinase_Tyr', 'Pkinase')	5165	0.00581705	6	['RIPK1', 'RIPK2', 'IRAK1', 'IRAK4', 'ILK', 'TNK2']
('Pkinase_Tyr', 'Pkinase')	4926	0.00497138	6	['RIPK1', 'RIPK2', 'IRAK1', 'IRAK4', 'ILK', 'TNK2']
('Pkinase_Tyr', 'Pkinase')	5163	0.00581705	6	['RIPK1', 'RIPK2', 'IRAK1', 'IRAK4', 'ILK', 'TNK2']
('Pkinase_Tyr', 'SH3_9')	GO:0008022	0.000214374	6	['ABL1', 'KSR1', 'ERBB2', 'SRC', 'PTK2B', 'LCK']
('Pkinase_Tyr', 'SH3_9')	GO:0048008	0.00543289	2	['PDGFRB', 'PDGFRA']
('Pkinase_Tyr', 'SH3_9')	GO:0050927	0.00194865	2	['NTRK3', 'KDR']
('Pkinase_Tyr', 'SH3_9')	GO:0070723	0.00543289	2	['TGFBR2', 'TGFBR1']
('Pkinase_Tyr', 'SH3_9')	GO:0005161	0.0081319	2	['PDGFRB', 'PDGFRA']
('Pkinase_Tyr', 'SH3_9')	GO:0043507	0.00196693	3	['MAP3K7', 'MAP3K10', 'MAP3K11']
('Pkinase_Tyr', 'SH3_9')	GO:0051090	0.00194865	2	['HCK', 'SYK']
('Pkinase_Tyr', 'Ras')	GO:0030307	0.00948572	3	['EGFR', 'ERBB2', 'CSNK2A1']
('Pkinase_Tyr', 'Ras')	GO:1901224	0.00442503	3	['EGFR', 'ILK', 'IRAK1']
('Pkinase_Tyr', 'Ras')	GO:0050730	0.00104882	2	['EGFR', 'EPHA7']
('Pkinase_Tyr', 'Aminotran_5')	GO:0008285	0.00688689	2	['LYN', 'NTRK1']
('Pkinase_Tyr', 'Y_phosphatase')	GO:0008022	0.000255392	6	['ABL1', 'KSR1', 'ERBB2', 'SRC', 'PTK2B', 'LCK']
('Pkinase_Tyr', 'Y_phosphatase')	GO:0060396	0.00584916	2	['PTK2', 'JAK2']
('Pkinase_Tyr', 'Y_phosphatase')	GO:0048008	0.00584916	2	['PDGFRB', 'PDGFRA']
('Pkinase_Tyr', 'Y_phosphatase')	GO:0050927	0.00209819	2	['NTRK3', 'KDR']
('Pkinase_Tyr', 'Y_phosphatase')	GO:1904646	0.00372979	3	['FYN', 'NTRK1', 'IGF1R']
('Pkinase_Tyr', 'Y_phosphatase')	GO:0005161	0.00875447	2	['PDGFRB', 'PDGFRA']
('Pkinase_Tyr', 'Y_phosphatase')	GO:0090630	0.00314019	3	['EPHA2', 'NTRK3', 'EPHA1']
('Pkinase_Tyr', 'RIIa')	GO:0042327	1.04868e-05	2	['EGFR', 'ILK']
('Pkinase_Tyr', 'RIIa')	GO:0090263	0.000241335	2	['EGFR', 'ILK']
('Pkinase_Tyr', 'RIIa')	GO:1901224	8.40692e-05	2	['EGFR', 'ILK']
('Pkinase_Tyr', 'BPS')	GO:2000811	0.00188902	2	['PTK2', 'SRC']
('Pkinase_Tyr', 'BPS')	GO:0010008	0.00115421	3	['ERBB2', 'EGFR', 'RET']
('Pkinase_Tyr', 'BPS')	GO:1904646	0.00948453	2	['IGF1R', 'FYN']
('Pkinase_Tyr', 'BPS')	GO:0014065	0.00338092	2	['ERBB2', 'ERBB3']
('Pkinase_Tyr', 'BPS')	GO:0031994	0.000499891	2	['IGF1R', 'INSR']
('Pkinase_Tyr', 'BPS')	GO:0050679	0.00549939	2	['ERBB2', 'EGFR']
('Hydrolase', 'Pkinase')	GO:0005515	0	4	['EYA4', 'ATP13A2', 'ATP2B4', 'EYA2']
('Homeobox', 'PHD')	GO:0005515	0	8	['NANOG', 'SATB1', 'LHX6', 'HMBOX1', 'POU5F1', 'PAX3', 'NKX2-1', 'MEOX2']
('Homeobox', 'PHD')	GO:0010468	0.00503679	2	['NANOG', 'POU5F1']
('Homeobox', 'Hormone_recep')	GO:0009611	0.00579992	2	['PAX6', 'POU5F1']
('Homeobox', 'WD40')	GO:0034504	0.00042702	3	['SIX1', 'MSX1', 'HHEX']
('Homeobox', 'WD40')	GO:0044212	0.000129346	6	['CDX1', 'NKX2-1', 'NKX2-5', 'NANOG', 'SIX1', 'HHEX']
('Homeobox', 'WD40')	GO:0048839	0.00099871	2	['LHX3', 'HOXA1']
('Homeobox', 'TF_Otx')	GO:0006355	0.00177466	2	['NANOG', 'POU5F1']
('Homeobox', 'TF_Otx')	GO:0005515	0	3	['NANOG', 'POU5F1', 'OTX2']
('Homeobox', 'TF_Otx')	GO:0010468	9.08857e-05	2	['NANOG', 'POU5F1']
('Homeobox', '2-Hacid_dh')	GO:0005515	0	3	['NKX2-1', 'ADNP', 'SATB1']
('Homeobox', 'Myb_DNA-binding')	GO:0006355	0.00167753	3	['POU1F1', 'NANOG', 'POU5F1']
('Homeobox', 'Myb_DNA-binding')	GO:0010468	0.00753944	2	['NANOG', 'POU5F1']
('Homeobox', 'zf-C2H2')	GO:0044212	0.00886942	4	['CDX1', 'NKX2-1', 'NANOG', 'NKX3-1']
('Homeobox', '2-Hacid_dh_C')	GO:0005515	0	3	['NKX2-1', 'ADNP', 'SATB1']
('ZZ', 'CH')	GO:0003779	0.0095323	2	['UTRN', 'DMD']
('ZZ', 'GTP_EFTU_D2')	GO:0005515	0	3	['SQSTM1', 'EP300', 'HERC2']
('ZZ', 'Spectrin')	GO:0003779	0.00048197	2	['UTRN', 'DMD']
('ZZ', 'Spectrin')	GO:0032991	0	3	['UTRN', 'DMD', 'DTNA']
('ZZ', 'Spectrin')	GO:0005515	0	3	['UTRN', 'DMD', 'DTNA']
('ZZ', 'Bromodomain')	GO:0005515	0	4	['HERC2', 'SQSTM1', 'EP300', 'CREBBP']
('ZZ', 'Bromodomain')	GO:0006355	0.00705746	2	['EP300', 'CREBBP']
('ZZ', 'Myb_DNA-binding')	GO:0005515	0	3	['SQSTM1', 'EP300', 'CREBBP']
('ZZ', 'Myb_DNA-binding')	GO:0003713	0.00285282	2	['EP300', 'CREBBP']
('ZZ', 'Myb_DNA-binding')	GO:0006355	0.00177466	2	['EP300', 'CREBBP']
('ZZ', 'Myb_DNA-binding')	GO:0003682	0.0027159	2	['EP300', 'CREBBP']
('ZZ', 'Myb_DNA-binding')	GO:0008134	0.00924247	2	['EP300', 'CREBBP']
('ZZ', 'WW')	GO:0003779	0.0095323	2	['DMD', 'UTRN']
('ZZ', 'WW')	GO:0005515	0	6	['SQSTM1', 'DMD', 'HERC2', 'UTRN', 'DTNA', 'EP300']
('ZZ', 'PB1')	GO:0005829	0	3	['SQSTM1', 'EP300', 'NBR1']
('ZZ', 'PB1')	GO:0005515	0	3	['SQSTM1', 'EP300', 'NBR1']
('ZZ', 'GTP_EFTU')	GO:0005515	0	3	['SQSTM1', 'EP300', 'HERC2']
('ZZ', 'Filament')	GO:0005515	0	4	['SQSTM1', 'EP300', 'HERC2', 'DTNB']
('GST_N_3', 'GST_N_3')	GO:0005515	0	4	['GSTO2', 'PTGES2', 'GSTO1', 'GSTZ1']
('Sugar_tr', 'WW')	GO:0016323	0.000548626	2	['SLC22A6', 'SLC22A8']
('Pkinase_C', 'Ras')	GO:0016301	0.00278695	2	['PKN2', 'AKT1']
('Pkinase_C', 'Ras')	GO:0032154	0.00167575	2	['PKN1', 'PKN2']
('Pkinase_C', 'Ras')	GO:0005515	0	8	['PRKCI', 'PKN1', 'SGK1', 'PRKCA', 'PKN2', 'RPS6KB1', 'AKT1', 'CIT']
('Pkinase_C', 'C2')	GO:0018107	0.00989131	2	['AKT1', 'PRKCD']
('Pkinase_C', 'HR1')	GO:0005737	0	3	['PKN1', 'AKT1', 'PKN2']
('Pkinase_C', 'HR1')	GO:0005634	0	3	['PKN1', 'AKT1', 'PKN2']
('Pkinase_C', 'HR1')	GO:0016301	5.01895e-05	2	['AKT1', 'PKN2']
('Pkinase_C', 'HR1')	GO:0030496	0.00177466	2	['PKN1', 'PKN2']
('Pkinase_C', 'HR1')	GO:0032154	3.01358e-05	2	['PKN1', 'PKN2']
('Pkinase_C', 'HR1')	GO:0005515	0	3	['PKN1', 'AKT1', 'PKN2']
('Pkinase_C', 'HR1')	GO:0042826	0.000596313	2	['PKN1', 'PKN2']
('Pkinase_C', 'C1_1')	GO:0032869	0.00947346	2	['AKT1', 'AKT2']
('Pkinase_C', 'PX')	GO:0005080	0.00168727	2	['PRKCB', 'PKN1']
('Pkinase_C', 'PX')	GO:0050681	0.00221581	2	['PRKCB', 'PKN1']
('Pkinase_C', 'PX')	GO:0030374	0.00399239	2	['PRKCB', 'PKN1']
('Pkinase_C', 'PX')	GO:0005515	0	10	['RPS6KA1', 'SGK1', 'PRKCA', 'PRKCB', 'RPS6KB1', 'PRKCD', 'PKN1', 'AKT2', 'AKT3', 'PRKCZ']
('Pkinase_C', 'PB1')	GO:0018107	0.00379524	2	['PRKCD', 'AKT1']
('Pkinase_C', 'PB1')	GO:0043407	0.00135925	2	['PRKCD', 'STK38']
('Pkinase_C', 'PB1')	GO:0032869	0.00279877	2	['AKT1', 'AKT2']
('Pkinase_C', 'PB1')	GO:0031397	0.00417336	2	['PRKCG', 'AKT1']
('CBS', 'AMPKBI')	GO:0019901	0	3	['PRKAG1', 'PRKAG3', 'PRKAG2']
('CBS', 'CBS')	983	0.00592456	2	['IMPDH1', 'IMPDH2']
('CBS', 'Pkinase')	GO:0019901	0.00335776	3	['PRKAG1', 'PRKAG3', 'PRKAG2']
('CBS', 'Pkinase')	983	0.00297165	2	['IMPDH1', 'IMPDH2']
('SOCS_box', 'SH2')	GO:0005515	0	12	['ASB2', 'SOCS4', 'SOCS7', 'SOCS6', 'SOCS1', 'SOCS3', 'SOCS2', 'ASB9', 'ASB3', 'SPSB2', 'SPSB1', 'CISH']
('SOCS_box', 'WD40')	GO:0005515	0	6	['ASB3', 'SOCS6', 'SOCS1', 'ASB7', 'SOCS2', 'ASB6']
('SOCS_box', 'Ank')	GO:0005515	0	4	['ASB2', 'ASB6', 'SOCS1', 'SOCS3']
('SOCS_box', 'Ank_2')	GO:0005515	0	6	['ASB2', 'ASB3', 'SOCS1', 'ASB7', 'SOCS3', 'ASB6']
('HLH', '2-Hacid_dh_C')	GO:0005515	0	3	['MYC', 'TFAP4', 'ARNT2']
('HLH', 'TLE_N')	GO:0005515	0	4	['HES1', 'TCF4', 'TCF3', 'HEY1']
('HLH', 'CK_II_beta')	GO:0005515	0	5	['ARNTL', 'MYC', 'HEY1', 'MLX', 'CLOCK']
('HLH', 'Hairy_orange')	GO:0005515	0	13	['MYOD1', 'TCF3', 'CLOCK', 'BHLHE40', 'BHLHE41', 'ARNT', 'TWIST1', 'NHLH2', 'HAND1', 'NEUROG3', 'HES1', 'HEY2', 'HEY1']
('HLH', 'Basic')	GO:0005515	0	7	['TCF4', 'MYOD1', 'TCF3', 'BHLHE41', 'ID2', 'ID1', 'HEY1']
('HLH', '2-Hacid_dh')	GO:0005515	0	3	['MYC', 'TFAP4', 'ARNT2']
('HLH', 'DUF1518')	GO:0005515	0	5	['AHR', 'NCOA1', 'NPAS2', 'ARNT2', 'ARNT']
('HLH', 'Cyclin_C')	GO:0005515	0	5	['BHLHE40', 'NEUROD1', 'MYC', 'NCOA1', 'ARNT']
('HLH', 'zf-TRAF')	GO:0005515	0	3	['ARNTL', 'MYC', 'ARNT2']
('HLH', 'UQ_con')	GO:0005515	0	8	['ARNTL', 'BHLHE40', 'ID2', 'SREBF2', 'SREBF1', 'MITF', 'MYC', 'HEY1']
('VWA', 'VWA')	GO:0005515	0	4	['MATN1', 'MATN2', 'MATN4', 'ITGA1']
('VWA', 'VWC')	GO:0005515	0	3	['VWF', 'MATN2', 'COL7A1']
('VWA', 'Collagen')	GO:0005515	0	4	['VWF', 'MATN2', 'COL7A1', 'ANTXR2']
('VWA', 'fn3')	GO:0005515	0	2	['ITGAL', 'COL7A1']
('VWC', 'VWA')	GO:0005515	0	5	['COL3A1', 'NELL1', 'NELL2', 'COL1A1', 'THBS1']
('VWC', 'COLFI')	GO:0030335	0.00438966	2	['THBS1', 'COL1A1']
('VWC', 'COLFI')	GO:0005515	0	3	['VWF', 'THBS1', 'COL1A1']
('VWC', 'VWC')	GO:0005515	0	7	['THBS2', 'THBS1', 'COL1A1', 'COL3A1', 'NELL1', 'NELL2', 'VWF']
('VWC', 'VWC')	GO:0016525	0.00703717	2	['THBS2', 'THBS1']
('TPR_11', 'HSP70')	GO:0005515	0	3	['STIP1', 'DNAJC7', 'SGTB']
('TPR_12', 'TPR_10')	GO:0009615	0.00592456	2	['IFIT3', 'IFIT1']
('TPR_12', 'TPR_10')	GO:0005515	0	6	['IFIT3', 'KLC1', 'KLC2', 'KLC3', 'KLC4', 'IFIT1']
('TPR_12', 'TPR_7')	GO:0005515	0	7	['CDC16', 'KLC4', 'KLC2', 'KLC3', 'IFIT3', 'STIP1', 'IFIT1']
('TPR_12', 'TPR_12')	GO:0005515	0	8	['IFIT3', 'NPHP3', 'KLC1', 'KLC2', 'KLC3', 'KLC4', 'IFIT1', 'GPSM1']
('S1', 'Pkinase')	GO:0005515	0	4	['DHX8', 'ZCCHC17', 'EIF2S1', 'SUPT6H']
('S1', 'WD40')	GO:0005515	0	3	['DHX8', 'EIF2S1', 'SUPT6H']
('TGF_beta', 'Activin_recp')	GO:0005125	0.00334133	2	['BMP4', 'INHBA']
('TGF_beta', 'Activin_recp')	GO:0032092	0.00628607	2	['BMP4', 'BMP2']
('TGF_beta', 'Activin_recp')	GO:0060548	0.00278695	2	['BMP7', 'BMP4']
('TGF_beta', 'TGFb_propeptide')	GO:0016477	0.000975043	2	['TGFB1', 'TGFB2']
('TGF_beta', 'TGFb_propeptide')	GO:0005515	0	3	['BMP7', 'TGFB1', 'TGFB2']
('TGF_beta', 'TGF_beta')	GO:0051897	0.000962511	2	['TGFB1', 'GDF15']
('TGF_beta', 'TGF_beta')	GO:0016477	0.00388172	2	['TGFB1', 'TGFB2']
('TGF_beta', 'TGF_beta')	GO:0005515	0	4	['BMP7', 'TGFB1', 'GDF15', 'TGFB2']
('SWIB', 'P53_TAD')	GO:0005515	0	3	['MDM2', 'MDM4', 'SMARCD1']
('SWIB', 'SWIB')	GO:0005515	0	3	['MDM2', 'MDM4', 'SMARCD1']
('SWIB', 'P53')	GO:0005515	0	3	['MDM2', 'MDM4', 'SMARCD1']
('XPG_I', 'Helicase_C')	GO:0005634	0	3	['EXO1', 'FEN1', 'ERCC5']
('XPG_I', 'Helicase_C')	GO:0005515	0	3	['EXO1', 'FEN1', 'ERCC5']
('XPG_I', 'PCNA_C')	GO:0005634	0	3	['EXO1', 'FEN1', 'ERCC5']
('XPG_I', 'PCNA_C')	GO:0005515	0	3	['EXO1', 'FEN1', 'ERCC5']
('XPG_I', 'PCNA_N')	GO:0005634	0	3	['EXO1', 'FEN1', 'ERCC5']
('XPG_I', 'PCNA_N')	GO:0005515	0	3	['EXO1', 'FEN1', 'ERCC5']
('zf-CCHC', 'zf-CCHC')	GO:0005515	0	4	['RBM4B', 'RBM4', 'LIN28B', 'SF1']
('zf-CCHC', 'G-patch')	GO:0005654	0	3	['RBM4B', 'RBM4', 'SF1']
('zf-CCHC', 'G-patch')	GO:0005515	0	3	['RBM4B', 'RBM4', 'SF1']
('XPG_N', 'PCNA_N')	GO:0005634	0	3	['EXO1', 'FEN1', 'ERCC5']
('XPG_N', 'PCNA_N')	GO:0005515	0	3	['EXO1', 'FEN1', 'ERCC5']
('XPG_N', 'PCNA_C')	GO:0005634	0	3	['EXO1', 'FEN1', 'ERCC5']
('XPG_N', 'PCNA_C')	GO:0005515	0	3	['EXO1', 'FEN1', 'ERCC5']
('XPG_N', 'Helicase_C')	GO:0005634	0	3	['EXO1', 'FEN1', 'ERCC5']
('XPG_N', 'Helicase_C')	GO:0005515	0	3	['EXO1', 'FEN1', 'ERCC5']
('GTP_EFTU', 'eRF1_2')	GO:0005515	0	3	['EFTUD2', 'GSPT2', 'GSPT1']
('GTP_EFTU', 'EFG_IV')	GO:0005515	0	5	['GSPT1', 'EEF1A1', 'EEF1A2', 'EFTUD2', 'TUFM']
('GTP_EFTU', 'eRF1_3')	GO:0005515	0	3	['EFTUD2', 'GSPT2', 'GSPT1']
('GTP_EFTU', 'EF1_GNE')	GO:0005634	0	3	['EFTUD2', 'EEF1A1', 'EEF1A2']
('GTP_EFTU', 'EF1_GNE')	GO:0005515	0	3	['EFTUD2', 'EEF1A1', 'EEF1A2']
('GTP_EFTU', 'GTP_EFTU')	GO:0005515	0	7	['GSPT2', 'GSPT1', 'EEF1A1', 'EEF1A2', 'EFTUD2', 'GFM1', 'TUFM']
('GTP_EFTU', 'EFG_C')	GO:0005515	0	5	['GSPT1', 'EEF1A1', 'EEF1A2', 'EFTUD2', 'TUFM']
('GTP_EFTU', 'zf-B_box')	GO:0005515	0	3	['EFTUD2', 'EEF1A1', 'GFM2']
('GTP_EFTU', 'GST_N')	GO:0005634	0	3	['EFTUD2', 'EEF1A1', 'EEF1A2']
('GTP_EFTU', 'GST_N')	GO:0005515	0	3	['EFTUD2', 'EEF1A1', 'EEF1A2']
('GTP_EFTU', 'eRF1_1')	GO:0005515	0	3	['EFTUD2', 'GSPT2', 'GSPT1']
('GTP_EFTU', 'GTP_EFTU_D3')	GO:0005515	0	5	['EFTUD2', 'EEF1A1', 'GSPT1', 'GFM1', 'GSPT2']
('GTP_EFTU', 'GTP_EFTU_D2')	GO:0005515	0	7	['GSPT2', 'GSPT1', 'EEF1A1', 'EEF1A2', 'EFTUD2', 'GFM1', 'TUFM']
('GTP_EFTU', 'EFG_II')	GO:0005515	0	5	['GSPT1', 'EEF1A1', 'EEF1A2', 'EFTUD2', 'TUFM']
('GTP_EFTU', 'EF1G')	GO:0005634	0	3	['EFTUD2', 'EEF1A1', 'EEF1A2']
('GTP_EFTU', 'EF1G')	GO:0005515	0	3	['EFTUD2', 'EEF1A1', 'EEF1A2']
('GTP_EFTU', 'Pkinase')	GO:0005515	0	4	['EFTUD2', 'GSPT2', 'EEF2', 'EEF1A1']
('PI3K_C2', 'SH2')	GO:0005515	0	5	['PIK3CA', 'PIK3CB', 'PIK3CD', 'PIK3C2B', 'PIK3CG']
('FCH', 'SH3_1')	GO:0005515	0	14	['FNBP1', 'FCHO2', 'FCHO1', 'SRGAP2', 'ARHGAP4', 'FCHSD2', 'FER', 'SRGAP3', 'TRIP10', 'PSTPIP1', 'FNBP1L', 'PACSIN1', 'PACSIN3', 'PACSIN2']
('FCH', 'Pkinase')	GO:0005515	0	5	['SRGAP2', 'FCHSD2', 'TRIP10', 'PACSIN3', 'PACSIN2']
('FCH', 'FCH')	GO:0005515	0	12	['FNBP1', 'FCHO1', 'SRGAP3', 'FCHSD2', 'FER', 'FES', 'TRIP10', 'ARHGAP4', 'PACSIN2', 'PACSIN1', 'PACSIN3', 'FNBP1L']
('FCH', 'RhoGAP')	GO:0018108	0.00484023	2	['FER', 'FES']
('FCH', 'RhoGAP')	GO:0005515	0	7	['SRGAP3', 'SRGAP2', 'ARHGAP4', 'FER', 'FES', 'TRIP10', 'PACSIN1']
('FCH', 'SH2')	GO:0015630	0.00444798	2	['FER', 'FES']
('FCH', 'SH2')	GO:0018108	0.000557208	2	['FER', 'FES']
('FCH', 'SH2')	4660	0.00789341	2	['FER', 'FES']
('FCH', 'SH2')	GO:0046777	0.00856184	2	['FER', 'FES']
('FCH', 'SH2')	GO:0005515	0	4	['TRIP10', 'PSTPIP1', 'FER', 'FES']
('FCH', 'SH3_9')	GO:0005515	0	11	['FNBP1', 'FCHO2', 'FCHO1', 'SRGAP2', 'FCHSD2', 'FER', 'TRIP10', 'PACSIN2', 'PACSIN1', 'PACSIN3', 'FNBP1L']
('FCH', 'WH2')	GO:0005515	0	9	['FNBP1', 'SRGAP2', 'FCHSD2', 'TRIP10', 'PSTPIP1', 'FNBP1L', 'PACSIN1', 'PACSIN3', 'PACSIN2']
('Myb_DNA-binding', 'SNF2_N')	GO:0003714	0.00065591	3	['MTA1', 'NCOR2', 'NCOR1']
('Myb_DNA-binding', 'SNF2_N')	GO:0005515	0	9	['SMARCC2', 'SMARCC1', 'MTA1', 'TERF2', 'TERF1', 'MYB', 'NCOR2', 'NCOR1', 'MTA3']
('Myb_DNA-binding', 'Helicase_C')	GO:0003714	0.00253984	3	['MTA1', 'NCOR2', 'NCOR1']
('Myb_DNA-binding', 'Helicase_C')	GO:0005515	0	12	['SMARCC2', 'SMARCC1', 'TADA2A', 'DNAJC2', 'MTA1', 'TERF2', 'RCOR1', 'TERF1', 'MYB', 'NCOR2', 'NCOR1', 'MTA3']
('Myb_DNA-binding', 'Amino_oxidase')	GO:0005515	0	5	['RCOR3', 'TERF1', 'RCOR1', 'SMARCC1', 'MTA1']
('Myb_DNA-binding', 'BAH')	GO:0005515	0	6	['SMARCC2', 'SMARCC1', 'DNAJC2', 'TERF2', 'MTA1', 'MTA3']
('Myb_DNA-binding', 'Homeobox')	GO:0003714	0.00349006	2	['NCOR2', 'NCOR1']
('Myb_DNA-binding', 'ZZ')	GO:0003714	0.000183961	3	['MTA1', 'NCOR2', 'NCOR1']
('Myb_DNA-binding', 'ZZ')	GO:0000784	0.00834819	2	['TERF2', 'TERF1']
('Myb_DNA-binding', 'ZZ')	GO:0005515	0	7	['MIER1', 'MTA1', 'TERF2', 'TERF1', 'MYB', 'NCOR2', 'NCOR1']
('Myb_DNA-binding', 'SWIRM')	GO:0005515	0	7	['SMARCC2', 'SMARCC1', 'RCOR3', 'RCOR1', 'TERF1', 'MTA1', 'NCOR1']
('Myb_DNA-binding', 'Bromodomain')	GO:0003714	0.00253984	3	['MTA1', 'NCOR2', 'NCOR1']
('Myb_DNA-binding', 'BRCT')	GO:0005515	0	4	['TERF2', 'MYB', 'MYBL2', 'TERF1']
('Myb_DNA-binding', 'BRCT')	GO:0000784	0.000962511	2	['TERF2', 'TERF1']
('Myb_DNA-binding', 'Hist_deacetyl')	GO:0003714	0.00065591	3	['NCOR2', 'MTA1', 'NCOR1']
('Myb_DNA-binding', 'DEAD')	GO:0005515	0	5	['TERF2', 'TADA2A', 'RCOR1', 'TERF1', 'DNAJC2']
('Myb_DNA-binding', 'DEAD')	GO:0000784	0.00239923	2	['TERF2', 'TERF1']
('Myb_DNA-binding', 'Myb_DNA-binding')	GO:0005515	0	11	['SMARCC2', 'SMARCC1', 'TADA2B', 'MYBL2', 'TERF2', 'RCOR1', 'TERF1', 'MYB', 'NCOR2', 'NCOR1', 'MTA3']
('Myb_DNA-binding', 'PHD')	GO:0005515	0	8	['SMARCC2', 'SMARCC1', 'TADA2A', 'RCOR1', 'MYB', 'MTA1', 'NCOR1', 'MTA3']
('IF-2B', 'Hexapep')	GO:0005737	0	3	['EIF2B4', 'EIF2B2', 'EIF2B1']
('IF-2B', 'Hexapep')	GO:0005515	0	3	['EIF2B4', 'EIF2B2', 'EIF2B1']
('WH1', 'WH2')	GO:0005515	0	4	['WAS', 'HOMER3', 'EVL', 'WASL']
('WH1', 'SH3_1')	GO:0005515	0	7	['EVL', 'ENAH', 'WASL', 'HOMER1', 'VASP', 'WAS', 'HOMER3']
('WH1', 'WH1')	GO:0005515	0	6	['EVL', 'ENAH', 'HOMER1', 'HOMER3', 'WAS', 'VASP']
('WH1', 'LIM')	GO:0005925	0.00647072	2	['VASP', 'ENAH']
('WH1', 'LIM')	GO:0005515	0	4	['VASP', 'ENAH', 'EVL', 'HOMER3']
('WH2', 'FCH')	GO:0005515	0	3	['WAS', 'WASF1', 'WASL']
('WH2', 'WH1')	GO:0005515	0	3	['WIPF1', 'WAS', 'WASF2']
('WH2', 'WH2')	GO:0005515	0	5	['WIPF1', 'MTSS1', 'WAS', 'WASL', 'WASF2']
('Laminin_N', 'Laminin_EGF')	GO:0016477	0.00965839	2	['LAMC1', 'LAMA5']
('Laminin_N', 'Laminin_G_1')	GO:0005515	0	3	['LAMA1', 'LAMB3', 'NTNG1']
('Laminin_N', 'Laminin_B')	GO:0016477	0.00965839	2	['LAMC1', 'LAMA5']
('Furin-like', 'Pkinase')	GO:0005515	0	4	['ERBB2', 'INSR', 'EGFR', 'IGF1R']
('Furin-like', 'Furin-like')	GO:0005515	0	6	['ERBB2', 'ERBB3', 'IGF1R', 'ERBB4', 'EGFR', 'INSR']
('Furin-like', 'Recep_L_domain')	GO:0005515	0	6	['ERBB2', 'ERBB3', 'IGF1R', 'ERBB4', 'EGFR', 'INSR']
('Furin-like', 'fn3')	GO:0005515	0	4	['ERBB2', 'IGF1R', 'EGFR', 'ERBB4']
('Furin-like', 'fn3')	GO:0070374	0.00767857	2	['EGFR', 'ERBB4']
('Furin-like', 'V-set')	GO:0005515	0	4	['ERBB2', 'IGF1R', 'EGFR', 'INSR']
('Furin-like', 'HSP70')	GO:0005515	0	4	['ERBB2', 'ERBB3', 'IGF1R', 'EGFR']
('Furin-like', 'HSP70')	GO:0042802	0	4	['ERBB2', 'ERBB3', 'IGF1R', 'EGFR']
('Furin-like', 'GF_recep_IV')	GO:0042802	0.00433601	4	['ERBB2', 'ERBB3', 'IGF1R', 'EGFR']
('Furin-like', 'GF_recep_IV')	GO:0005515	0	5	['ERBB2', 'ERBB3', 'IGF1R', 'EGFR', 'ERBB4']
('Furin-like', 'SH2')	GO:0005515	0	6	['ERBB2', 'ERBB3', 'IGF1R', 'ERBB4', 'EGFR', 'INSR']
('Furin-like', 'C1-set')	GO:0005515	0	3	['ERBB3', 'IGF1R', 'EGFR']
('Furin-like', 'C1-set')	GO:0042802	0	3	['ERBB3', 'IGF1R', 'EGFR']
('Myosin_head', 'WH2')	GO:0003779	0.00478393	2	['MYH9', 'MYO19']
('Myosin_head', 'PH')	GO:0003779	0.0095323	2	['MYH9', 'MYO19']
('Myosin_head', 'Myosin_TH1')	GO:0050714	0.000823079	2	['MYH10', 'MYO18A']
('Myosin_head', 'Myosin_TH1')	GO:0032154	0.000600173	2	['MYH10', 'MYH9']
('Myosin_head', 'Myosin_TH1')	GO:0003779	0.0095323	2	['MYH9', 'MYO19']
('Myosin_head', 'IQ')	GO:0050714	0.000823079	2	['MYH10', 'MYO18A']
('Myosin_head', 'IQ')	GO:0032154	0.000600173	2	['MYH10', 'MYH9']
('Myosin_head', 'IQ')	GO:0003779	0.0095323	2	['MYH9', 'MYO19']
('Myosin_head', 'EF-hand_8')	GO:0003779	0.00692145	3	['MYH9', 'MYO9B', 'MYO19']
('Myosin_head', 'RhoGAP')	GO:0003779	0.0095323	2	['MYH9', 'MYO19']
('Myosin_head', 'ARPC4')	GO:0003779	0.00192071	2	['MYH9', 'MYO19']
('Myosin_head', 'EF-hand_6')	GO:0003779	0.00478393	2	['MYH9', 'MYO19']
('Myosin_head', 'DIL')	GO:0003779	0.00478393	2	['MYH9', 'MYO19']
('Myosin_head', 'Ras')	GO:0032154	0.00104882	2	['MYH10', 'MYH9']
('Myosin_head', 'Ras')	GO:0017137	0.00789462	2	['MYO5B', 'MYO5A']
('Myosin_head', 'Metallophos')	GO:0003779	0.00192071	2	['MYH9', 'MYO19']
('Myosin_head', 'PDZ')	GO:0003779	0.0095323	2	['MYH9', 'MYO19']
('Myosin_head', 'EF-hand_7')	GO:0003779	0.00114622	3	['MYH9', 'MYO9B', 'MYO19']
('Myosin_head', 'Pkinase')	GO:0003779	0.0095323	2	['MYH9', 'MYO19']
('Myosin_head', 'WD40')	GO:0006897	0.000907188	2	['MYO1E', 'MYO6']
('Myosin_head', 'Myosin_tail_1')	GO:0050714	0.0034406	2	['MYH10', 'MYO18A']
('Myosin_head', 'Myosin_tail_1')	GO:0032154	0.00251009	2	['MYH10', 'MYH9']
('Myosin_head', 'Myosin_N')	GO:0050714	0.00229736	2	['MYH10', 'MYO18A']
('Myosin_head', 'Myosin_N')	GO:0032154	0.00167575	2	['MYH10', 'MYH9']
('Myosin_head', 'RRM_1')	GO:0005515	0	4	['MYH7B', 'MYH9', 'MYO1C', 'MYO6']
('Myosin_head', 'Myosin_head')	GO:0006897	0.00266394	2	['MYO1E', 'MYO6']
('Myosin_head', 'Myosin_head')	GO:0050714	0.00673703	2	['MYH10', 'MYO18A']
('Myosin_head', 'Myosin_head')	GO:0032154	0.00491666	2	['MYH10', 'MYH9']
('Myosin_head', 'Actin')	GO:0003779	0.0095323	2	['MYH9', 'MYO19']
('Chromo', 'DNA_methylase')	GO:0005515	0	7	['MPHOSPH8', 'CHD4', 'SUV39H1', 'CBX6', 'CBX5', 'CBX4', 'CBX3']
('Chromo', 'SET')	GO:0005515	0	11	['MPHOSPH8', 'CHD4', 'SUV39H1', 'SUV39H2', 'CDYL', 'CBX8', 'CBX7', 'CBX5', 'CBX4', 'CBX3', 'CBX1']
('Chromo', 'Pre-SET')	GO:0005515	0	11	['MPHOSPH8', 'CHD4', 'SUV39H1', 'SUV39H2', 'CDYL', 'CBX8', 'CBX7', 'CBX5', 'CBX4', 'CBX3', 'CBX1']
('2OG-FeII_Oxy_3', 'HIF-1')	GO:0005515	0	3	['EGLN3', 'EGLN2', 'EGLN1']
('2OG-FeII_Oxy_3', '2OG-FeII_Oxy_3')	GO:0005515	0	3	['EGLN3', 'EGLN2', 'EGLN1']
('zf-TRAF', 'HLH')	GO:0005515	0	3	['TRAF2', 'TRAF4', 'TRAF6']
('zf-TRAF', 'HLH')	GO:0004842	0.00570906	2	['TRAF2', 'TRAF6']
('zf-TRAF', 'MATH')	GO:0005515	0	3	['TRAF2', 'TRAF4', 'TRAF6']
('zf-TRAF', 'MATH')	GO:0004842	0.00570906	2	['TRAF2', 'TRAF6']
('zf-TRAF', 'zf-TRAF')	GO:0005515	0	5	['TRAF2', 'TRAF3', 'TRAF4', 'TRAF5', 'TRAF6']
('zf-TRAF', 'TNFR_c6')	GO:0005515	0	5	['TRAF2', 'TRAF3', 'TRAF4', 'TRAF5', 'TRAF6']
('Hist_deacetyl', 'Peptidase_C48')	GO:0043565	0.00726942	2	['HDAC2', 'HDAC4']
('Hist_deacetyl', 'Peptidase_C48')	GO:0008284	0	3	['HDAC1', 'HDAC2', 'HDAC4']
('Hist_deacetyl', 'RB_A')	GO:0003714	0.00349006	2	['HDAC1', 'HDAC3']
('Hist_deacetyl', 'RB_B')	GO:0003714	0.00349006	2	['HDAC1', 'HDAC3']
('Hist_deacetyl', 'ELM2')	GO:0003714	0.00868534	2	['HDAC1', 'HDAC3']
('ERM', 'FERM_N')	GO:0005829	0	3	['MSN', 'NF2', 'EZR']
('ERM', 'FERM_C')	GO:0005829	0	3	['MSN', 'NF2', 'EZR']
('ERM', 'FERM_M')	GO:0005829	0	3	['MSN', 'NF2', 'EZR']
('ERM', 'ERM')	GO:0005829	0	3	['MSN', 'NF2', 'EZR']
('HSP70', 'RHD')	GO:0070062	0.00192071	2	['HSPA8', 'HSPA4']
('HSP70', 'RHD')	GO:0005515	0	4	['HSPA1A', 'HSPA8', 'HSPA1L', 'HSPA4']
('HSP70', 'HSP90')	GO:0070062	0.00192071	2	['HSPA8', 'HSPA4']
('HSP70', 'HSP90')	GO:0005515	0	4	['HSPA1A', 'HSPA8', 'HSPA5', 'HSPA4']
('HSP70', 'BAG')	GO:0070062	0.00048197	2	['HSPA8', 'HSPA4']
('HSP70', 'BAG')	GO:0005515	0	3	['HSPA1A', 'HSPA8', 'HSPA4']
('HSP70', 'BAG')	GO:0005524	0.00740001	2	['HSPA1A', 'HSPA8']
('HSP70', 'ubiquitin')	GO:0005515	0	6	['HSPA13', 'HSPA2', 'HSPA5', 'HSPA4', 'HSPA8', 'HSPA1A']
('HSP70', 'ubiquitin')	GO:0070062	0.0095323	2	['HSPA4', 'HSPA8']
('HSP70', 'TPR_11')	GO:0005515	0	9	['HSPA2', 'HSPH1', 'HSPA5', 'HSPA4', 'HYOU1', 'HSPA8', 'HSPA1B', 'HSPA1A', 'HSPA14']
('HSP70', 'HSP70')	GO:0005515	0	9	['HSPA2', 'HSPA6', 'HSPA5', 'HSPA4', 'HSPA9', 'HSPA8', 'HSPA1A', 'HSPA1L', 'HSPH1']
('HSP70', 'Pkinase')	GO:0070062	0.00478393	2	['HSPA8', 'HSPA4']
('HSP70', 'Pkinase')	GO:0005515	0	5	['HSPA1A', 'HSPA8', 'HSPA1L', 'HSPA5', 'HSPA4']
('HSP70', 'HATPase_c')	GO:0070062	0.00192071	2	['HSPA8', 'HSPA4']
('HSP70', 'HATPase_c')	GO:0005515	0	4	['HSPA1A', 'HSPA8', 'HSPA5', 'HSPA4']
('HSP70', 'TPR_2')	GO:0005515	0	9	['HSPA2', 'HSPH1', 'HSPA5', 'HSPA4', 'HYOU1', 'HSPA8', 'HSPA1B', 'HSPA1A', 'HSPA14']
('HSP70', 'TPR_1')	GO:0005524	0.00624211	3	['HSPA8', 'HSPA1B', 'HSPA1A']
('HSP70', 'TPR_1')	GO:0032991	0.00820906	4	['HSPH1', 'HSPA5', 'HSPA1B', 'HSPA1A']
('HSP70', 'TPR_1')	GO:0005515	0	8	['HSPA2', 'HSPH1', 'HSPA5', 'HSPA14', 'HSPA8', 'HSPA1B', 'HSPA1A', 'HSPA4']
('HSP70', 'SH3_1')	GO:0005515	0	3	['HSPA8', 'HSPA5', 'HYOU1']
('HSP70', 'WD40')	GO:0070062	0.00048197	2	['HSPA8', 'HSPA4']
('HSP70', 'WD40')	GO:0005515	0	3	['HYOU1', 'HSPA8', 'HSPA4']
('IBR', 'zf-C3HC4_2')	GO:0051092	0.00167517	2	['RBCK1', 'RNF31']
('Peptidase_C14', 'UQ_con')	GO:0005829	0	5	['CASP7', 'CASP3', 'MALT1', 'CASP8', 'CASP9']
('Peptidase_C14', 'UQ_con')	GO:0005515	0	5	['CASP7', 'CASP3', 'MALT1', 'CASP8', 'CASP9']
('Peptidase_C14', 'DED')	GO:0005515	0	5	['CASP10', 'CFLAR', 'CASP14', 'CASP6', 'CASP8']
('Peptidase_C14', 'Death')	GO:0005515	0	5	['CASP10', 'CFLAR', 'CASP2', 'CASP8', 'CASP7']
('BAH', 'Bromodomain')	GO:0005515	0	4	['RERE', 'PBRM1', 'MTA1', 'ORC1']
('BAH', 'ELM2')	GO:0005515	0	4	['DNMT1', 'MTA1', 'MTA2', 'MTA3']
('BAH', 'PHD')	GO:0005515	0	7	['RERE', 'DNMT1', 'BAHD1', 'ORC1', 'MTA1', 'MTA2', 'MTA3']
('BAH', 'SET')	GO:0005515	0	4	['RERE', 'DNMT1', 'BAHD1', 'PBRM1']
('BAH', 'DMAP_binding')	GO:0005515	0	3	['DNMT1', 'MTA1', 'MTA2']
('BAH', 'GATA')	GO:0005515	0	4	['DNMT1', 'MTA1', 'MTA2', 'MTA3']
('BAH', 'Myb_DNA-binding')	GO:0005515	0	4	['DNMT1', 'MTA3', 'MTA2', 'PBRM1']
('BAH', 'zf-CXXC')	GO:0005515	0	3	['DNMT1', 'MTA1', 'MTA2']
('BAH', 'BAH')	GO:0005515	0	4	['DNMT1', 'MTA1', 'MTA2', 'MTA3']
('BAH', 'DNA_methylase')	GO:0005515	0	3	['DNMT1', 'MTA1', 'MTA2']
('dsrm', 'G-patch')	GO:0005737	0	6	['STAU1', 'DHX9', 'TARBP2', 'DGCR8', 'PRKRA', 'ILF3']
('dsrm', 'G-patch')	GO:0036464	0.00688895	2	['STAU1', 'DHX9']
('dsrm', 'DEAD')	GO:0005737	0.000510868	7	['DGCR8', 'DHX9', 'STAU1', 'EIF2AK2', 'TARBP2', 'PRKRA', 'ILF3']
('dsrm', 'HA2')	GO:0005737	0	4	['DGCR8', 'EIF2AK2', 'ILF3', 'STAU1']
('dsrm', 'A_deamin')	GO:0036464	0.000347904	2	['STAU1', 'DHX9']
('dsrm', 'z-alpha')	GO:0036464	0.000347904	2	['STAU1', 'DHX9']
('PP2C', 'RA')	GO:0005515	0	3	['PHLPP2', 'TAB1', 'PHLPP1']
('PP2C', 'FHA')	GO:0005634	0	3	['PPM1D', 'ILKAP', 'PPM1H']
('Peptidase_M10', 'TIMP')	GO:0005615	0.00373924	3	['MMP14', 'MMP2', 'MMP9']
('Peptidase_M10', 'TIMP')	GO:0005515	0	4	['MMP14', 'MMP2', 'MMP3', 'MMP9']
('zf-C5HC2', 'PHD')	GO:0005634	0	3	['JARID2', 'KDM5B', 'KDM5C']
('Dynamin_N', 'GED')	GO:0009615	0.00592456	2	['MX2', 'MX1']
('Dynamin_N', 'GED')	GO:0005874	0.00832958	2	['DNM2', 'DNM1L']
('Dynamin_N', 'GED')	GO:0005515	0	6	['MX2', 'MX1', 'DNM1', 'DNM3', 'DNM2', 'DNM1L']
('Dynamin_N', 'Dynamin_M')	GO:0009615	0.00592456	2	['MX2', 'MX1']
('Dynamin_N', 'Dynamin_M')	GO:0005874	0.00832958	2	['DNM2', 'DNM1L']
('Dynamin_N', 'Dynamin_M')	GO:0005515	0	6	['MX2', 'MX1', 'DNM1', 'DNM3', 'DNM2', 'DNM1L']
('Dynamin_N', 'Helicase_C')	GO:0005829	0	3	['DNM1L', 'DNM2', 'MX1']
('Dynamin_N', 'Helicase_C')	GO:0005874	0.000420944	2	['DNM1L', 'DNM2']
('Dynamin_N', 'Helicase_C')	GO:0005515	0	3	['DNM1L', 'DNM2', 'MX1']
('Dynamin_N', 'PH')	GO:0005515	0	4	['EHD4', 'DNM1', 'DNM3', 'DNM2']
('Dynamin_N', 'Dynamin_N')	GO:0005515	0	10	['EHD3', 'EHD1', 'MX2', 'MX1', 'MFN2', 'MFN1', 'DNM1', 'DNM3', 'DNM2', 'DNM1L']
('Dynamin_M', 'Helicase_C')	GO:0005829	0	3	['DNM1L', 'DNM2', 'MX1']
('Macro', 'Histone')	GO:0044212	0.00385639	2	['H2AFY2', 'H2AFY']
('Macro', 'Histone')	GO:0000790	0.0027159	2	['H2AFY2', 'H2AFY']
('Macro', 'Histone')	GO:0000977	0.00251885	2	['H2AFY2', 'H2AFY']
('BTB', 'MATH')	GO:0005515	0	6	['ZBTB16', 'ZBTB38', 'SPOP', 'BACH1', 'KEAP1', 'ZBTB44']
('BTB', 'Kelch_1')	GO:0032465	0.00156106	3	['KLHL21', 'KLHL13', 'KLHL9']
('BTB', 'SNF2_N')	GO:0003700	0.00700819	3	['ZBTB7A', 'HIC1', 'BCL6']
('BTB', 'SNF2_N')	GO:0005515	0	8	['ZBTB7A', 'HIC1', 'ZBTB38', 'SPOP', 'KEAP1', 'NACC2', 'BCL6', 'IVNS1ABP']
('BTB', 'zf-C2H2')	GO:0000122	0.0056306	8	['HIC1', 'BACH1', 'ZBTB2', 'ZBTB1', 'ZBTB5', 'ZBTB16', 'ZBTB4', 'BCL6']
('BTB', 'zf-C2H2')	GO:0005634	0.00167266	22	['KLHL22', 'ZBTB21', 'HIC2', 'BACH2', 'BACH1', 'ZBTB18', 'ZBTB38', 'ZBTB33', 'ZBTB1', 'ZBTB7A', 'ZBTB6', 'ZBTB7B', 'SPOP', 'KLHL7', 'ZBTB5', 'ZBTB16', 'NACC1', 'ZBTB14', 'ZBTB42', 'ZBTB4', 'ZBTB49', 'BCL6']
('BTB', 'zf-C2H2')	GO:0005654	0.00535045	18	['ZBTB21', 'ZBTB10', 'HIC1', 'ZBTB38', 'ZBTB33', 'ZBTB1', 'ZBTB7B', 'KLHL7', 'ZNF131', 'PATZ1', 'NACC1', 'ZBTB14', 'KEAP1', 'ZBTB4', 'ZBTB48', 'ZBTB49', 'BCL6', 'ZBTB25']
('BTB', 'BACK')	GO:0032465	0.00184156	3	['KLHL21', 'KLHL13', 'KLHL9']
('BTB', 'Cullin')	GO:0032465	0.00384111	3	['KLHL21', 'KLHL13', 'KLHL9']
('HEAT', 'Pkinase')	GO:0005515	0	3	['RPTOR', 'PPP2R1A', 'PPP2R1B']
('HEAT', 'WD40')	GO:0005515	0	6	['RPTOR', 'PPP2R1A', 'PPP2R1B', 'KPNB1', 'IPO5', 'BRAT1']
('KOW', 'Ribosomal_L7Ae')	GO:0005515	0	3	['RPS4X', 'RPL27', 'RPL26']
('KOW', 'S4')	GO:0005515	0	3	['RPS4X', 'RPL27', 'RPL26']
('KOW', 'Ribosomal_S17')	GO:0005515	0	3	['RPS4X', 'RPL27', 'RPL26']
('KOW', 'Ribosomal_L27e')	GO:0005515	0	2	['RPS4X', 'RPL26']
('Trypsin', 'Trypsin')	GO:0005515	0	11	['TPSB2', 'HGF', 'GZMA', 'MASP1', 'PLAT', 'C1S', 'PRSS35', 'F12', 'C1R', 'F10', 'TPSAB1']
('Trypsin', 'EGF_CA')	GO:0045861	0.000686885	2	['F2', 'PLAT']
('Trypsin', 'fn2')	GO:0005515	0	6	['TPSB2', 'F12', 'KLK3', 'PRSS2', 'HGF', 'LPA']
('Trypsin', 'Serpin')	GO:0005102	0.000734002	4	['F2', 'PLAT', 'PLG', 'PRTN3']
('Trypsin', 'Serpin')	GO:0045861	0.00188902	2	['F2', 'PLAT']
('Trypsin', 'Sushi')	GO:0005515	0	5	['PLG', 'C1R', 'MASP1', 'C1S', 'C2']
('Trypsin', 'Fib_alpha')	GO:0005102	0.0030667	2	['F2', 'PLAT']
('Trypsin', 'Fib_alpha')	GO:0045861	4.18552e-06	2	['F2', 'PLAT']
('Trypsin', 'Fib_alpha')	GO:0005515	0	3	['F2', 'LPA', 'PLAT']
('Trypsin', 'FXa_inhibition')	GO:0045861	0.000499891	2	['F2', 'PLAT']
('Trypsin', 'fn1')	GO:0005515	0	6	['F12', 'KLK3', 'HGF', 'F10', 'PRSS2', 'LPA']
('Trypsin', 'Kringle')	GO:0005515	0	4	['F12', 'HGF', 'F10', 'PLAT']
('EGF_CA', 'CUB')	GO:0005515	0	3	['CUBN', 'BMP1', 'NOTCH2']
('EGF_CA', 'Ldl_recept_b')	GO:0070062	0.00192071	2	['CUBN', 'EGF']
('EGF_CA', 'Trypsin')	GO:0005515	0	3	['LRP2', 'THBD', 'NOTCH2']
('EGF_CA', 'CH')	GO:0005515	0	3	['LRP1', 'CRTAC1', 'NOTCH1']
('SAM_1', 'SAM_2')	GO:0005515	0	7	['PPFIA2', 'PPFIA3', 'INPPL1', 'PPFIA1', 'EPHA7', 'PPFIBP2', 'L3MBTL1']
('SAM_1', 'SH3_1')	GO:0060326	0.0025343	2	['EPHB1', 'EPHA2']
('SAM_1', 'SPRY')	GO:0005515	0	3	['ANKS6', 'INPPL1', 'PHC2']
('SAM_1', 'PDZ')	GO:0005515	0	5	['PPFIA1', 'CNKSR1', 'SHANK2', 'PHC2', 'USH1G']
('SAM_1', 'PH')	GO:0060326	0.00743061	2	['EPHB1', 'EPHA2']
('SAM_1', 'Pkinase')	GO:0090630	0.000648576	2	['EPHA2', 'EPHA1']
('SAM_1', 'RA')	GO:0005515	0	4	['EPHB1', 'CNKSR1', 'SHANK2', 'INPPL1']
('Activin_recp', 'TGF_beta')	GO:0005515	0	7	['ACVR2A', 'ACVR2B', 'ACVR1', 'ACVR1B', 'TGFBR1', 'BMPR1A', 'BMPR2']
('Activin_recp', 'Activin_recp')	GO:0005515	0	7	['ACVR2A', 'ACVR2B', 'ACVR1', 'ACVR1B', 'BMPR1A', 'BMPR1B', 'BMPR2']
('Activin_recp', 'Pkinase')	GO:0005515	0	8	['ACVR2A', 'ACVR2B', 'ACVR1', 'ACVR1B', 'TGFBR1', 'BMPR1A', 'BMPR1B', 'BMPR2']
('Activin_recp', 'TGFb_propeptide')	GO:0005515	0	6	['ACVR2A', 'TGFBR1', 'ACVR1', 'ACVR2B', 'BMPR1A', 'BMPR2']
('RIIa', 'cNMP_binding')	GO:0005515	0	4	['PRKAR2B', 'PRKAR1A', 'PRKAR1B', 'SPA17']
('RIIa', 'RIIa')	GO:0005515	0	4	['PRKAR2B', 'PRKAR1A', 'PRKAR1B', 'SPA17']
('RIIa', 'Pkinase')	GO:0019904	0.00411727	2	['PRKAR2A', 'PRKAR1A']
('RIIa', 'Pkinase')	GO:0005515	0	3	['PRKAR2A', 'PRKAR2B', 'PRKAR1A']
('RIIa', 'RII_binding_1')	GO:0005515	0	4	['PRKAR2A', 'PRKAR2B', 'PRKAR1A', 'PRKAR1B']
('Hexapep', 'NTP_transferase')	GO:0005515	0	3	['EIF2B5', 'GMPPA', 'GMPPB']
('Interfer-bind', 'Tissue_fac')	GO:0005515	0	4	['IFNAR2', 'IFNAR1', 'IL20RB', 'IL10RB']
('Interfer-bind', 'Interfer-bind')	GO:0005515	0	3	['IFNAR2', 'CSF2RB', 'IFNAR1']
('LIM', 'RhoGAP')	GO:0005515	0	4	['FHL2', 'LIMA1', 'TES', 'PXN']
('LIM', 'Ank_4')	GO:0005515	0	4	['FHL3', 'LPXN', 'ZYX', 'LHX9']
('LIM', 'Homeobox')	GO:0043425	0.000522963	2	['ISL1', 'LMO2']
('LIM', 'Homeobox')	GO:0001102	0.0015529	2	['ISL1', 'LMO2']
('LIM', 'Homeobox')	GO:0005515	0	9	['LHX4', 'LHX6', 'ISL1', 'LMO2', 'LMX1A', 'LMX1B', 'PXN', 'LHX9', 'LASP1']
('LIM', 'C1_1')	GO:0005515	0	3	['PDLIM5', 'TES', 'AJUBA']
('LIM', 'CH')	GO:0005913	0.00743061	2	['PDLIM7', 'ZYX']
('LIM', 'LIM_bind')	GO:0043425	0.000348917	2	['ISL1', 'LMO2']
('LIM', 'LIM_bind')	GO:0005515	0	8	['LHX4', 'LHX6', 'ISL1', 'LMO2', 'LMO4', 'LMX1B', 'LHX9', 'LMO1']
('LIM', 'LIM_bind')	GO:0001102	0.00103649	2	['ISL1', 'LMO2']
('LIM', 'LIM')	GO:0005912	0.00858263	2	['PXN', 'LIMD1']
('LIM', 'GATA')	GO:0005515	0	4	['LMO1', 'LMO2', 'LMO4', 'FHL3']
('LIM', 'FG-GAP')	GO:0005515	0	3	['FHL2', 'LIMK1', 'PXN']
('LIM', 'Pkinase')	GO:0005515	0	19	['LASP1', 'PDLIM5', 'PRICKLE3', 'LPXN', 'LHX6', 'LIMK2', 'LIMA1', 'LMO2', 'LIMK1', 'FHL2', 'FHL3', 'FHL1', 'PXN', 'LIMS1', 'TRIP6', 'TES', 'AJUBA', 'PDLIM7', 'ZYX']
('LIM', 'PDZ')	GO:0005515	0	16	['LASP1', 'PRICKLE1', 'LMO3', 'LPXN', 'LIMK2', 'LIMA1', 'LIMK1', 'FHL3', 'PDLIM2', 'PRICKLE3', 'PDLIM7', 'FHL5', 'TRIP6', 'TES', 'ZYX', 'LMO1']
('KA1', 'UBA')	GO:0005737	0	3	['MARK1', 'MARK2', 'MARK3']
('KA1', 'UBA')	GO:0005524	0.00740001	2	['MARK1', 'MARK2']
('Piwi', 'PAZ')	GO:0005515	0	5	['AGO4', 'AGO1', 'PIWIL1', 'AGO3', 'AGO2']
('Piwi', 'Piwi')	GO:0005515	0	4	['AGO4', 'AGO1', 'AGO3', 'AGO2']
('Piwi', 'DUF1785')	GO:0005515	0	4	['AGO4', 'AGO1', 'AGO3', 'AGO2']
('EGF', 'Xlink')	GO:0005515	0	2	['VCAN', 'SELP']
('EGF', 'ANATO')	GO:0005515	0	3	['ACAN', 'HSPG2', 'VCAN']
('EGF', 'Kringle')	GO:0005515	0	3	['F12', 'F10', 'PLAT']
('EGF', 'Furin-like')	GO:0030335	0.00438966	2	['HBEGF', 'EGF']
('EGF', 'Recep_L_domain')	GO:0030335	0.00438966	2	['HBEGF', 'EGF']
('EGF', 'fn1')	GO:0005515	0	4	['F12', 'F10', 'HSPG2', 'MEP1A']
('EGF', 'Pkinase')	GO:0007050	0.00697634	2	['NOTCH1', 'NOTCH2']
('EGF', 'Pkinase')	GO:0043235	0.00258198	3	['NOTCH1', 'NOTCH2', 'NOTCH3']
('EGF', 'Pkinase')	GO:0045746	0.00035016	2	['DLK1', 'DLK2']
('EGF', 'Ldl_recept_b')	GO:0070062	0.0095323	2	['CUBN', 'EGF']
('EGF', 'Gla')	GO:0005515	0	3	['F10', 'PROC', 'PLAT']
('EGF', 'EGF_CA')	GO:0070062	0.00540444	3	['VASN', 'CUBN', 'EGF']
('EGF', 'EGF_CA')	GO:0045746	0.00281934	2	['DLK1', 'DLK2']
('EGF', 'fn2')	GO:0005515	0	3	['F12', 'HSPG2', 'MEP1A']
('EGF', 'DSL')	GO:0043235	2.12081e-05	3	['NOTCH1', 'NOTCH2', 'NOTCH3']
('EGF', 'DSL')	GO:0007050	0.000335595	2	['NOTCH1', 'NOTCH2']
('EGF', 'DSL')	GO:0010629	0.00833501	2	['NOTCH1', 'NOTCH2']
('EGF', 'DSL')	GO:0005515	0	4	['VASN', 'NOTCH1', 'NOTCH2', 'NOTCH3']
('EGF', 'DSL')	GO:0070374	0.00767857	2	['NOTCH1', 'NOTCH2']
('EGF', 'EGF')	GO:0070062	0.00540444	3	['VASN', 'CUBN', 'EGF']
('EGF', 'fn3')	GO:0007050	0.00167118	2	['NOTCH1', 'NOTCH2']
('EGF', 'Trypsin')	GO:0005515	0	4	['F12', 'F10', 'NOTCH2', 'PLAT']
('PABP', 'RRM_1')	GO:0005634	0	3	['PABPC1', 'PABPC4', 'UBR5']
('PABP', 'RRM_1')	GO:0005515	0	3	['PABPC1', 'PABPC4', 'UBR5']
('Spectrin', 'Filament')	GO:0005515	0	3	['SPTA1', 'SPTAN1', 'SYNE1']
('Spectrin', 'Tropomyosin')	GO:0072659	0.00209501	2	['ACTN2', 'SPTBN1']
('Spectrin', 'Tropomyosin')	GO:0005515	0	4	['ACTN2', 'ACTN1', 'SPTBN1', 'ACTN4']
('Spectrin', 'Tropomyosin')	GO:0042803	0.00946919	3	['ACTN2', 'ACTN1', 'ACTN4']
('Spectrin', 'Spectrin')	GO:0005515	0	10	['ACTN3', 'ACTN2', 'ACTN1', 'DMD', 'ACTN4', 'SPTAN1', 'SPTA1', 'UTRN', 'SYNE1', 'SPTBN1']
('Spectrin', 'ZU5')	GO:0005515	0	4	['SPTA1', 'SPTBN4', 'SPTB', 'SPTBN1']
('Spectrin', 'PH')	GO:0005515	0	4	['ACTN3', 'SPTAN1', 'UTRN', 'DMD']
('Spectrin', 'EFhand_Ca_insen')	GO:0005515	0	5	['SPTA1', 'ACTN2', 'ACTN1', 'ACTN3', 'ACTN4']
('Spectrin', 'CH')	GO:0005515	0	12	['ACTN3', 'ACTN2', 'ACTN1', 'DMD', 'ACTN4', 'SPTAN1', 'DST', 'TRIO', 'SPTA1', 'UTRN', 'SYNE1', 'SPTBN1']
('Spectrin', 'Pkinase')	GO:0005515	0	7	['ACTN2', 'ACTN1', 'ACTN4', 'SPTAN1', 'UTRN', 'SYNE2', 'SPTBN1']
('HR1', 'Ras')	GO:0005737	0	2	['PKN1', 'PKN2']
('HR1', 'Ras')	GO:0005634	0	2	['PKN1', 'PKN2']
('RA', 'RasGEF')	GO:0005515	0	3	['RIN1', 'RALGDS', 'RAPGEF2']
('RA', 'PH')	GO:0005515	0	6	['ARAP3', 'RALGDS', 'RASSF1', 'GRB10', 'GRB7', 'APBB1IP']
('RA', 'RA')	GO:0045860	0.00191321	2	['RASSF2', 'RAPGEF2']
('RA', 'RA')	GO:0005515	0	7	['RASSF5', 'RALGDS', 'RASSF1', 'GRB10', 'RASSF2', 'RIN1', 'RAPGEF2']
('RA', 'SH2')	GO:0005515	0	6	['ARAP3', 'ARAP1', 'GRB10', 'RIN1', 'RASSF7', 'GRB7']
('RA', 'RasGEF_N')	GO:0005515	0	3	['RIN1', 'RALGDS', 'RAPGEF2']
('RA', 'FERM_M')	GO:0007186	0.00641379	2	['DGKQ', 'RAPGEF2']
('RA', 'FERM_M')	GO:0005515	0	5	['APBB1IP', 'GRB7', 'RASSF1', 'DGKQ', 'RAPGEF2']
('RA', 'SH3_1')	GO:0005515	0	3	['RIN1', 'ARAP3', 'RASSF7']
('RA', 'SAM_1')	GO:0005515	0	5	['RASSF1', 'RIN1', 'ARAP3', 'RALGDS', 'GRB7']
('RA', 'PDZ')	GO:0045860	0.000548545	2	['RASSF2', 'RAPGEF2']
('RA', 'PDZ')	GO:0005515	0	5	['ARAP3', 'RALGDS', 'RASSF2', 'RASSF7', 'RAPGEF2']
('RA', 'SAM_2')	GO:0045860	0.00109517	2	['RASSF2', 'RAPGEF2']
('RA', 'Ras')	GO:0030139	0.0058479	2	['RAPGEF6', 'RAPGEF2']
('RA', 'Ras')	GO:0005515	0	12	['RASSF2', 'RASIP1', 'RALGDS', 'RASSF1', 'RIN1', 'RGL2', 'RASSF5', 'RAPGEF6', 'PLCE1', 'GRB7', 'RADIL', 'RAPGEF2']
('SAP', 'SH3_1')	GO:0005515	0	5	['SAFB2', 'RAD18', 'SARNP', 'HNRNPUL1', 'XRCC6']
('SAP', 'SPRY')	GO:0005515	0	3	['SAFB', 'HNRNPUL1', 'SAFB2']
('SAP', 'Hormone_recep')	GO:0005515	0	4	['XRCC6', 'SAFB', 'HNRNPU', 'SAFB2']
('PRY', 'C1-set')	GO:0005515	0	4	['TRIM25', 'TRIM27', 'TRIM21', 'BTNL8']
('PRY', 'C1-set')	GO:0061630	0.00209501	2	['TRIM25', 'TRIM27']
('STAT_alpha', 'Pkinase')	GO:0003700	0.00807645	2	['STAT3', 'STAT1']
('STAT_alpha', 'Pkinase')	GO:0005829	0	3	['STAT5A', 'STAT3', 'STAT1']
('STAT_alpha', 'Pkinase')	GO:0005654	0	3	['STAT5A', 'STAT3', 'STAT1']
('STAT_alpha', 'Pkinase')	GO:0000790	0.0027159	2	['STAT3', 'STAT1']
('Cpn60_TCP1', 'Cpn10')	GO:0005829	0	3	['CCT2', 'HSPD1', 'CCT4']
('Cpn60_TCP1', 'Cpn10')	GO:0005515	0	3	['CCT2', 'HSPD1', 'CCT4']
('Cpn60_TCP1', 'Pkinase')	GO:0005515	0	3	['TCP1', 'CCT6A', 'CCT4']
('Cpn60_TCP1', 'Actin')	GO:0005515	0	3	['CCT2', 'TCP1', 'CCT5']
('Cpn60_TCP1', 'WD40')	GO:0005515	0	4	['HSPD1', 'CCT3', 'CCT7', 'CCT5']
('Y_phosphatase', 'Carb_anhydrase')	GO:0043235	0.00975777	2	['PTPRB', 'PTPRA']
('Y_phosphatase', 'Carb_anhydrase')	GO:0005515	0	4	['PTPRG', 'PTPRB', 'PTPRA', 'PTPRZ1']
('Y_phosphatase', 'SH2')	GO:0043407	0.00899045	2	['PTPRJ', 'PTPN1']
('Y_phosphatase', 'SH2')	GO:0016791	0.00676162	2	['PTPN22', 'PTPRJ']
('Y_phosphatase', 'FERM_M')	GO:0071364	0.00221581	2	['PTPN12', 'PTPN11']
('Y_phosphatase', 'Rhodanese')	GO:0005515	0	4	['PTPN13', 'PTPN2', 'PTPN1', 'PTPN23']
('Y_phosphatase', 'ig')	GO:0005515	0	5	['PTPN1', 'PTPN11', 'PTPRC', 'PTPN6', 'PTPRA']
('Adap_comp_sub', 'WD40')	GO:0005515	0	2	['AP2M1', 'AP1M1']
('Adap_comp_sub', 'Adap_comp_sub')	GO:0005515	0	3	['AP2M1', 'STON2', 'AP3M1']
('Adap_comp_sub', 'Adaptin_N')	GO:0005515	0	5	['AP1M2', 'AP4M1', 'AP1M1', 'AP3M1', 'AP2M1']
('Adap_comp_sub', 'Clat_adaptor_s')	GO:0005515	0	6	['AP1M1', 'AP1M2', 'AP4M1', 'AP3M1', 'AP2M1', 'STON2']
('JAB', 'AAA')	GO:0005515	0	5	['PSMD14', 'PSMD7', 'STAMBP', 'PRPF8', 'COPS5']
('JAB', 'LSM')	GO:0005515	0	3	['PRPF8', 'COPS6', 'COPS5']
('JAB', 'JAB')	GO:0005515	0	9	['EIF3H', 'COPS6', 'PSMD14', 'PSMD7', 'BRCC3', 'EIF3F', 'COPS5', 'PRPF8', 'STAMBPL1']
('JAB', 'Sec63')	GO:0005515	0	3	['PRPF8', 'EIF3F', 'COPS5']
('JAB', 'DEAD')	GO:0005515	0	5	['EIF3H', 'PRPF8', 'COPS6', 'EIF3F', 'COPS5']
('JAB', 'Proteasome')	GO:0005515	0	4	['PSMD14', 'PSMD7', 'COPS5', 'PRPF8']
('JAB', 'MitMem_reg')	GO:0005515	0	6	['EIF3H', 'PSMD14', 'PSMD7', 'COPS6', 'COPS5', 'PRPF8']
('JAB', 'PCI')	GO:0005515	0	7	['EIF3H', 'PSMD14', 'PSMD7', 'COPS6', 'EIF3F', 'COPS5', 'PRPF8']
('PYRIN', 'SPRY')	GO:0051607	0.00237571	2	['PYCARD', 'IFI16']
('PYRIN', 'zf-B_box')	GO:0051607	0.00591553	2	['IFI16', 'PYCARD']
('PYRIN', 'zf-B_box')	GO:0000139	0.00202176	2	['NLRP3', 'PYCARD']
('PYRIN', 'PYRIN')	GO:0000139	0.00403237	2	['NLRP3', 'PYCARD']
('PYRIN', 'NACHT')	GO:0005737	0	4	['PYCARD', 'MEFV', 'NLRP3', 'NLRP2']
('PYRIN', 'NACHT')	GO:0005515	0	4	['PYCARD', 'MEFV', 'NLRP3', 'NLRP2']
('PYRIN', 'NACHT')	GO:0000139	0.000810943	2	['PYCARD', 'NLRP3']
('NCD3G', 'ANF_receptor')	GO:0007186	0.00257611	2	['GRM1', 'CASR']
('Integrin_alpha2', 'Integrin_beta')	GO:0032587	0.0081319	2	['ITGA5', 'ITGAV']
('Integrin_alpha2', 'Integrin_B_tail')	GO:0032587	0.0081319	2	['ITGA5', 'ITGAV']
('Integrin_alpha2', 'EGF_2')	GO:0032587	0.00543289	2	['ITGA5', 'ITGAV']
('CAP_GLY', 'Kinesin')	GO:0019901	0	3	['KIF13B', 'DCTN1', 'CYLD']
('CAP_GLY', 'FHA')	GO:0019901	0	3	['KIF13B', 'DCTN1', 'CYLD']
('Ras', 'KH_1')	GO:0031234	0.00066931	2	['RHOA', 'KRAS']
('Ras', 'KH_1')	GO:0021762	0.00225517	2	['RHOA', 'CDC42']
('Ras', 'KH_1')	GO:0032467	0.000743552	2	['RHOA', 'CDC42']
('Ras', 'KH_1')	GO:0034329	1.02941e-05	2	['RHOA', 'CDC42']
('Ras', 'SNARE')	GO:2000251	0.000549756	2	['HRAS', 'CDC42']
('Ras', 'SNARE')	GO:0005515	0	14	['RAB9A', 'RAB8A', 'RAB5C', 'RAB31', 'RAB4A', 'RAB1A', 'HRAS', 'RAB1B', 'NRAS', 'RAP1B', 'RHOU', 'RAB11A', 'CDC42', 'KRAS']
('Ras', 'SNARE')	GO:0007265	0.00440398	2	['HRAS', 'NRAS']
('Ras', 'Ras')	GO:0051492	0.00834819	2	['RAC1', 'CDC42']
('Ras', 'Ras')	GO:0098794	0.00834819	2	['RAC1', 'RHOA']
('Ras', 'Ras')	GO:0007265	0.00535463	3	['HRAS', 'NRAS', 'RIT1']
('Ras', 'Ras')	GO:0006897	0.00787392	3	['RAB22A', 'RAB5A', 'RAB1A']
('Ras', 'Ras')	GO:0005515	0.0085083	51	['RAB4B', 'RAB39B', 'DIRAS3', 'HRAS', 'RAP1B', 'RAP1A', 'RIT2', 'RAB2A', 'RAB2B', 'RHOT2', 'ARHGAP5', 'RAC2', 'RAB8B', 'RAB8A', 'RAB32', 'RAB31', 'RAN', 'RAB4A', 'NRAS', 'RAB11A', 'RAB22A', 'RAB11B', 'RAB10', 'RAB13', 'RAP2C', 'RAB7A', 'RAB5A', 'RAB5C', 'RAC1', 'RAB1A', 'RAB1B', 'RHOU', 'RAB6A', 'AGAP2', 'RHOBTB2', 'RIT1', 'RAB3A', 'RHOC', 'RHOB', 'RHOA', 'RABL2B', 'KRAS', 'RAB9A', 'RHOBTB3', 'RA…
('Ras', 'TIG')	GO:0001934	0.000343527	3	['HRAS', 'RALB', 'KRAS']
('Ras', 'Mss4')	GO:0005515	0	6	['RAB8B', 'RAB1A', 'RAB1B', 'RAB3A', 'RAB10', 'RAB15']
('Ras', 'Mss4')	GO:0005929	0.00871855	2	['RAB10', 'RAB15']
('Ras', 'RA')	GO:2000251	0.00102563	2	['HRAS', 'CDC42']
('Ras', 'RA')	GO:0034329	0.000348917	2	['RHOA', 'CDC42']
('Ras', 'RA')	GO:0044877	3.46604e-05	5	['NRAS', 'RAP1A', 'RAP1B', 'RRAS', 'KRAS']
('Ras', 'RA')	GO:0005515	0	17	['RAP2B', 'RAP2A', 'RAB5A', 'RAB5C', 'HRAS', 'RRAS2', 'NRAS', 'MRAS', 'RAP1A', 'RAP1B', 'RRAS', 'RND1', 'RIT1', 'RHOU', 'KRAS', 'RHOA', 'CDC42']
('Ras', 'RA')	GO:0007265	3.88472e-05	3	['HRAS', 'NRAS', 'RIT1']
('Ras', 'RA')	GO:0061028	0.00225725	2	['RAP1A', 'RAP1B']
('Ras', 'RA')	GO:0051489	0.000348917	2	['RAB5A', 'CDC42']
('Ras', 'Rho_GDI')	GO:0090307	0.000522963	2	['RAB11A', 'RHOA']
('Ras', 'Rho_GDI')	GO:0021762	0.00940787	2	['RHOA', 'CDC42']
('Ras', 'Rho_GDI')	GO:0090023	6.47763e-05	2	['RAC2', 'RAC1']
('Ras', 'Rho_GDI')	GO:1900026	4.37733e-06	3	['RAC3', 'RAC1', 'CDC42']
('Ras', 'Rho_GDI')	GO:0051492	2.70084e-05	2	['RAC1', 'CDC42']
('Ras', 'Rho_GDI')	GO:0098794	2.70084e-05	2	['RAC1', 'RHOA']
('Ras', 'Rho_GDI')	GO:0032467	0.00310869	2	['RHOA', 'CDC42']
('Ras', 'Rho_GDI')	GO:0043025	0.00379524	2	['RAC3', 'CDC42']
('Ras', 'Rho_GDI')	GO:0030334	1.08683e-05	3	['RAC1', 'RHOB', 'RHOA']
('Ras', 'Rho_GDI')	GO:0005884	0.00379524	2	['RAC2', 'RAC1']
('Ras', 'Rho_GDI')	GO:0034329	4.31988e-05	2	['RHOA', 'CDC42']
('Ras', 'Rho_GDI')	GO:0031996	9.25063e-05	2	['RAC1', 'CDC42']
('Ras', 'Rho_GDI')	GO:0071944	0.00118236	2	['RAC3', 'RHOA']
('Ras', 'Rho_GDI')	GO:0005515	0	9	['RAC2', 'RAC3', 'RAC1', 'RAP1A', 'RAB11A', 'RHOH', 'RHOB', 'RHOA', 'CDC42']
('Ras', 'FYVE')	GO:0051489	0.000287424	2	['RAB5A', 'CDC42']
('Ras', 'FYVE')	GO:0006897	0.00899045	2	['RAB5A', 'RAB22A']
('Ras', 'FYVE')	GO:2000251	0.000845016	2	['HRAS', 'CDC42']
('Ras', 'FYVE')	GO:0005769	0.000902965	4	['RAB5A', 'RAB32', 'RAB22A', 'RAB31']
('Ras', 'Sec2p')	GO:0005515	0	3	['RAB11A', 'RAB8A', 'RAB3A']
('Ras', 'PBD')	GO:0031996	3.85747e-05	2	['RAC1', 'CDC42']
('Ras', 'PBD')	GO:2000251	5.30283e-05	2	['HRAS', 'CDC42']
('Ras', 'PBD')	GO:0051492	1.12586e-05	2	['RAC1', 'CDC42']
('Ras', 'PBD')	GO:1900026	0.000736852	2	['RAC1', 'CDC42']
('Ras', 'PBD')	GO:0044877	0.001142	3	['RAC1', 'NRAS', 'KRAS']
('Ras', 'PBD')	GO:0005515	0	7	['RAC1', 'HRAS', 'NRAS', 'RHOU', 'RHOJ', 'KRAS', 'CDC42']
('Ras', 'PBD')	GO:0007265	0.000426477	2	['HRAS', 'NRAS']
('Ras', 'PBD')	GO:0001934	0.000343527	3	['RAC1', 'HRAS', 'KRAS']
('Ras', 'AMP-binding')	GO:0005515	0	3	['RAB7A', 'RAB5A', 'KRAS']
('Ras', 'AMP-binding')	GO:0010008	0.000228171	2	['RAB7A', 'RAB5A']
('Ras', 'AMP-binding')	GO:0045022	8.91379e-06	2	['RAB7A', 'RAB5A']
('Ras', 'Miro')	GO:0044877	0.000147107	5	['NRAS', 'RAP1B', 'RAP1A', 'RAC1', 'KRAS']
('Ras', 'Miro')	GO:0061028	0.00440398	2	['RAP1B', 'RAP1A']
('Ras', 'Miro')	GO:0051492	0.000426477	2	['CDC42', 'RAC1']
('Ras', 'Miro')	GO:2000251	0.00200239	2	['HRAS', 'CDC42']
('Ras', 'Miro')	GO:0051489	0.000681672	2	['RAB5A', 'CDC42']
('Ras', 'Miro')	GO:0031996	0.00145776	2	['CDC42', 'RAC1']
('Ras', 'Miro')	GO:0005515	0	21	['RAB9A', 'RAB7A', 'IFT27', 'RAB5A', 'RAB2A', 'RAN', 'RAB29', 'HRAS', 'RAB1B', 'NRAS', 'RAP1B', 'RAP1A', 'CDC42', 'RAB11A', 'RAB1A', 'RAB11B', 'RAB6B', 'RAC1', 'RAB10', 'RHEB', 'KRAS']
('Ras', 'Drf_GBD')	GO:0030032	4.04139e-05	2	['RAC1', 'RHOD']
('Ras', 'Drf_GBD')	GO:0021762	0.00225517	2	['RHOA', 'CDC42']
('Ras', 'Drf_GBD')	GO:0036464	0.00688895	2	['RAC1', 'CDC42']
('Ras', 'Drf_GBD')	GO:1900026	0.000421581	2	['RAC1', 'CDC42']
('Ras', 'Drf_GBD')	GO:0051492	6.43492e-06	2	['RAC1', 'CDC42']
('Ras', 'Drf_GBD')	GO:0032467	0.000743552	2	['RHOA', 'CDC42']
('Ras', 'Drf_GBD')	GO:0030335	0.000680859	3	['HRAS', 'RHOC', 'RHOD']
('Ras', 'Drf_GBD')	GO:0030334	0.000823079	2	['RAC1', 'RHOA']
('Ras', 'Drf_GBD')	GO:2000251	3.03155e-05	2	['HRAS', 'CDC42']
('Ras', 'Drf_GBD')	GO:0034329	1.02941e-05	2	['RHOA', 'CDC42']
('Ras', 'Drf_GBD')	GO:0031996	2.20514e-05	2	['RAC1', 'CDC42']
('Ras', 'Drf_GBD')	GO:0098794	6.43492e-06	2	['RAC1', 'RHOA']
('Ras', 'FERM_M')	GO:0044877	0.00226645	3	['RAC1', 'NRAS', 'KRAS']
('Ras', 'FERM_M')	GO:1900026	0.0011775	2	['RAC1', 'CDC42']
('Ras', 'FERM_M')	GO:0051492	1.80096e-05	2	['RAC1', 'CDC42']
('Ras', 'FERM_M')	GO:0031234	0.00186858	2	['RHOA', 'KRAS']
('Ras', 'FERM_M')	GO:0032467	0.00207562	2	['RHOA', 'CDC42']
('Ras', 'FERM_M')	GO:0030334	0.00229736	2	['RAC1', 'RHOA']
('Ras', 'FERM_M')	GO:2000251	8.4807e-05	2	['HRAS', 'CDC42']
('Ras', 'FERM_M')	GO:0007265	1.15313e-06	3	['HRAS', 'NRAS', 'RIT1']
('Ras', 'FERM_M')	GO:0034329	2.88073e-05	2	['RHOA', 'CDC42']
('Ras', 'FERM_M')	GO:0031996	6.16952e-05	2	['RAC1', 'CDC42']
('Ras', 'FERM_M')	GO:0098794	1.80096e-05	2	['RAC1', 'RHOA']
('Ras', 'FERM_M')	GO:0005515	0	8	['RAC1', 'HRAS', 'NRAS', 'RIT1', 'AGAP2', 'RHOA', 'CDC42', 'KRAS']
('Ras', 'FERM_M')	GO:0021762	0.00628607	2	['RHOA', 'CDC42']
('Ras', 'FERM_M')	GO:0001934	0.000683174	3	['RAC1', 'HRAS', 'KRAS']
('Ras', 'Rho_Binding')	GO:0005515	0	5	['RHOA', 'RND3', 'NRAS', 'HRAS', 'KRAS']
('Ras', 'Rho_Binding')	GO:0007265	0.000122098	2	['NRAS', 'HRAS']
('Ras', 'Rho_Binding')	GO:0031234	0.000335146	2	['RHOA', 'KRAS']
('Ras', 'Pkinase_C')	GO:2000251	0.00024954	2	['HRAS', 'CDC42']
('Ras', 'Pkinase_C')	GO:0031234	0.0054815	2	['RHOA', 'KRAS']
('Ras', 'Pkinase_C')	GO:0007265	0.00200239	2	['HRAS', 'NRAS']
('Ras', 'Pkinase_C')	GO:0030334	0.00673703	2	['RHOB', 'RHOA']
('Ras', 'Pkinase_C')	GO:0032467	0.00608781	2	['RHOA', 'CDC42']
('Ras', 'Pkinase_C')	GO:0034329	8.4807e-05	2	['RHOA', 'CDC42']
('Ras', 'PRA1')	GO:0006897	0.000567632	2	['RAB5A', 'RAB1A']
('Ras', 'PRA1')	GO:0000045	0.000426477	2	['RAB7A', 'RAB1A']
('Ras', 'PRA1')	GO:0010008	0.00789462	2	['RAB7A', 'RAB5A']
('Ras', 'PRA1')	GO:0045022	0.000310859	2	['RAB7A', 'RAB5A']
('Ras', 'IBN_N')	GO:0005515	0	5	['RAB9A', 'RAN', 'RAC1', 'RAB1A', 'KRAS']
('Ras', 'Myosin_head')	GO:0031996	1.103e-05	2	['CDC42', 'RAC1']
('Ras', 'Myosin_head')	GO:1900026	0.000211052	2	['CDC42', 'RAC1']
('Ras', 'Myosin_head')	GO:0051492	3.21818e-06	2	['CDC42', 'RAC1']
('Ras', 'Myosin_head')	GO:0036464	0.00345596	2	['CDC42', 'RAC1']
('Ras', 'Myosin_head')	GO:0005515	0	5	['CDC42', 'RAB27A', 'KRAS', 'RHOT2', 'RAC1']
('Ras', 'Pkinase')	GO:0031307	0.00390564	2	['RHOT1', 'RHOT2']
('Ras', 'Pkinase')	GO:0051492	0.000832775	2	['RAC1', 'CDC42']
('Ras', 'Pkinase')	GO:0098794	0.000832775	2	['RAC1', 'RHOA']
('Ras', 'Pkinase')	GO:0030334	0.00125443	3	['RAC1', 'RHOB', 'RHOA']
('Ras', 'Pkinase')	GO:2000251	0.00390564	2	['HRAS', 'CDC42']
('Ras', 'Pkinase')	GO:0007265	0.000241784	3	['HRAS', 'RIT1', 'NRAS']
('Ras', 'Pkinase')	GO:0034329	0.00133071	2	['RHOA', 'CDC42']
('Ras', 'Pkinase')	GO:0051489	0.00133071	2	['RAB5A', 'CDC42']
('Ras', 'Pkinase')	GO:0031996	0.00284415	2	['RAC1', 'CDC42']
('Ras', 'Pkinase')	GO:0030496	0.00605739	4	['RAB8A', 'RAN', 'RALB', 'CDC42']
('Ras', 'Pkinase')	GO:0001934	0.00410225	4	['HRAS', 'RAC1', 'KRAS', 'RALB']
('Ras', 'NTF2')	GO:0005515	0	4	['RAN', 'RAB11A', 'RAB11B', 'KRAS']
('Ras', 'ADH_zinc_N')	GO:0005515	0	4	['RAB7A', 'NRAS', 'HRAS', 'KRAS']
('Ras', 'ADH_zinc_N')	GO:0007265	4.88888e-05	2	['NRAS', 'HRAS']
('Ras', 'ADH_zinc_N')	GO:0001934	0.00556655	2	['HRAS', 'KRAS']
('Ras', 'RasGEF_N')	GO:0071320	0.00390564	2	['RAP1A', 'RAP1B']
('Ras', 'RasGEF_N')	GO:0001934	0.00316646	3	['RAP2A', 'HRAS', 'KRAS']
('Ras', 'RasGEF_N')	GO:0044877	1.35865e-06	5	['NRAS', 'RAP1A', 'RAP1B', 'RRAS', 'KRAS']
('Ras', 'RasGEF_N')	GO:0005515	0	11	['RAP2B', 'RAP2A', 'HRAS', 'RRAS2', 'NRAS', 'MRAS', 'RAP1A', 'RAP1B', 'RRAS', 'RIT1', 'KRAS']
('Ras', 'RasGEF_N')	GO:0007265	5.41952e-06	3	['HRAS', 'NRAS', 'RIT1']
('Ras', 'RasGEF_N')	GO:0061028	0.000549756	2	['RAP1A', 'RAP1B']
('Ras', 'FYVE_2')	GO:0005515	0	9	['RAB8B', 'RAB27A', 'RAB27B', 'RAB8A', 'HRAS', 'NRAS', 'RAB11A', 'RAB3A', 'KRAS']
('Ras', 'FYVE_2')	GO:0006887	9.25063e-05	2	['RAB27A', 'RAB3A']
('Ras', 'FYVE_2')	GO:0007265	0.00102147	2	['HRAS', 'NRAS']
('Ras', 'Porin_3')	GO:0000045	0.000122098	2	['RAB1A', 'RAB7A']
('Ras', 'Porin_3')	GO:0005515	0	5	['RAB1A', 'RAB2A', 'RAB7A', 'RAB1B', 'RAB5C']
('Ras', 'zf-RanBP')	GO:0005515	0	3	['RAN', 'RHOA', 'DIRAS3']
('Ras', 'RhoGEF')	GO:1900026	0.00759704	2	['RAC1', 'CDC42']
('Ras', 'RhoGEF')	GO:0051492	0.000116904	2	['RAC1', 'CDC42']
('Ras', 'RhoGEF')	GO:0030334	8.56446e-05	3	['RAC1', 'RHOB', 'RHOA']
('Ras', 'RhoGEF')	GO:2000251	0.000549756	2	['HRAS', 'CDC42']
('Ras', 'RhoGEF')	GO:0007266	0.00270702	2	['RHOA', 'RHOG']
('Ras', 'RhoGEF')	GO:0007265	0.00440398	2	['HRAS', 'NRAS']
('Ras', 'RhoGEF')	GO:0034329	0.000186931	2	['RHOA', 'CDC42']
('Ras', 'RhoGEF')	GO:0031996	0.000400071	2	['RAC1', 'CDC42']
('Ras', 'RhoGEF')	GO:0098794	0.000116904	2	['RAC1', 'RHOA']
('Ras', 'RhoGEF')	GO:0001934	0.0094433	3	['RAC1', 'HRAS', 'KRAS']
('Ras', 'VPS9')	GO:0006897	0.000324727	2	['RAB5A', 'RAB22A']
('Ras', 'VPS9')	GO:0070062	0.0095323	2	['RAP2B', 'RAB11A']
('Ras', 'VPS9')	GO:0005515	0	6	['RAP2B', 'RAB5A', 'HRAS', 'RRAS2', 'RAB11A', 'RAB22A']
('Ras', 'PI3K_rbd')	GO:0005515	0	4	['RAB5A', 'HRAS', 'NRAS', 'KRAS']
('Ras', 'PI3K_rbd')	GO:0007265	4.88888e-05	2	['HRAS', 'NRAS']
('Ras', 'PI3K_rbd')	GO:0001934	0.00556655	2	['HRAS', 'KRAS']
('Ras', 'DENN')	GO:0007265	4.88888e-05	2	['HRAS', 'NRAS']
('Ras', 'DENN')	GO:0001934	0.00556655	2	['HRAS', 'KRAS']
('Ras', 'DENN')	GO:0005515	0	4	['HRAS', 'NRAS', 'RAB6B', 'KRAS']
('Ras', 'Xpo1')	GO:0032092	0.000453074	2	['RALB', 'RAN']
('Ras', 'Xpo1')	GO:0030496	0.00705746	2	['RALB', 'RAN']
('Ras', 'Xpo1')	GO:0005515	0	4	['RAB9A', 'RAB11A', 'RALB', 'RAN']
('Ras', 'RBD')	GO:0007265	0.00145776	2	['HRAS', 'NRAS']
('Ras', 'RBD')	GO:0044877	0.00669529	3	['NRAS', 'RAP1A', 'KRAS']
('Ras', 'RBD')	GO:0005515	0	10	['HRAS', 'RRAS2', 'NRAS', 'MRAS', 'RAP1A', 'RND1', 'RND2', 'RND3', 'RHEB', 'KRAS']
('Ras', 'RBD-FIP')	GO:0010634	0.000736852	2	['RAB25', 'RAB11A']
('Ras', 'RBD-FIP')	GO:0031410	0.000266012	3	['RAB25', 'RAB6A', 'RAB11A']
('Ras', 'RBD-FIP')	GO:0005515	0	7	['RAB25', 'RAB4A', 'RAB6A', 'RAB11A', 'RAB11B', 'RAB14', 'KRAS']
('Ras', 'PH')	GO:0017022	0.00284415	2	['RHOA', 'RALA']
('Ras', 'PH')	GO:0051492	0.000832775	2	['RAC1', 'CDC42']
('Ras', 'PH')	GO:0098794	0.000832775	2	['RAC1', 'RHOA']
('Ras', 'PH')	GO:0030334	0.00125443	3	['RAC1', 'RHOB', 'RHOA']
('Ras', 'PH')	GO:2000251	0.00390564	2	['HRAS', 'CDC42']
('Ras', 'PH')	GO:0034329	0.00133071	2	['RHOA', 'CDC42']
('Ras', 'PH')	GO:0051489	0.00133071	2	['RAB5A', 'CDC42']
('Ras', 'PH')	GO:0031996	0.00284415	2	['RAC1', 'CDC42']
('Ras', 'BTB')	GO:0007265	1.17183e-05	3	['HRAS', 'NRAS', 'RIT1']
('Ras', 'uDENN')	GO:0007265	4.88888e-05	2	['HRAS', 'NRAS']
('Ras', 'uDENN')	GO:0001934	0.00556655	2	['HRAS', 'KRAS']
('Ras', 'uDENN')	GO:0005515	0	4	['HRAS', 'NRAS', 'RAB6B', 'KRAS']
('Ras', 'RasGEF')	GO:0071320	0.00390564	2	['RAP1A', 'RAP1B']
('Ras', 'RasGEF')	GO:0001934	0.00316646	3	['RAP2A', 'HRAS', 'KRAS']
('Ras', 'RasGEF')	GO:0044877	1.35865e-06	5	['NRAS', 'RAP1A', 'RAP1B', 'RRAS', 'KRAS']
('Ras', 'RasGEF')	GO:0005515	0	11	['RAP2B', 'RAP2A', 'HRAS', 'RRAS2', 'NRAS', 'MRAS', 'RAP1A', 'RAP1B', 'RRAS', 'RIT1', 'KRAS']
('Ras', 'RasGEF')	GO:0007265	5.41952e-06	3	['HRAS', 'NRAS', 'RIT1']
('Ras', 'RasGEF')	GO:0061028	0.000549756	2	['RAP1A', 'RAP1B']
('Ras', 'RUN')	GO:0006897	0.00354792	2	['RAB5A', 'RAB1A']
('Ras', 'RUN')	GO:0005515	0	12	['RAB9A', 'RAP2B', 'RAP2A', 'RAB5A', 'RAB32', 'RAB5C', 'RAB4A', 'RAB1A', 'RAP1A', 'RAB14', 'GEM', 'KRAS']
('Ras', 'RUN')	GO:0032880	0.00729796	2	['RAB9A', 'RAB14']
('Ras', 'Ded_cyto')	GO:0090023	6.47763e-05	2	['RAC2', 'RAC1']
('Ras', 'Ded_cyto')	GO:0031996	9.25063e-05	2	['RAC1', 'CDC42']
('Ras', 'Ded_cyto')	GO:2000251	0.000127153	2	['HRAS', 'CDC42']
('Ras', 'Ded_cyto')	GO:0051492	2.70084e-05	2	['RAC1', 'CDC42']
('Ras', 'Ded_cyto')	GO:1900026	0.00176406	2	['RAC1', 'CDC42']
('Ras', 'Ded_cyto')	GO:0044877	0.00404827	3	['RAC1', 'NRAS', 'KRAS']
('Ras', 'Ded_cyto')	GO:0005884	0.00379524	2	['RAC2', 'RAC1']
('Ras', 'Ded_cyto')	GO:0005515	0	9	['RAC2', 'RAB32', 'RAC1', 'HRAS', 'NRAS', 'RAB2A', 'KRAS', 'RHOG', 'CDC42']
('Ras', 'Ded_cyto')	GO:0007265	0.00102147	2	['HRAS', 'NRAS']
('Ras', 'Ded_cyto')	GO:0001934	0.00122277	3	['RAC1', 'HRAS', 'KRAS']
('Ras', 'Pkinase_Tyr')	GO:0051489	0.000496927	2	['RAB5A', 'CDC42']
('Ras', 'Pkinase_Tyr')	GO:0031996	0.00106292	2	['RAC1', 'CDC42']
('Ras', 'Pkinase_Tyr')	GO:2000251	0.0014602	2	['HRAS', 'CDC42']
('Ras', 'Pkinase_Tyr')	GO:0051492	0.000310859	2	['RAC1', 'CDC42']
('Ras', 'Pkinase_Tyr')	GO:0044877	7.47597e-05	5	['RAC1', 'NRAS', 'RAP1A', 'RAP1B', 'KRAS']
('Ras', 'Pkinase_Tyr')	GO:0061028	0.00321259	2	['RAP1A', 'RAP1B']
('Ras', 'HR1')	GO:0030334	0.00041219	2	['RHOB', 'RHOA']
('Ras', 'HR1')	GO:0005515	0	5	['RHOB', 'RHOA', 'NRAS', 'HRAS', 'KRAS']
('Ras', 'HR1')	GO:0007265	0.000122098	2	['NRAS', 'HRAS']
('Ras', 'HR1')	GO:0031234	0.000335146	2	['RHOA', 'KRAS']
('Ras', 'GrpE')	GO:0005515	0	3	['RAB11A', 'RAB9A', 'RAB5A']
('Ras', 'GDI')	GO:0005769	0.00828161	4	['RAB32', 'RAB31', 'RAB5A', 'RAB29']
('Ras', 'Ank')	GO:0007265	0.000426477	2	['HRAS', 'NRAS']
('Ras', 'Arf')	GO:0042147	0.000608232	3	['RAB7A', 'RAB29', 'RHOBTB3']
('Ras', 'RasGAP')	GO:0031996	9.25063e-05	2	['RAC1', 'CDC42']
('Ras', 'RasGAP')	GO:2000251	0.000127153	2	['HRAS', 'CDC42']
('Ras', 'RasGAP')	GO:0005543	0.00644188	2	['AGAP1', 'ARHGAP35']
('Ras', 'RasGAP')	GO:0051492	2.70084e-05	2	['RAC1', 'CDC42']
('Ras', 'RasGAP')	GO:1900026	0.00176406	2	['RAC1', 'CDC42']
('Ras', 'RasGAP')	GO:0044877	0.00404827	3	['RAC1', 'NRAS', 'KRAS']
('Ras', 'RasGAP')	GO:0007265	0.00102147	2	['HRAS', 'NRAS']
('Ras', 'RasGAP')	GO:0001934	0.00122277	3	['RAC1', 'HRAS', 'KRAS']
('Ras', 'Pro_isomerase')	GO:0005515	0	4	['RAN', 'RAB10', 'RAB5C', 'KRAS']
('Ras', 'PB1')	GO:2000251	5.30283e-05	2	['CDC42', 'HRAS']
('Ras', 'PB1')	GO:0007265	0.000426477	2	['NRAS', 'HRAS']
('Ras', 'ArfGap')	GO:0030334	0.00041219	2	['RHOA', 'RAC1']
('Ras', 'ArfGap')	GO:0098794	3.21818e-06	2	['RHOA', 'RAC1']
('Ras', 'ArfGap')	GO:0007265	0.000122098	2	['NRAS', 'HRAS']
('Ras', 'LRR_6')	GO:0005515	0	5	['RAN', 'HRAS', 'RAB1B', 'RAB5C', 'KRAS']
('Ras', 'RabGAP-TBC')	GO:0031996	0.000314465	2	['RAC1', 'CDC42']
('Ras', 'RabGAP-TBC')	GO:2000251	0.000432146	2	['HRAS', 'CDC42']
('Ras', 'RabGAP-TBC')	GO:0051492	9.18742e-05	2	['RAC1', 'CDC42']
('Ras', 'RabGAP-TBC')	GO:1900026	0.00597651	2	['RAC1', 'CDC42']
('Ras', 'RabGAP-TBC')	GO:0007265	0.00346378	2	['HRAS', 'NRAS']
('Ras', 'RabGAP-TBC')	GO:0001934	0.00678347	3	['RAC1', 'HRAS', 'KRAS']
('Ras', 'Sec3-PIP2_bind')	GO:0005515	0	4	['HRAS', 'NRAS', 'RALB', 'KRAS']
('Ras', 'Sec3-PIP2_bind')	GO:0007265	4.88888e-05	2	['HRAS', 'NRAS']
('Ras', 'Sec3-PIP2_bind')	GO:0001934	9.98324e-06	3	['HRAS', 'RALB', 'KRAS']
('Ras', 'V-set')	GO:0007265	0.000426477	2	['HRAS', 'NRAS']
('Ras', 'zf-TRAF')	GO:0005515	0	4	['RHEBL1', 'RHEB', 'RRAS2', 'CDC42']
('Ras', 'RhoGAP')	GO:0017022	0.00145776	2	['RALA', 'RHOA']
('Ras', 'RhoGAP')	GO:0051492	0.000426477	2	['RAC1', 'CDC42']
('Ras', 'RhoGAP')	GO:2000251	0.00200239	2	['HRAS', 'CDC42']
('Ras', 'RhoGAP')	GO:0051233	0.00549939	2	['CDC42', 'GEM']
('Ras', 'RhoGAP')	GO:0034329	0.000681672	2	['RHOA', 'CDC42']
('Ras', 'RhoGAP')	GO:0051489	0.000681672	2	['RAB5A', 'CDC42']
('Ras', 'RhoGAP')	GO:0031996	0.00145776	2	['RAC1', 'CDC42']
('Ras', 'RhoGAP')	GO:0001934	0.00130655	4	['RAC1', 'HRAS', 'RALB', 'KRAS']
('Ras', 'RhoGAP')	GO:0098794	0.000426477	2	['RAC1', 'RHOA']
('Ras', 'PDZ')	GO:0044877	0.0044167	4	['RAC1', 'NRAS', 'RAP1A', 'KRAS']
('Ras', 'PDZ')	GO:0051492	0.000365634	2	['RAC1', 'CDC42']
('Ras', 'PDZ')	GO:0098794	0.000365634	2	['RAC1', 'RHOA']
('Ras', 'PDZ')	GO:2000251	0.00171711	2	['HRAS', 'CDC42']
('Ras', 'PDZ')	GO:0051233	0.00471695	2	['GEM', 'CDC42']
('Ras', 'PDZ')	GO:0034329	0.000584455	2	['RHOA', 'CDC42']
('Ras', 'PDZ')	GO:0051489	0.000584455	2	['RAB5A', 'CDC42']
('Ras', 'PDZ')	GO:0031996	0.00125001	2	['RAC1', 'CDC42']
('7tm_1', '7tm_1')	GO:0070528	0.00918455	2	['HTR2B', 'MAS1']
('7tm_1', '7tm_1')	GO:0019934	0.00269473	2	['HTR2B', 'HTR2C']
('7tm_1', '7tm_1')	GO:0001965	0.00269473	2	['HTR2B', 'OPRM1']
('7tm_1', 'GTP_EFTU')	GO:0005515	0	4	['C5AR2', 'LGR4', 'ADRB2', 'CHRM3']
('7tm_1', 'WD40')	GO:0004888	0.00177495	2	['LGR4', 'MRGPRX1']
('7tm_1', 'WD40')	GO:0042593	0.00820221	2	['ADRA2A', 'MTNR1B']
('7tm_1', 'Ldl_recept_a')	GO:0005515	0	3	['LGR4', 'MTNR1A', 'CHRM3']
('7tm_1', 'LRRNT')	GO:0005515	0	2	['LGR4', 'MTNR1A']
('7tm_1', 'IL8')	GO:0071345	0.000400071	2	['CCR7', 'CXCR4']
('7tm_1', 'IL8')	GO:0030155	0.000499891	2	['CXCR3', 'CXCR4']
('7tm_1', 'IL8')	GO:0009986	0.00474417	4	['CCR7', 'CXCR2', 'CCR6', 'CXCR4']
('7tm_1', 'Actin')	GO:0001664	0.00947346	2	['FPR1', 'S1PR1']
('RHD', 'IRF')	GO:0005737	0	3	['NFKB1', 'RELA', 'NFATC2']
('RHD', 'IRF')	GO:0044212	0.00385639	2	['NFKB1', 'RELA']
('RHD', 'IRF')	GO:0003700	0.00807645	2	['NFKB1', 'RELA']
('RHD', 'IRF')	GO:0008134	0.00924247	2	['NFKB1', 'RELA']
('RHD', 'IRF')	GO:0000977	0.00251885	2	['NFKB1', 'RELA']
('RHD', 'Menin')	GO:0005737	0	3	['NFKB1', 'RELA', 'NFKB2']
('RHD', 'Menin')	GO:0044212	0.00385639	2	['NFKB1', 'RELA']
('RHD', 'Menin')	GO:0003700	0.00807645	2	['NFKB1', 'RELA']
('RHD', 'Menin')	GO:0008134	0.00924247	2	['NFKB1', 'RELA']
('RHD', 'Menin')	GO:0006355	0.00177466	2	['RELA', 'NFKB2']
('RHD', 'Menin')	GO:0000977	0.00251885	2	['NFKB1', 'RELA']
('RHD', 'IBB')	GO:0044212	0.00385639	2	['NFKB1', 'RELA']
('RHD', 'IBB')	GO:0003700	0.00807645	2	['NFKB1', 'RELA']
('RHD', 'IBB')	GO:0008134	0.00924247	2	['NFKB1', 'RELA']
('RHD', 'IBB')	GO:0000977	0.00251885	2	['NFKB1', 'RELA']
('Thioredoxin', 'Thioredoxin_6')	GO:0005515	0	4	['P4HB', 'PDIA4', 'PDIA3', 'GLRX3']
('Thioredoxin', 'PITH')	GO:0005783	0	3	['PDIA6', 'P4HB', 'DNAJC10']
('Thioredoxin', 'PITH')	GO:0005515	0	3	['PDIA6', 'P4HB', 'DNAJC10']
('Annexin', 'Annexin')	GO:0005737	0	5	['ANXA11', 'ANXA1', 'ANXA3', 'ANXA2', 'ANXA4']
('Annexin', 'Annexin')	GO:0070062	0.00478393	2	['ANXA1', 'ANXA2']
('Annexin', 'S_100')	GO:0070062	0.00478393	2	['ANXA1', 'ANXA2']
('Annexin', 'S_100')	GO:0005765	0.00437504	2	['ANXA2', 'ANXA6']
('Annexin', 'S_100')	GO:0005515	0	5	['ANXA1', 'ANXA11', 'ANXA2', 'ANXA5', 'ANXA6']
('Rhodanese', 'UCH')	GO:0005515	0	4	['CDC25C', 'CDC25B', 'USP8', 'DUSP1']
('HATPase_c_3', 'DNA_mis_repair')	GO:0005634	0	4	['PMS1', 'PMS2', 'MLH3', 'MLH1']
('HATPase_c_3', 'HATPase_c_3')	GO:0005634	0	4	['PMS1', 'PMS2', 'MLH3', 'MLH1']
('FKBP_C', 'EF-hand_7')	GO:0005829	0	2	['FKBP4', 'FKBP8']
('FKBP_C', 'FKBP_C')	GO:0016020	0.00196231	3	['FKBP15', 'FKBP1B', 'FKBP1A']
('Myosin_tail_1', 'IQ')	GO:0005515	0	3	['MYH10', 'MYO18A', 'MYH9']
('S_100', 'C2')	GO:0005515	0	3	['S100A11', 'S100A10', 'S100A13']
('S_100', 'SGS')	GO:0005634	0	3	['S100A4', 'S100A6', 'S100P']
('S_100', 'SGS')	GO:0005515	0	3	['S100A4', 'S100A6', 'S100P']
('S_100', 'EF-hand_1')	GO:0005515	0	6	['S100P', 'S100A11', 'S100A4', 'S100B', 'S100A1', 'S100A2']
('SH2', 'RasGAP')	GO:0010634	0.00948453	2	['SRC', 'PLCG1']
('SH2', 'RasGAP')	GO:0014065	0.00338092	2	['PIK3R1', 'PIK3R2']
('SH2', 'SOCS_box')	GO:0048013	0.00471695	2	['PTPN11', 'CRK']
('SH2', 'FCH')	GO:0005154	0.000686885	2	['GRB2', 'FER']
('SH2', 'FCH')	GO:0031234	0.0054815	2	['FER', 'FES']
('SH2', 'RhoGEF')	GO:0033137	0.00989131	2	['NCK1', 'NCK2']
('SH2', 'RhoGEF')	GO:0017124	0.00620895	3	['ABL1', 'CRK', 'GRB2']
('SH2', 'RhoGEF')	GO:1900026	0.00121351	3	['CRKL', 'ABL1', 'CRK']
('SH2', 'RhoGEF')	GO:0042101	0.00541292	2	['ZAP70', 'SYK']
('SH2', 'RhoGEF')	GO:0050731	0.000454234	4	['ABL1', 'TEC', 'SRC', 'PTPN11']
('SH2', 'RhoGEF')	GO:0045121	0.00935969	4	['FYN', 'ZAP70', 'LCK', 'BTK']
('SH2', 'RA')	GO:0010634	0.00759704	2	['SRC', 'PLCG1']
('SH2', 'RA')	GO:0043066	0.00806767	4	['SRC', 'PIK3R1', 'HCK', 'SHC1']
('SH2', 'PI-PLC-X')	GO:0045121	0.00164351	4	['FYN', 'ZAP70', 'LYN', 'BTK']
('SH2', 'SH3_2')	GO:0033137	0.00729796	2	['NCK1', 'NCK2']
('SH2', 'SH3_2')	GO:0017124	0.00412539	3	['ABL1', 'CRK', 'GRB2']
('SH2', 'SH3_2')	GO:0035556	0.00108442	4	['BLNK', 'SRC', 'CLNK', 'SH2B2']
('SH2', 'SH3_2')	GO:1900026	0.000804546	3	['CRKL', 'ABL1', 'CRK']
('SH2', 'PI3Ka')	GO:0017124	0.00846279	2	['GRB2', 'CRK']
('SH2', 'PI3Ka')	GO:0014065	0.000895447	2	['PIK3R2', 'PIK3R1']
('SH2', 'PI3Ka')	GO:0048013	0.000499891	2	['PTPN11', 'CRK']
('SH2', 'CH')	GO:0042101	0.00443424	2	['ZAP70', 'SYK']
('SH2', 'CH')	GO:0017124	0.00475063	3	['ABL1', 'CRK', 'GRB2']
('SH2', 'C2')	GO:0045121	0.00203381	5	['FYN', 'LYN', 'ZAP70', 'LCK', 'BTK']
('SH2', 'fn3')	GO:1900026	0.0019778	3	['CRKL', 'ABL1', 'CRK']
('SH2', 'fn3')	GO:0019901	0.00221053	7	['PLCG1', 'JAK2', 'PTPN6', 'SOCS1', 'GRB2', 'GRB7', 'LCK']
('SH2', 'Pkinase')	GO:1900026	0.00372979	3	['CRKL', 'ABL1', 'CRK']
('SH2', 'C1_1')	GO:0045121	0.00466974	4	['FYN', 'ZAP70', 'LYN', 'BTK']
('SH2', 'C1_1')	GO:0042101	0.0035808	2	['ZAP70', 'SYK']
('SH2', 'C1_1')	GO:0005886	0.00472862	12	['GRB14', 'PLCG2', 'PLCG1', 'TEC', 'FYN', 'JAK2', 'ZAP70', 'LYN', 'BLNK', 'SRC', 'SHC1', 'BTK']
('SH2', 'PI-PLC-Y')	GO:0045121	0.00164351	4	['FYN', 'ZAP70', 'LYN', 'BTK']
('SH2', 'PAG')	GO:0050852	0.00354792	2	['FYN', 'LCP2']
('SH2', 'PAG')	GO:0045121	4.1104e-05	4	['FYN', 'LCK', 'ZAP70', 'LYN']
('SH2', 'PAG')	GO:0042101	0.000241992	2	['SYK', 'ZAP70']
('SH2', 'PAG')	GO:0006468	3.83089e-05	5	['LCK', 'SYK', 'ZAP70', 'ABL1', 'LYN']
('SH2', 'RhoGAP')	GO:0070102	0.00466034	2	['STAT3', 'FER']
('SH2', 'RhoGAP')	GO:0050731	0.00127277	4	['ABL1', 'TEC', 'SRC', 'PTPN11']
('SH2', 'RhoGAP')	GO:1900026	0.00275122	3	['CRKL', 'ABL1', 'CRK']
('SH2', 'PI3K_C2')	GO:0017124	0.00846279	2	['GRB2', 'CRK']
('SH2', 'PI3K_C2')	GO:0014065	0.000895447	2	['PIK3R2', 'PIK3R1']
('SH2', 'PI3K_C2')	GO:0048013	0.000499891	2	['PTPN11', 'CRK']
('SH2', 'PI3_PI4_kinase')	GO:0044389	0.00346722	2	['STAT1', 'STAT2']
('SH2', 'PI3_PI4_kinase')	GO:0017124	0.000324383	3	['GRB2', 'CRK', 'ABL1']
('SH2', 'PI3_PI4_kinase')	GO:0043542	0.00285745	2	['STAT1', 'ABL1']
('SH2', 'PI3_PI4_kinase')	GO:0060337	0.000287424	2	['STAT1', 'STAT2']
('SH2', 'PI3_PI4_kinase')	GO:0014065	0.00415761	2	['PIK3R2', 'PIK3R1']
('SH2', 'PI3_PI4_kinase')	GO:0048013	0.00232338	2	['PTPN11', 'CRK']
('SH2', 'Y_phosphatase')	GO:0017124	0.00412539	3	['ABL1', 'CRK', 'GRB2']
('SH2', 'Y_phosphatase')	GO:1900026	0.000804546	3	['CRKL', 'ABL1', 'CRK']
('SH2', 'Y_phosphatase')	GO:0042101	0.00399239	2	['ZAP70', 'SYK']
('SH2', 'Y_phosphatase')	GO:0019901	0.00625461	6	['PLCG1', 'JAK2', 'PTPN6', 'SOCS1', 'GRB2', 'LCK']
('SH2', 'Y_phosphatase')	GO:0045121	0.00561158	4	['FYN', 'ZAP70', 'LYN', 'LCK']
('SH2', 'PH')	GO:1900026	0.008908	3	['CRKL', 'ABL1', 'CRK']
('SH2', 'PH')	GO:0050731	0.00553402	4	['ABL1', 'TEC', 'SRC', 'PTPN11']
('SH2', 'PH')	GO:0045121	0.00560836	5	['FYN', 'ZAP70', 'LYN', 'LCK', 'BTK']
('SH2', 'Actin')	GO:0017124	0.00396447	2	['GRB2', 'CRK']
('SH2', 'DUF3513')	GO:0033137	0.00136643	2	['NCK1', 'NCK2']
('SH2', 'DUF3513')	GO:0050731	0.00158442	3	['SRC', 'PTPN11', 'ABL1']
('SH2', 'DUF3513')	GO:0017124	0.000423352	3	['ABL1', 'GRB2', 'CRK']
('SH2', 'DUF3513')	GO:1900026	8.18517e-05	3	['CRKL', 'ABL1', 'CRK']
('SH2', 'DUF3513')	GO:0048013	0.00281934	2	['PTPN11', 'CRK']
('SH2', 'APP_amyloid')	GO:0042101	0.0007465	2	['ZAP70', 'SYK']
('SH2', 'STAT_bind')	GO:0044389	0.00820221	2	['STAT1', 'STAT2']
('SH2', 'STAT_bind')	GO:0048013	0.00549939	2	['PTPN11', 'CRK']
('SH2', 'STAT_bind')	GO:0060337	0.000681672	2	['STAT1', 'STAT2']
('SH2', 'Ank')	GO:0043542	0.00146255	2	['STAT1', 'ABL1']
('SH2', 'Ank')	GO:1900026	0.00597651	2	['CRK', 'ABL1']
('SH2', 'Recep_L_domain')	GO:0070102	0.00879755	2	['STAT3', 'FER']
('SH2', 'Recep_L_domain')	GO:0005737	0.00840345	19	['PTK6', 'SH2D1A', 'PLCG1', 'ABL1', 'STAT3', 'GRAP2', 'JAK2', 'PIK3R1', 'SRC', 'SH2B2', 'PTPN6', 'STAT1', 'NCK1', 'NCK2', 'SYK', 'PTPN11', 'GRB14', 'GRB2', 'FER']
('SH2', 'Furin-like')	GO:0070102	0.00879755	2	['STAT3', 'FER']
('SH2', 'Furin-like')	GO:0005737	0.00840345	19	['PTK6', 'SH2D1A', 'PLCG1', 'ABL1', 'STAT3', 'GRAP2', 'JAK2', 'PIK3R1', 'SRC', 'SH2B2', 'PTPN6', 'STAT1', 'NCK1', 'NCK2', 'SYK', 'PTPN11', 'GRB14', 'GRB2', 'FER']
('SH2', 'PID')	GO:1900026	0.000694451	3	['CRKL', 'ABL1', 'CRK']
('SH2', 'PID')	GO:0017124	0.00356344	3	['ABL1', 'CRK', 'GRB2']
('Miro', 'Pkinase')	GO:0000287	0.00609817	2	['RAN', 'LRRK2']
('Miro', 'Pkinase')	GO:0005515	0	4	['RAN', 'MFHAS1', 'LRRK2', 'LRRK1']
('Miro', 'Miro')	GO:0000287	0.00609817	2	['RAN', 'LRRK2']
('Miro', 'Miro')	GO:0005515	0	4	['RAN', 'RAB7A', 'LRRK1', 'LRRK2']
('Miro', 'Ras')	GO:0005515	0	7	['RAB7A', 'LRRK1', 'LRRK2', 'RAN', 'RAB6A', 'MFHAS1', 'RABL2B']
('GST_C_2', 'GST_C_2')	GO:0005515	0	3	['GSTO2', 'CLIC4', 'CLIC5']
('GST_C_3', 'GST_C_3')	GO:0005515	0	7	['GSTO1', 'GSTA4', 'GSTZ1', 'GSTM4', 'GSTA2', 'GSTP1', 'HPGDS']
('zf-CCCH', 'RRM_1')	GO:0004842	0.00294763	4	['RC3H1', 'RC3H2', 'MKRN1', 'RNF113A']
('zf-CCCH', 'zf-C3HC4')	GO:0010494	0.000712024	2	['MBNL1', 'ZFP36']
('zf-CCCH', 'TPR_1')	GO:0004842	0.00570906	2	['RC3H1', 'RC3H2']
('zf-CCCH', 'zf-C2H2')	GO:0010494	0.00142132	2	['ZFP36', 'MBNL1']
('Peptidase_C2', 'EF-hand_8')	GO:0005515	0	3	['CAPN3', 'CAPN2', 'CAPN1']
('Peptidase_C1', 'Inhibitor_I29')	GO:0005515	0	3	['CTSK', 'CTSL', 'CTSV']
('Peptidase_C1', 'Peptidase_C1')	GO:0005515	0	3	['CTSK', 'CTSL', 'CTSV']
('GATA', 'Myb_DNA-binding')	GO:0005667	0.00427358	2	['GATA1', 'MTA2']
('GATA', 'Myb_DNA-binding')	GO:0005515	0	6	['GATA1', 'GATAD2B', 'GATAD2A', 'GATA3', 'MTA2', 'MTA3']
('GATA', 'Proteasome')	GO:0005515	0	3	['RERE', 'GATA2', 'GATA3']
('GATA', 'GATA')	GO:0005515	0	5	['GATAD2B', 'GATAD2A', 'MTA1', 'MTA2', 'MTA3']
('GATA', 'BAH')	GO:0005515	0	5	['GATAD2B', 'GATAD2A', 'MTA1', 'MTA2', 'MTA3']
('GATA', 'LIM')	GO:0005515	0	4	['GATA1', 'GATA2', 'GATA3', 'MTA1']
('GATA', 'LIM')	GO:0000978	0.000282213	3	['GATA1', 'GATA3', 'MTA1']
('GATA', 'zf-C2H2_6')	GO:0005515	0	3	['GATA2', 'MTA1', 'GATA1']
('GATA', 'ELM2')	GO:0005515	0	5	['GATAD2B', 'GATAD2A', 'MTA1', 'MTA2', 'MTA3']
('Ca_chan_IQ', 'EF-hand_7')	GO:0005737	0	3	['CACNA1A', 'CACNA1C', 'CACNA1S']
('Ca_chan_IQ', 'EF-hand_7')	GO:0005515	0	3	['CACNA1A', 'CACNA1C', 'CACNA1S']
('Ca_chan_IQ', 'EF-hand_7')	GO:0005886	0	3	['CACNA1A', 'CACNA1C', 'CACNA1S']
('Ca_chan_IQ', 'EF-hand_8')	GO:0005737	0	3	['CACNA1A', 'CACNA1C', 'CACNA1S']
('Ca_chan_IQ', 'EF-hand_8')	GO:0005515	0	3	['CACNA1A', 'CACNA1C', 'CACNA1S']
('Ca_chan_IQ', 'EF-hand_8')	GO:0005886	0	3	['CACNA1A', 'CACNA1C', 'CACNA1S']
('HATPase_c', 'Pro_isomerase')	GO:0005515	0	3	['PDK1', 'HSP90AA1', 'TOP2A']
('HATPase_c', 'CS')	GO:0032991	0	3	['HSP90AB1', 'HSP90AA1', 'HSP90B1']
('HATPase_c', 'CS')	GO:0005515	0	3	['HSP90AB1', 'HSP90AA1', 'HSP90B1']
('HATPase_c', 'DEAD')	GO:0008022	0.00951023	2	['TOP2B', 'TOP2A']
('HATPase_c', 'DEAD')	GO:0042803	0.00946919	3	['HSP90AB1', 'HSP90AA1', 'TOP2A']
('HATPase_c', 'DEAD')	GO:0032991	0.00474299	3	['HSP90AB1', 'HSP90AA1', 'TOP2A']
('HATPase_c', 'HSP70')	GO:0032991	0	3	['HSP90AB1', 'HSP90AA1', 'HSP90B1']
('HATPase_c', 'HSP70')	GO:0005515	0	3	['HSP90AB1', 'HSP90AA1', 'HSP90B1']
('HATPase_c', 'Pkinase')	GO:0032991	0.000159608	4	['HSP90AA1', 'TOP2A', 'HSP90B1', 'HSP90AB1']
('HATPase_c', 'Pkinase')	GO:0005515	0	5	['PDK1', 'HSP90AA1', 'TOP2A', 'HSP90B1', 'HSP90AB1']
('HATPase_c', 'CDC37_M')	GO:0032991	0	3	['HSP90AB1', 'HSP90AA1', 'HSP90B1']
('HATPase_c', 'CDC37_M')	GO:0005515	0	3	['HSP90AB1', 'HSP90AA1', 'HSP90B1']
('Sema', 'TIG')	GO:0008360	0.000283843	2	['PLXNB1', 'SEMA4D']
('Sema', 'TIG')	GO:0005515	0	3	['MET', 'PLXNB1', 'SEMA4D']
('Sema', 'Pkinase')	GO:0005515	0	2	['MET', 'PLXNB1']
('Sema', 'PSI')	GO:0008360	0.000283843	2	['PLXNB1', 'SEMA4D']
('Sema', 'PSI')	GO:0005515	0	3	['MET', 'PLXNB1', 'SEMA4D']
('Sema', 'Sema')	GO:0008360	0.000283843	2	['PLXNB1', 'SEMA4D']
('Sema', 'Sema')	GO:0005515	0	3	['MET', 'PLXNB1', 'SEMA4D']
('HSP20', 'Crystallin')	GO:0005515	0	5	['HSPB2', 'CRYAA', 'CRYAB', 'HSPB8', 'HSPB1']
('HSP20', 'Crystallin')	GO:0042802	0.00433601	4	['CRYAA', 'CRYAB', 'HSPB8', 'HSPB1']
('HSP20', 'HSP20')	GO:0005515	0	7	['HSPB6', 'HSPB7', 'HSPB2', 'HSPB1', 'CRYAB', 'HSPB8', 'CRYAA']
('Integrin_beta', 'FG-GAP')	GO:0005515	0	5	['ITGB1', 'ITGB3', 'ITGB2', 'ITGB5', 'ITGB4']
('Integrin_beta', 'Integrin_alpha')	GO:0005515	0	3	['ITGB1', 'ITGB3', 'ITGB2']
('Integrin_beta', 'Integrin_alpha2')	GO:0005515	0	5	['ITGB1', 'ITGB3', 'ITGB2', 'ITGB5', 'ITGB4']
('Integrin_beta', 'fn3')	GO:0005515	0	3	['ITGB1', 'ITGB3', 'ITGB5']
('PI3Ka', 'SH2')	GO:0005515	0	5	['PIK3CA', 'PIK3CB', 'PIK3CD', 'PIK3C2B', 'PIK3CG']
('Ig_3', 'Ig_2')	GO:0005515	0	5	['CEACAM1', 'MERTK', 'CEACAM6', 'MALT1', 'PSG1']
('Ig_3', 'Ig_3')	GO:0008284	0.00032412	7	['PDGFRB', 'CSF1R', 'CEACAM6', 'FGFR4', 'FGFR2', 'FGFR3', 'KDR']
('Ig_3', 'Ig_3')	GO:0005161	0.00379524	2	['PDGFRB', 'IL1R1']
('Ig_3', 'Ig_3')	GO:0099560	0.0025343	2	['PTPRS', 'PTPRD']
('Ig_3', 'Ig_3')	GO:0005887	0.0082135	6	['FLT1', 'JAM3', 'FGFR4', 'FGFR2', 'FGFR3', 'KDR']
('Ig_3', 'Ig_3')	GO:0016477	0.0067224	4	['PDGFRB', 'L1CAM', 'FLT1', 'FGFR4']
('Ig_3', 'I-set')	GO:0099560	0.000907188	2	['PTPRS', 'PTPRD']
('Ig_3', 'I-set')	GO:0016477	0.00117643	4	['PDGFRB', 'L1CAM', 'FLT1', 'FGFR4']
('Ig_3', 'ig')	GO:0008284	0.0030739	5	['PDGFRB', 'CEACAM6', 'CSF1R', 'KDR', 'FGFR2']
('Ig_3', 'ig')	GO:0034116	0.00321259	2	['CEACAM6', 'AGER']
('Ig_3', 'ig')	GO:0030335	0.0049637	4	['PDGFRB', 'CEACAM6', 'KDR', 'FLT1']
('Ig_3', 'ig')	GO:0005161	0.000744718	2	['PDGFRB', 'IL1R1']
('Ig_3', 'ig')	GO:0035584	0.00321259	2	['KDR', 'VCAM1']
('Ig_3', 'ig')	GO:0061098	0.00401212	2	['CSF1R', 'FCGR1A']
('Ig_2', 'fn3')	GO:0005515	0	6	['LILRB4', 'CD22', 'HSPG2', 'MERTK', 'PSG5', 'PSG1']
('Ig_2', 'I-set')	GO:0005515	0	2	['LILRB4', 'AGER']
('Ig_2', 'ig')	GO:0016324	0.00164091	3	['AGER', 'CEACAM1', 'CEACAM6']
('Ig_2', 'ig')	GO:0034116	0.000400071	2	['AGER', 'CEACAM6']
('Ig_2', 'MHC_I')	GO:0071222	0.000215495	2	['LILRB1', 'LILRB2']
('Ig_2', 'MHC_I')	GO:0005515	0	3	['FCGR1A', 'LILRB1', 'LILRB2']
('Ig_2', 'MHC_I')	GO:0007165	0.000203297	2	['LILRB1', 'LILRB2']
('Ig_2', 'Ig_2')	GO:0006909	0.00151224	2	['PECAM1', 'MERTK']
('Ig_2', 'C1-set')	GO:0005737	0	2	['LILRB2', 'LILRB1']
('Ig_2', 'C1-set')	GO:0071222	0	2	['LILRB2', 'LILRB1']
('Ig_2', 'C1-set')	GO:0005515	0	2	['LILRB2', 'LILRB1']
('Ig_2', 'C1-set')	GO:0007165	0	2	['LILRB2', 'LILRB1']
('Ig_2', 'C1-set')	GO:0042803	0	2	['LILRB2', 'LILRB1']
('Ig_2', 'C2-set_2')	GO:0005515	0	2	['LILRB4', 'CD86']
('IBN_N', 'Xpo1')	GO:0005515	0	2	['TNPO1', 'IPO5']
('IBN_N', 'Ras')	GO:0005515	0	9	['XPO1', 'TNPO1', 'IPO11', 'IPO13', 'KPNB1', 'CSE1L', 'IPO7', 'IPO5', 'XPO6']
('IBN_N', 'Nucleoporin2')	GO:0005515	0	3	['TNPO2', 'TNPO1', 'KPNB1']
('IBN_N', 'UQ_con')	GO:0005515	0	3	['KPNB1', 'IPO11', 'IPO13']
('IBN_N', 'IBB')	GO:0005515	0	3	['CSE1L', 'KPNB1', 'IPO5']
('IBN_N', 'CAS_CSE1')	GO:0031965	0.00486989	2	['XPO1', 'KPNB1']
('IBN_N', 'CAS_CSE1')	GO:0005515	0	3	['XPO1', 'IPO5', 'KPNB1']
('IBN_N', 'Arm')	GO:0005515	0	4	['XPO1', 'CSE1L', 'KPNB1', 'IPO5']
('BTK', 'SH3_1')	GO:0005515	0	4	['BMX', 'TEC', 'ITK', 'BTK']
('BTK', 'PH')	GO:0005515	0	3	['TEC', 'ITK', 'BTK']
('BTK', 'C2')	GO:0005515	0	3	['BMX', 'ITK', 'BTK']
('BTK', 'SH2')	GO:0005515	0	4	['BMX', 'TEC', 'ITK', 'BTK']
('Ldl_recept_a', 'Ldl_recept_b')	GO:0060070	5.50465e-05	2	['LRP6', 'LRP5']
('Ldl_recept_a', 'Ldl_recept_b')	GO:0005515	0	3	['HSPG2', 'LRP6', 'LRP5']
('Ldl_recept_a', 'Ldl_recept_a')	GO:0060070	0.000219802	2	['LRP6', 'LRP5']
('Ldl_recept_a', 'Alpha-2-MRAP_N')	GO:0005515	0	4	['LRP2', 'LRP8', 'LRP1', 'LDLR']
('Ldl_recept_a', 'Alpha-2-MRAP_C')	GO:0005515	0	4	['LRP2', 'LRP8', 'LRP1', 'LDLR']
('Ldl_recept_a', 'FXa_inhibition')	GO:0060070	5.50465e-05	2	['LRP6', 'LRP5']
('Ldl_recept_a', 'FXa_inhibition')	GO:0005515	0	3	['HSPG2', 'LRP6', 'LRP5']
('Ldl_recept_b', 'FXa_inhibition')	GO:0045893	0.00201043	3	['LRP6', 'EGF', 'LRP5']
('Ldl_recept_b', 'Ldl_recept_b')	GO:0045893	0.00201043	3	['LRP6', 'EGF', 'LRP5']
('Actin', 'P34-Arc')	GO:0005737	0	2	['ACTR3', 'ACTR2']
('Actin', 'P34-Arc')	GO:0060271	0	2	['ACTR3', 'ACTR2']
('Actin', 'P34-Arc')	GO:0005634	0	2	['ACTR3', 'ACTR2']
('Actin', 'P34-Arc')	GO:0051015	0	2	['ACTR3', 'ACTR2']
('Actin', 'P34-Arc')	GO:0045944	0	2	['ACTR3', 'ACTR2']
('Actin', 'P16-Arc')	GO:0005737	0	2	['ACTR3', 'ACTR2']
('Actin', 'P16-Arc')	GO:0060271	0	2	['ACTR3', 'ACTR2']
('Actin', 'P16-Arc')	GO:0005634	0	2	['ACTR3', 'ACTR2']
('Actin', 'P16-Arc')	GO:0051015	0	2	['ACTR3', 'ACTR2']
('Actin', 'P16-Arc')	GO:0045944	0	2	['ACTR3', 'ACTR2']
('Actin', 'FH2')	GO:0005737	0	4	['ACTC1', 'ACTR5', 'ACTR2', 'ACTB']
('Actin', 'SH3_1')	GO:0005737	0.000510868	7	['ACTA2', 'ACTC1', 'ACTR1B', 'ACTR1A', 'ACTB', 'ACTR3', 'ACTR2']
('Actin', 'EF-hand_8')	GO:0005737	0	4	['ACTC1', 'ACTB', 'ACTR3', 'ACTR2']
('Actin', 'EF-hand_8')	GO:0060271	0.00349006	2	['ACTR3', 'ACTR2']
('Actin', 'EF-hand_8')	GO:0051015	0.00125511	2	['ACTR3', 'ACTR2']
('Actin', 'P21-Arc')	GO:0005737	0	3	['ACTC1', 'ACTR3', 'ACTR2']
('Actin', 'P21-Arc')	GO:0060271	0.000876513	2	['ACTR3', 'ACTR2']
('Actin', 'P21-Arc')	GO:0051015	0.000314788	2	['ACTR3', 'ACTR2']
('Actin', 'ARPC4')	GO:0005737	0	3	['ACTC1', 'ACTR3', 'ACTR2']
('Actin', 'ARPC4')	GO:0060271	0.000876513	2	['ACTR3', 'ACTR2']
('Actin', 'ARPC4')	GO:0051015	0.000314788	2	['ACTR3', 'ACTR2']
('Actin', 'Dynamitin')	GO:0015630	0.00444798	2	['ACTR1B', 'ACTR1A']
('Filament', 'Spectrin')	GO:0005515	0	3	['KRT17', 'LMNA', 'VIM']
('Filament', 'Plectin')	GO:0005515	0	3	['KRT17', 'NEFM', 'VIM']
('Filament', 'ZZ')	GO:0005515	0	3	['LMNB1', 'SYNM', 'VIM']
('HJURP_C', 'SRF-TF')	GO:0005654	0	3	['MEF2C', 'MEF2A', 'MEF2D']
('TGF_beta_GS', 'FKBP_C')	GO:0043235	0.00975777	2	['TGFBR1', 'ACVR1B']
('TGF_beta_GS', 'FKBP_C')	GO:0005515	0	4	['BMPR1A', 'TGFBR1', 'ACVRL1', 'ACVR1B']
('TGF_beta_GS', 'Pkinase')	GO:0005515	0	6	['TGFBR1', 'ACVRL1', 'ACVR1', 'ACVR1B', 'BMPR1A', 'BMPR1B']
('TGF_beta_GS', 'TGF_beta_GS')	GO:0005515	0	6	['TGFBR1', 'ACVRL1', 'ACVR1', 'ACVR1B', 'BMPR1A', 'BMPR1B']
('SET', 'PHD')	GO:0000790	0.00295174	3	['SETD1A', 'EHMT2', 'EZH2']
('SET', 'Chromo')	GO:0005515	0	6	['EHMT1', 'KMT2A', 'EHMT2', 'SUV39H1', 'SUV39H2', 'EZH2']
('SET', 'Chromo')	GO:0071456	0.0045242	2	['SUV39H1', 'SUV39H2']
('SET', 'RRM_1')	GO:0005515	0	6	['KMT2A', 'KMT2E', 'SETD1A', 'SETD1B', 'SMYD2', 'EZH2']
('SET', 'BAH')	GO:0000790	0.0027159	2	['EHMT2', 'EZH2']
('SET', 'BAH')	GO:0005515	0	3	['EHMT2', 'EZH2', 'SETD7']
('SET', 'MBD')	GO:0005515	0	4	['SUV39H1', 'KMT2A', 'EZH2', 'SETDB1']
('SET', 'PWWP')	GO:0005515	0	6	['EHMT1', 'KMT2A', 'EHMT2', 'SUV39H1', 'EZH2', 'SETDB1']
('SET', 'Ank_2')	GO:0005515	0	9	['EHMT1', 'KMT2A', 'EHMT2', 'SUV39H1', 'SUV39H2', 'EZH2', 'PRDM1', 'SETDB1', 'SETD7']
('SET', 'zf-CXXC')	GO:0000790	0.00165155	3	['EHMT2', 'SETD1A', 'EZH2']
('SET', 'zf-CXXC')	GO:0005515	0	8	['KMT2A', 'EHMT2', 'KMT2D', 'SETD1A', 'SETD1B', 'EZH2', 'SETDB1', 'SETD7']
('SET', 'Pre-SET')	GO:0005515	0	7	['EHMT1', 'EHMT2', 'SETMAR', 'SUV39H1', 'SUV39H2', 'EZH2', 'PRDM1']
('SET', 'Pre-SET')	GO:0071456	0.00789462	2	['SUV39H1', 'SUV39H2']
('ASC', 'ASC')	GO:0005515	0	4	['ASIC1', 'SCNN1B', 'SCNN1A', 'ASIC2']
('TB2_DP1_HVA22', 'TB2_DP1_HVA22')	GO:0005515	0	3	['REEP1', 'REEP5', 'REEP6']
('Cyclin_N', 'Hormone_recep')	GO:0005515	0	6	['CCNA1', 'CCND1', 'CCND3', 'CCNE1', 'CCNT1', 'CCNH']
('Cyclin_N', 'WD40')	GO:0005515	0	9	['CCNB1', 'CCNL2', 'CCNA2', 'CCNA1', 'CCNE2', 'CCNE1', 'CCND1', 'CCNF', 'CCND2']
('Cyclin_N', 'Pkinase')	GO:0005515	0	21	['CCNG1', 'CCNT1', 'CCNT2', 'CCNA2', 'CCNA1', 'CCNE2', 'CCNE1', 'CABLES1', 'CCNL1', 'CCNL2', 'CCNB3', 'CCNB2', 'CCNB1', 'CCND1', 'CCND3', 'CCND2', 'CCNY', 'CCNF', 'CCNC', 'CCNH', 'CCNK']
('Cyclin_N', 'Cyclin_N')	GO:0005515	0	10	['CCNB1', 'CCNL2', 'CCNA2', 'CCND1', 'CCNE1', 'CCNYL1', 'CCND2', 'CCNC', 'CCNT1', 'CCNH']
('Cyclin_N', 'Cyclin_C')	GO:0005515	0	5	['CCND1', 'CCNB1', 'CCNE1', 'CCNA2', 'CCND2']
('Cyclin_N', 'Cyclin_C')	GO:0005634	0	5	['CCND1', 'CCNB1', 'CCNE1', 'CCNA2', 'CCND2']
('Cyclin_N', 'CDI')	GO:0005515	0	10	['CCNB2', 'CCNB1', 'CCND2', 'CCNA2', 'CCNA1', 'CCNE2', 'CCND3', 'CCNE1', 'CCND1', 'CABLES1']
('Cyclin_N', 'CDI')	GO:0001934	0.00202645	3	['CCND2', 'CCND3', 'CCND1']
('Cyclin_N', 'HSP70')	GO:0001934	0	2	['CCND1', 'CCND2']
('Cyclin_N', 'HSP70')	GO:0005654	0	2	['CCND1', 'CCND2']
('Cyclin_N', 'HSP70')	GO:0005515	0	2	['CCND1', 'CCND2']
('Cyclin_N', 'HSP70')	GO:0005634	0	2	['CCND1', 'CCND2']
('Cyclin_C', 'Cyclin_N')	GO:0005515	0	6	['CCNB1', 'CCNL2', 'CCNA2', 'CCND1', 'CCNE1', 'CCND2']
('Cyclin_C', 'Cyclin_N')	GO:0005634	0	6	['CCNB1', 'CCNL2', 'CCNA2', 'CCND1', 'CCNE1', 'CCND2']
('Cyclin_C', 'RRM_1')	GO:0005515	0	7	['CCNB2', 'CCNB1', 'CCNA2', 'CCNA1', 'CCND2', 'CCNF', 'CCNK']
('Cyclin_C', 'CDI')	GO:0005515	0	9	['CCNB2', 'CCNB1', 'CCND2', 'CCNA2', 'CCNA1', 'CCNE2', 'CCND3', 'CCNE1', 'CCND1']
('Cyclin_C', 'Pkinase')	GO:0005515	0	14	['CCNL1', 'CCNB2', 'CCNB1', 'CCNL2', 'CCNA2', 'CCNB3', 'CCNA1', 'CCND1', 'CCND3', 'CCNE1', 'CCNE2', 'CCNF', 'CCND2', 'CCNK']
('Cyclin_C', 'Cyclin_C')	GO:0005515	0	5	['CCND1', 'CCNB1', 'CCNE1', 'CCNA2', 'CCND2']
('Cyclin_C', 'Cyclin_C')	GO:0005634	0	5	['CCND1', 'CCNB1', 'CCNE1', 'CCNA2', 'CCND2']
('NTF2', 'TAP_C')	GO:0005654	0	2	['NXT2', 'NXF1']
('NTF2', 'Ran_BP1')	GO:0005737	0	2	['G3BP1', 'NXF1']
('Recep_L_domain', 'fn3')	GO:0005515	0	4	['ERBB2', 'IGF1R', 'EGFR', 'ERBB4']
('Recep_L_domain', 'fn3')	GO:0070374	0.00767857	2	['EGFR', 'ERBB4']
('Recep_L_domain', 'Recep_L_domain')	GO:0005515	0	6	['ERBB2', 'ERBB3', 'IGF1R', 'ERBB4', 'EGFR', 'INSR']
('Recep_L_domain', 'GF_recep_IV')	GO:0042802	0.00433601	4	['ERBB2', 'ERBB3', 'IGF1R', 'EGFR']
('Recep_L_domain', 'GF_recep_IV')	GO:0005515	0	5	['ERBB2', 'ERBB3', 'IGF1R', 'EGFR', 'ERBB4']
('Recep_L_domain', 'Furin-like')	GO:0005515	0	6	['ERBB2', 'ERBB3', 'IGF1R', 'ERBB4', 'EGFR', 'INSR']
('Recep_L_domain', 'C1-set')	GO:0005515	0	3	['ERBB3', 'IGF1R', 'EGFR']
('Recep_L_domain', 'C1-set')	GO:0042802	0	3	['ERBB3', 'IGF1R', 'EGFR']
('Recep_L_domain', 'Pkinase')	GO:0005515	0	4	['ERBB2', 'INSR', 'EGFR', 'IGF1R']
('Recep_L_domain', 'SH2')	GO:0005515	0	6	['ERBB2', 'ERBB3', 'IGF1R', 'ERBB4', 'EGFR', 'INSR']
('Recep_L_domain', 'V-set')	GO:0005515	0	4	['ERBB2', 'IGF1R', 'EGFR', 'INSR']
('ABC_tran', 'DEAD')	GO:0005515	0	4	['ABCB9', 'ABCE1', 'ABCB1', 'ABCF1']
('zf-MYND', 'TAFH')	GO:0005515	0	3	['RUNX1T1', 'CBFA2T3', 'CBFA2T2']
('zf-MYND', 'zf-MYND')	GO:0001666	0.000910061	2	['EGLN1', 'CBFA2T3']
('zf-MYND', 'zf-MYND')	GO:0005515	0	4	['EGLN1', 'RUNX1T1', 'CBFA2T3', 'CBFA2T2']
('Crystallin', 'HSP20')	GO:0005737	0	3	['HSPB6', 'CRYAB', 'CRYAA']
('Crystallin', 'HSP20')	GO:0005634	0	3	['HSPB6', 'CRYAB', 'CRYAA']
('Crystallin', 'HSP20')	GO:0005515	0	3	['HSPB6', 'CRYAB', 'CRYAA']
('LRR_8', 'LRRNT')	GO:0031362	0.000181565	2	['GP1BA', 'RTN4R']
('LRR_8', 'LRR_8')	GO:2000484	0.00654632	2	['TLR2', 'TLR1']
('LRR_8', 'LRR_8')	GO:0031362	0.0035808	2	['GP1BA', 'RTN4R']
('LRR_8', 'E1_DerP2_DerF2')	GO:0051092	0.00167517	2	['TLR2', 'TLR4']
('LRR_8', 'E1_DerP2_DerF2')	GO:0071346	2.39173e-05	2	['TLR2', 'TLR4']
('LRR_8', 'E1_DerP2_DerF2')	GO:0005515	0	3	['TLR2', 'CD180', 'TLR4']
('LRR_8', 'E1_DerP2_DerF2')	GO:0031226	1.41664e-05	2	['TLR2', 'TLR4']
('LRR_8', 'LRR_6')	GO:0051092	0.00666254	2	['TLR9', 'NTRK1']
('LRR_8', 'LRRCT')	GO:0071346	0.000238553	2	['TLR2', 'TLR4']
('LRR_8', 'LRRCT')	GO:2000484	2.02172e-05	2	['TLR2', 'TLR1']
('LRR_8', 'LRRCT')	GO:0005515	0	5	['LRRC8B', 'GP1BA', 'TLR2', 'TLR1', 'TLR4']
('LRR_8', 'LRRCT')	GO:0046982	0.00120328	3	['TLR2', 'TLR1', 'TLR4']
('LRR_8', 'LRRCT')	GO:0031226	0.000141361	2	['TLR2', 'TLR4']
('LRR_8', 'VWA')	GO:0005515	0	4	['DCN', 'LGR4', 'GP1BA', 'OGN']
('LRR_8', 'LRR_4')	GO:0005515	0	4	['VASN', 'NTRK1', 'LRCH3', 'LUM']
('LRR_8', 'Laminin_N')	GO:0005515	0	3	['LGR4', 'OGN', 'NTRK1']
('LRR_8', 'Trypsin')	GO:0005515	0	3	['DCN', 'LGR4', 'GP1BA']
('LRR_8', 'LRR_1')	GO:2000484	4.04139e-05	2	['TLR1', 'TLR2']
('LRR_8', 'LRR_1')	GO:0005515	0	6	['LRRC4C', 'TLR1', 'NTRK1', 'TLR2', 'RTN4R', 'AMIGO2']
('LRR_8', 'I-set')	GO:0090630	0.00668954	2	['NTRK3', 'SCRIB']
('LRR_8', 'LRR_5')	GO:2000484	2.02172e-05	2	['TLR2', 'TLR1']
('IRF-3', 'IRF-3')	GO:0005737	0	5	['IRF3', 'IRF8', 'IRF7', 'IRF6', 'IRF5']
('IRF-3', 'IRF-3')	GO:0005634	0	5	['IRF3', 'IRF8', 'IRF7', 'IRF6', 'IRF5']
('IRF-3', 'Creb_binding')	GO:0005737	0	3	['IRF3', 'IRF7', 'IRF5']
('IRF-3', 'Creb_binding')	GO:0005634	0	3	['IRF3', 'IRF7', 'IRF5']
('Transket_pyr', 'E3_binding')	GO:0005739	0	3	['OGDH', 'BCKDHB', 'PDHB']
('Transket_pyr', '2-oxoacid_dh')	GO:0005739	0	3	['OGDH', 'BCKDHB', 'PDHB']
('Transket_pyr', 'Biotin_lipoyl')	GO:0005739	0	3	['OGDH', 'BCKDHB', 'PDHB']
('Transket_pyr', 'E1_dh')	GO:0005739	0	3	['PDHB', 'BCKDHB', 'OGDH']
('HORMA', 'HORMA')	GO:0005829	0	2	['MAD2L2', 'MAD2L1']
('HORMA', 'HORMA')	GO:0005515	0	2	['MAD2L2', 'MAD2L1']
('LRR_5', 'LRR_8')	GO:0005515	0	5	['TLR2', 'TSHR', 'LRRC4C', 'LINGO1', 'LRRC8B']
('CARD', 'zf-C3HC4')	GO:0042981	0.00772562	2	['BIRC3', 'BIRC2']
('CARD', 'zf-C3HC4')	GO:0005856	0.00674412	2	['RIPK2', 'NOD2']
('CARD', 'zf-C3HC4')	GO:0005515	0	8	['CASP2', 'CASP1', 'BIRC3', 'BIRC2', 'RIPK2', 'NOD2', 'PYCARD', 'BCL10']
('CARD', 'Pkinase')	GO:0019899	0.00337741	4	['NLRP1', 'NOD2', 'PYCARD', 'BCL10']
('CARD', 'Pkinase')	GO:0005737	0.00062104	8	['CARD8', 'CARD11', 'BIRC3', 'BIRC2', 'RIPK2', 'NOD2', 'PYCARD', 'BCL10']
('CARD', 'Pkinase')	GO:0043124	0.00399239	2	['CARD8', 'PYCARD']
('CARD', 'Pkinase')	GO:0005829	0.00284434	8	['CASP4', 'NLRP1', 'CARD8', 'BIRC3', 'RIPK2', 'NOD2', 'PYCARD', 'BCL10']
('CARD', 'Pkinase')	GO:0005515	0	10	['CASP4', 'NLRP1', 'CARD8', 'CARD11', 'BIRC3', 'BIRC2', 'RIPK2', 'NOD2', 'PYCARD', 'BCL10']
('CARD', 'Death')	GO:0042981	0.00772562	2	['BIRC3', 'BIRC2']
('CARD', 'Death')	GO:0005856	0.00674412	2	['RIPK2', 'NOD2']
('CARD', 'Death')	GO:0005515	0	8	['CASP2', 'BIRC3', 'BIRC2', 'BCL10', 'RIPK2', 'NOD2', 'PYCARD', 'CRADD']
('CARD', 'NACHT')	GO:1901224	0.00697634	2	['NOD1', 'NOD2']
('CARD', 'NACHT')	GO:0005515	0	9	['CASP1', 'CASP9', 'RIPK2', 'NOD1', 'NOD2', 'NLRC4', 'PYCARD', 'CARD6', 'APAF1']
('CARD', 'WD40')	GO:0005737	0.00367549	6	['BIRC3', 'BIRC2', 'CARD8', 'NOD1', 'NOD2', 'BCL10']
('CARD', 'WD40')	GO:0005515	0	7	['BIRC3', 'BIRC2', 'CASP9', 'CARD8', 'NOD1', 'NOD2', 'BCL10']
('CARD', 'WD40')	GO:1901224	0.00291863	2	['NOD1', 'NOD2']
('CARD', 'WD40')	GO:0042981	0.00484023	2	['BIRC3', 'BIRC2']
('FG-GAP', 'LIM')	GO:0002020	0.000672904	2	['ITGA3', 'ITGAV']
('FG-GAP', 'LIM')	GO:0005515	0	3	['ITGA3', 'ITGAV', 'ITGA7']
('FG-GAP', 'Integrin_beta')	GO:0032587	0.0081319	2	['ITGA5', 'ITGAV']
('APC10', 'APC10')	GO:0005515	0	3	['CUL7', 'CUL9', 'HERC2']
('AAA_33', 'AAA_33')	GO:0005515	0	4	['YLPM1', 'N4BP2', 'HNRNPUL1', 'PNKP']
('AAA', 'JAB')	GO:0005515	0	10	['PSMC3', 'SPG7', 'RFC5', 'VCP', 'PSMC1', 'PSMC2', 'TRIP13', 'PSMC4', 'PSMC5', 'PSMC6']
('AAA', 'Ank')	GO:0005515	0	8	['FIGNL1', 'VCP', 'PSMC1', 'PSMC2', 'PSMC3', 'PSMC4', 'PSMC5', 'PSMC6']
('AAA', 'CDC48_N')	GO:0043161	0.00380636	2	['VCP', 'PSMC5']
('AAA', 'CDC48_N')	GO:0045732	0.000599903	2	['VCP', 'NSF']
('AAA', 'UBA')	GO:0005515	0	9	['FIGNL1', 'VCP', 'KATNA1', 'PSMC1', 'PSMC2', 'PSMC3', 'PSMC4', 'PSMC5', 'PSMC6']
('AAA', 'ubiquitin')	GO:0005515	0	8	['WRNIP1', 'VCP', 'PSMC1', 'PSMC2', 'PSMC3', 'PSMC4', 'PSMC5', 'PSMC6']
('AAA', 'PCNA_C')	GO:0005515	0	3	['RFC5', 'RFC1', 'CHTF18']
('AAA', 'PCI')	GO:0005515	0	8	['NSF', 'VCP', 'PSMC1', 'PSMC2', 'PSMC3', 'PSMC4', 'PSMC5', 'PSMC6']
('AAA', 'PCI')	GO:0045732	0.00334133	2	['NSF', 'VCP']
('AAA', 'Rep_fac_C')	GO:0005515	0	10	['RFC5', 'RFC4', 'RFC1', 'RFC2', 'VCP', 'ATAD5', 'CHTF18', 'PSMC3', 'PSMC4', 'PSMC6']
('AAA', 'DNA_pol3_delta2')	GO:0005515	0	11	['RFC2', 'RFC5', 'RFC4', 'RFC1', 'ORC1', 'VCP', 'ATAD5', 'CHTF18', 'PSMC3', 'PSMC4', 'PSMC6']
('AAA', 'Vps4_C')	GO:0045732	0.0020921	2	['NSF', 'VCP']
('AAA', 'PCNA_N')	GO:0005515	0	3	['RFC5', 'RFC1', 'CHTF18']
('AAA', 'Histone')	GO:0005515	0	4	['VCP', 'TRIP13', 'SPAST', 'ATAD2']
('AAA', 'BRCT')	GO:0005515	0	3	['VCP', 'RFC4', 'RFC5']
('AAA', 'TIP49')	GO:0005634	0	3	['VCP', 'PSMC3', 'PSMC6']
('AAA', 'TIP49')	GO:0005515	0	3	['VCP', 'PSMC3', 'PSMC6']
('AAA', 'TIP49')	GO:0042802	0	3	['VCP', 'PSMC3', 'PSMC6']
('AAA', 'Proteasome_A_N')	GO:0005515	0	7	['VCP', 'PSMC1', 'PSMC2', 'PSMC3', 'PSMC4', 'PSMC5', 'PSMC6']
('AAA', 'MIT')	GO:0005829	0	3	['VCP', 'VPS4A', 'NSF']
('AAA', 'MIT')	GO:0045732	6.02072e-05	2	['VCP', 'NSF']
('AAA', 'MIT')	GO:0044877	0.00344648	2	['VPS4A', 'NSF']
('AAA', 'MIT')	GO:0019904	0.00411727	2	['VCP', 'VPS4A']
('AAA', 'MIT')	GO:0005515	0	3	['VCP', 'VPS4A', 'NSF']
('AAA', 'Proteasome')	GO:0005515	0	7	['VCP', 'PSMC1', 'PSMC2', 'PSMC3', 'PSMC4', 'PSMC5', 'PSMC6']
('AAA', 'Rad17')	GO:0005515	0	8	['RFC5', 'RFC4', 'RFC1', 'RFC2', 'VCP', 'ATAD5', 'CHTF18', 'PSMC4']
('AAA', 'WD40')	GO:0005515	0	13	['TRIP13', 'SPAST', 'ATAD5', 'RFC1', 'ORC1', 'VCP', 'KATNA1', 'PSMC1', 'PSMC2', 'PSMC3', 'PSMC4', 'PSMC5', 'PSMC6']
('AAA', 'Bromodomain')	GO:0005515	0	4	['ATAD5', 'RFC4', 'RFC1', 'ORC1']
('AAA', 'PC_rep')	GO:0005515	0	7	['VCP', 'PSMC1', 'PSMC2', 'PSMC3', 'PSMC4', 'PSMC5', 'PSMC6']
('AAA', 'UCH')	GO:0005515	0	9	['ATAD5', 'WRNIP1', 'VCP', 'KATNA1', 'PSMC1', 'PSMC3', 'PSMC4', 'PSMC5', 'PSMC6']
('bZIP_1', 'zf-C2H2')	GO:0005515	0	9	['FOS', 'JUNB', 'JUN', 'JUND', 'CREB1', 'CREM', 'ATF4', 'ATF6', 'ATF2']
('bZIP_1', 'zf-C2H2')	GO:0007179	0.0081319	2	['FOS', 'JUN']
('bZIP_1', 'TBP')	GO:0005515	0	3	['ATF4', 'JUN', 'CREM']
('bZIP_1', 'Pkinase')	GO:0005515	0	13	['FOSL2', 'FOS', 'JUNB', 'JUN', 'JUND', 'CREB1', 'ATF4', 'ATF5', 'BATF3', 'ATF7', 'ATF6', 'ATF1', 'ATF2']
('bZIP_1', 'BTB')	GO:0005515	0	7	['FOS', 'CREB5', 'JUN', 'CREB1', 'FOSL2', 'BATF3', 'ATF2']
('bZIP_1', 'BTB')	GO:0007179	0.00340284	2	['FOS', 'JUN']
('bZIP_1', 'bZIP_2')	GO:0005515	0	15	['CREBZF', 'BATF', 'FOS', 'JUN', 'JUNB', 'CREB3', 'FOSL2', 'CREB1', 'ATF4', 'BATF2', 'BATF3', 'ATF6B', 'ATF6', 'ATF3', 'ATF2']
('bZIP_1', 'RHD')	GO:0005515	0	5	['BATF2', 'JUN', 'CREB1', 'ATF3', 'FOS']
('bZIP_1', 'RHD')	GO:0007179	0.000976415	2	['JUN', 'FOS']
('bZIP_1', 'bZIP_Maf')	GO:0005515	0	11	['CREBZF', 'FOS', 'CREB3', 'CREB5', 'FOSL2', 'JUN', 'ATF4', 'BATF2', 'BATF3', 'ATF3', 'ATF2']
('bZIP_1', 'Jun')	GO:0005515	0	15	['BATF', 'JUNB', 'FOS', 'JUN', 'CREB5', 'FOSL2', 'JDP2', 'CREB1', 'FOSL1', 'ATF4', 'BATF2', 'BATF3', 'ATF1', 'ATF3', 'ATF2']
('Lectin_C', 'Xlink')	GO:0005515	0	3	['SELL', 'VCAN', 'SELP']
('Lectin_C', 'EGF')	GO:0008201	0.00239923	2	['CLEC3B', 'SELP']
('Lectin_C', 'PDZ')	GO:0005515	0	2	['CLEC18A', 'CD93']
('Lectin_C', 'Lectin_C')	GO:0043235	0.00993674	3	['KLRC2', 'KLRC1', 'KLRD1']
('PDZ', 'BTB_2')	GO:0019900	0.0015904	3	['DLG4', 'DLG3', 'TIAM1']
('PDZ', 'BTB_2')	GO:0017080	0.00095173	2	['SNTA1', 'PTPN3']
('PDZ', 'SH3_1')	GO:0019900	0.00133182	4	['DLG3', 'DLG2', 'DLG4', 'TIAM1']
('PDZ', 'RhoGEF')	GO:0098609	0.00354792	2	['DLG1', 'SCRIB']
('PDZ', 'RGS')	GO:0031410	0.000114611	3	['DVL2', 'DVL1', 'GIPC1']
('PDZ', 'RGS')	GO:0060070	0.00109517	2	['DVL2', 'DVL1']
('PDZ', 'RGS')	GO:0006366	0.00478441	2	['DVL2', 'DVL1']
('PDZ', 'WW')	GO:0060070	0.00131366	3	['DVL3', 'DVL2', 'DVL1']
('PDZ', 'DIX')	GO:0031410	0.0011552	2	['DVL2', 'DVL1']
('PDZ', 'DIX')	GO:0050821	0.0027159	2	['DVL3', 'DVL1']
('PDZ', 'DIX')	GO:0060070	0	3	['DVL2', 'DVL3', 'DVL1']
('PDZ', 'DIX')	GO:0045893	0	3	['DVL2', 'DVL3', 'DVL1']
('PDZ', 'DIX')	GO:0006366	0.000241335	2	['DVL2', 'DVL1']
('PDZ', 'DIX')	GO:0043507	1.41664e-05	2	['DVL2', 'DVL3']
('PDZ', 'DIX')	GO:0001934	0.00139912	2	['DVL2', 'DVL3']
('PDZ', 'Ras')	GO:0030033	0.00177495	2	['RAPGEF6', 'RAPGEF2']
('PDZ', 'Ras')	GO:0070300	0.00281934	2	['RAPGEF6', 'RAPGEF2']
('PDZ', 'RRM_1')	GO:0043507	0.00636341	2	['DVL3', 'DVL2']
('PDZ', 'PDZ_assoc')	GO:0019900	0.000529921	3	['DLG3', 'DLG4', 'DLG2']
('PDZ', 'PID')	GO:0043507	0.00509618	2	['DVL2', 'DVL3']
('PDZ', 'NMDAR2_C')	GO:0019900	0.00362835	2	['DLG3', 'DLG4']
('PDZ', 'Dishevelled')	GO:0031410	0.0011552	2	['DVL2', 'DVL1']
('PDZ', 'Dishevelled')	GO:0050821	0.0027159	2	['DVL3', 'DVL1']
('PDZ', 'Dishevelled')	GO:0060070	0	3	['DVL2', 'DVL3', 'DVL1']
('PDZ', 'Dishevelled')	GO:0045893	0	3	['DVL2', 'DVL3', 'DVL1']
('PDZ', 'Dishevelled')	GO:0006366	0.000241335	2	['DVL2', 'DVL1']
('PDZ', 'Dishevelled')	GO:0043507	1.41664e-05	2	['DVL2', 'DVL3']
('PDZ', 'Dishevelled')	GO:0001934	0.00139912	2	['DVL2', 'DVL3']
('PDZ', 'C2')	GO:0065003	0.000927151	3	['DLG4', 'PARD6B', 'RIMS1']
('PDZ', 'C2')	GO:0060070	0.00156106	3	['DVL2', 'DVL3', 'DVL1']
('PDZ', 'Y_phosphatase')	GO:0065003	0.00207562	2	['DLG4', 'PARD6B']
('PDZ', 'zf-C3HC4')	GO:0043507	0.00168727	2	['DVL2', 'DVL3']
('PDZ', 'zf-C3HC4')	GO:0060070	0.00652527	2	['DVL2', 'DVL3']
('PDZ', 'DEP')	GO:0060070	6.3969e-07	3	['DVL2', 'DVL3', 'DVL1']
('PDZ', 'DEP')	GO:0045893	0.00983407	3	['DVL2', 'DVL3', 'DVL1']
('PDZ', 'DEP')	GO:0006366	0.00239923	2	['DVL2', 'DVL1']
('PDZ', 'DEP')	GO:0043507	0.000141361	2	['DVL2', 'DVL3']
('PDZ', 'fn3')	GO:0065003	0.00608781	2	['DLG4', 'PARD6B']
('PDZ', 'Guanylate_kin')	GO:0019900	0.000107108	4	['DLG3', 'DLG4', 'TIAM1', 'DLG2']
('PDZ', 'C1_1')	GO:0065003	0.000135283	3	['DLG4', 'PARD6B', 'RIMS1']
('PDZ', 'MAGUK_N_PEST')	GO:0019900	0.000529921	3	['DLG3', 'DLG4', 'DLG2']
('PDZ', 'RasGEF')	GO:0030027	0.000383265	2	['PTPN13', 'PPP1R9B']
('PDZ', 'Rap_GAP')	GO:0019900	0.00723218	2	['DLG4', 'TIAM1']
('PDZ', 'RA')	GO:0007186	0.00641379	2	['ARHGEF11', 'RAPGEF2']
('PDZ', 'FHA')	GO:0043507	0.00509618	2	['DVL2', 'DVL3']
('RasGEF_N', 'SH3_1')	GO:0005515	0	3	['RAPGEF1', 'SOS1', 'SOS2']
('Mab-21', 'Mab-21')	GO:0005515	0	3	['TMEM102', 'MIEF1', 'MAB21L2']
('NACHT', 'WD40')	GO:0005737	0	3	['NOD1', 'NLRP3', 'NOD2']
('NACHT', 'WD40')	GO:0016323	0.000548626	2	['NOD1', 'NOD2']
('NACHT', 'WD40')	GO:0044877	0.00344648	2	['NOD1', 'NOD2']
('NACHT', 'WD40')	GO:0005515	0	3	['NOD1', 'NLRP3', 'NOD2']
('NACHT', 'WD40')	GO:0035556	0.000440676	2	['NOD1', 'NOD2']
('NACHT', 'WD40')	GO:0043123	0.00360676	2	['NOD1', 'NOD2']
('NACHT', 'CARD')	GO:0016323	0.00218597	2	['NOD1', 'NOD2']
('NACHT', 'CARD')	GO:0005515	0	4	['NLRC4', 'NLRP1', 'NOD1', 'NOD2']
('NACHT', 'CARD')	GO:0035556	0.00175635	2	['NOD1', 'NOD2']
('NACHT', 'PYRIN')	GO:0005515	0	3	['NLRC4', 'NLRP3', 'NLRP2']
('BIR', 'PP2C')	GO:0005737	0	3	['XIAP', 'BIRC3', 'BIRC2']
('BIR', 'PP2C')	GO:0005634	0	3	['XIAP', 'BIRC3', 'BIRC2']
('BIR', 'zf-C3HC4_3')	GO:0005737	0	5	['BIRC7', 'BIRC5', 'BIRC3', 'BIRC2', 'XIAP']
('BIR', 'zf-C3HC4_3')	GO:0005634	0	5	['BIRC7', 'BIRC5', 'BIRC3', 'BIRC2', 'XIAP']
('BIR', 'zf-B_box')	GO:0005737	0	3	['XIAP', 'BIRC3', 'BIRC2']
('BIR', 'zf-B_box')	GO:0005634	0	3	['XIAP', 'BIRC3', 'BIRC2']
('TGFb_propeptide', 'TGF_beta')	GO:0016477	0.000975043	2	['TGFB1', 'TGFB2']
('TGFb_propeptide', 'TGF_beta')	GO:0005515	0	3	['BMP7', 'TGFB1', 'TGFB2']
('TGFb_propeptide', 'Activin_recp')	GO:0005125	0.00334133	2	['BMP4', 'INHBA']
('TGFb_propeptide', 'Activin_recp')	GO:0032092	0.00628607	2	['BMP4', 'BMP2']
('TGFb_propeptide', 'TGFb_propeptide')	GO:0016477	0.000975043	2	['TGFB1', 'TGFB2']
('TGFb_propeptide', 'TGFb_propeptide')	GO:0005515	0	3	['BMP7', 'TGFB1', 'TGFB2']
('UCH', 'Rhodanese')	GO:0005515	0	6	['USP8', 'USP17L2', 'USP49', 'USP28', 'USP15', 'USP21']
('UCH', 'Proteasome')	GO:0005515	0	6	['USP4', 'USP53', 'USP7', 'CYLD', 'USP14', 'USP15']
('UCH', 'Proteasome')	GO:0032088	0.00688895	2	['USP7', 'CYLD']
('UCH', 'SH3_1')	GO:0005515	0	10	['USP8', 'USP28', 'USP53', 'USP7', 'USP12', 'USP13', 'USP11', 'CYLD', 'USP15', 'USP21']
('UCH', 'AAA')	GO:0090263	0.002763	3	['USP8', 'USP34', 'USP47']
('UCH', 'PH')	GO:0005515	0	11	['USP8', 'USP1', 'USP46', 'USP4', 'USP7', 'USP12', 'USP11', 'CYLD', 'USP28', 'USP21', 'USP20']
('UCH', 'UIM')	GO:0005515	0	8	['USP8', 'USP28', 'CYLD', 'USP14', 'USP15', 'USP25', 'USP21', 'USP37']
('UCH', 'zf-UBP')	GO:0001664	0.00947346	2	['USP33', 'USP20']
('UCH', 'MATH')	GO:0005515	0	5	['USP15', 'USP11', 'USP7', 'USP21', 'USP28']
('UCH', 'UBA')	GO:0042752	0.00338092	2	['USP7', 'USP9X']
('UCH', 'ubiquitin')	GO:0005829	0.00825126	14	['USP8', 'USP4', 'USP7', 'USP9X', 'USP25', 'USP21', 'USP48', 'USP10', 'USP11', 'USP14', 'USP15', 'USP18', 'USP19', 'CYLD']
('UCH', 'zf-MYND')	GO:0005515	0	3	['USP4', 'USP49', 'USP7']
('DNA_methylase', 'Chromo')	GO:0005515	0	3	['DNMT3B', 'DNMT1', 'DNMT3A']
('DNA_methylase', 'DNA_methylase')	GO:0005515	0	3	['DNMT3B', 'DNMT1', 'DNMT3A']
('DNA_methylase', 'zf-CXXC')	GO:0005515	0	3	['DNMT3B', 'DNMT1', 'DNMT3A']
('DNA_methylase', 'PWWP')	GO:0005515	0	3	['DNMT3B', 'DNMT1', 'DNMT3A']
('DNA_methylase', 'BAH')	GO:0005515	0	3	['DNMT3B', 'DNMT1', 'DNMT3A']
('DNA_methylase', 'DMAP_binding')	GO:0005515	0	3	['DNMT3B', 'DNMT1', 'DNMT3A']
('DNA_methylase', 'DNMT1-RFD')	GO:0005515	0	3	['DNMT3B', 'DNMT1', 'DNMT3A']
('RBD', 'PH')	GO:0005515	0	4	['TIAM1', 'RAF1', 'BRAF', 'ARAF']
('RBD', 'RBD')	GO:0005515	0	3	['ARAF', 'RAF1', 'BRAF']
('RBD', 'Ras')	GO:0005515	0	5	['TIAM1', 'RGS14', 'RAF1', 'BRAF', 'ARAF']
('RBD', 'C1_1')	GO:0005515	0	3	['RAF1', 'ARAF', 'BRAF']
('RBD', 'PDZ')	GO:0005829	0	3	['TIAM1', 'RAF1', 'BRAF']
('RBD', 'PDZ')	GO:0005515	0	3	['TIAM1', 'RAF1', 'BRAF']
('RBD', 'Pkinase')	GO:0005515	0	4	['TIAM1', 'RAF1', 'BRAF', 'ARAF']
('fn2', 'fn1')	GO:0005515	0	4	['F12', 'MMP2', 'FN1', 'MMP9']
('fn2', 'fn1')	GO:0006508	0.00556655	2	['MMP2', 'MMP9']
('fn2', 'fn3')	GO:0005515	0	4	['SEL1L', 'MMP2', 'FN1', 'MMP9']
('fn2', 'fn3')	GO:0006508	0.00556655	2	['MMP2', 'MMP9']
('fn2', 'EGF')	GO:0005515	0	3	['F12', 'MMP2', 'FN1']
('fn2', 'fn2')	GO:0005515	0	4	['F12', 'MMP2', 'FN1', 'MMP9']
('fn2', 'fn2')	GO:0006508	0.00556655	2	['MMP2', 'MMP9']
('TPR_2', 'HSP70')	GO:0005515	0	3	['FKBP4', 'STIP1', 'DNAJC7']
('TPR_2', 'TPR_1')	GO:0005829	0	3	['FKBP4', 'DNAJC7', 'FKBP8']
('TPR_2', 'TPR_1')	GO:0005515	0	3	['FKBP4', 'DNAJC7', 'FKBP8']
('TPR_2', 'TPR_2')	GO:0005515	0	4	['FKBP4', 'TTC27', 'FKBP8', 'DNAJC7']
('SNF2_N', 'Histone')	GO:0016887	0.00230454	3	['CHD3', 'SMARCA5', 'CHD1L']
('SNF2_N', 'RFX_DNA_binding')	GO:0005515	0	3	['SMARCAD1', 'SMARCA4', 'CHD7']
('SNF2_N', 'Helicase_C')	GO:0016887	0.00626611	3	['CHD3', 'SMARCA5', 'CHD1L']
('SNF2_N', 'SNF2_N')	GO:0016887	0.00461676	3	['CHD3', 'SMARCA5', 'CHD1L']
('SNF2_N', 'BTB')	GO:0005515	0	5	['HELLS', 'CHD3', 'CHD4', 'CHD7', 'RAD54B']
('SNF2_N', 'zf-C3HC4')	GO:0005515	0	7	['CHD3', 'CHD4', 'RAD54B', 'ERCC6', 'HLTF', 'SMARCA4', 'SMARCA2']
('SNF2_N', 'Bromodomain')	GO:0005515	0	13	['SRCAP', 'CHD3', 'CHD4', 'CHD7', 'CHD8', 'ERCC6', 'EP400', 'SMARCAD1', 'SMARCA1', 'SMARCA2', 'SMARCA4', 'SMARCA5', 'CHD1L']
('SNF2_N', 'Bromodomain')	GO:0016887	0.0033132	3	['CHD3', 'SMARCA5', 'CHD1L']
('SNF2_N', 'Chromo')	GO:0016887	0.00230454	3	['CHD3', 'CHD1L', 'SMARCA5']
('SNF2_N', 'PHD')	GO:0016887	0.00154359	3	['CHD3', 'SMARCA5', 'CHD1L']
('SNF2_N', 'zf-C4')	GO:0007420	0.00417336	2	['CHD8', 'SMARCA1']
('SNF2_N', 'zf-C4')	GO:0045893	0.00627088	4	['CHD8', 'SMARCA1', 'SMARCA2', 'SMARCA4']
('SNF2_N', 'zf-C4')	GO:0005515	0	9	['SRCAP', 'CHD4', 'CHD8', 'SMARCAD1', 'SMARCA1', 'SMARCA2', 'RAD54L2', 'SMARCA4', 'CHD1L']
('SNF2_N', 'HMG_box')	GO:0005515	0	10	['CHD1', 'CHD3', 'CHD1L', 'CHD7', 'SMARCA4', 'SMARCAD1', 'ATRX', 'SMARCA2', 'SHPRH', 'CHD4']
('TPR_1', 'CS')	GO:0005515	0	6	['FKBPL', 'PPP5C', 'RPAP3', 'FKBP4', 'FKBP5', 'FKBP8']
('TPR_1', 'HSP70')	GO:0005515	0	7	['TTC1', 'PPP5C', 'SGTB', 'RPAP3', 'SGTA', 'FKBP4', 'STIP1']
('TPR_1', 'Metallophos')	GO:0005515	0	3	['CDC27', 'OGT', 'RPAP3']
('TPR_1', 'HATPase_c')	GO:0005515	0	8	['FKBPL', 'PPP5C', 'RPAP3', 'SGTA', 'FKBP4', 'FKBP5', 'STIP1', 'FKBP8']
('TPR_1', 'TPR_2')	GO:0005515	0	5	['FKBP4', 'PPP5C', 'TOMM34', 'FKBP8', 'FKBP5']
('TPR_1', 'SGS')	GO:0005515	0	5	['FKBP4', 'PPP5C', 'FKBP8', 'RPAP3', 'FKBP5']
('TPR_1', '14-3-3')	GO:0005829	0	3	['PPP5C', 'SGTA', 'OGT']
('TPR_1', '14-3-3')	GO:0005515	0	3	['PPP5C', 'SGTA', 'OGT']
('TPR_1', 'HSP90')	GO:0005515	0	8	['FKBPL', 'PPP5C', 'RPAP3', 'SGTA', 'FKBP4', 'FKBP5', 'STIP1', 'FKBP8']
('TPR_1', 'DnaJ')	GO:0005515	0	5	['FKBP5', 'STIP1', 'SGTB', 'TOMM34', 'SGTA']
('TPR_1', 'TPR_11')	GO:0005515	0	5	['FKBP4', 'PPP5C', 'TOMM34', 'CDC27', 'FKBP5']
('TPR_1', 'Pkinase')	GO:0005515	0	11	['CDC27', 'OGT', 'SGTB', 'RPAP3', 'IFT88', 'FKBP5', 'TOMM34', 'PPP5C', 'FKBPL', 'STIP1', 'FKBP8']
('TPR_1', 'TPR_12')	GO:0005515	0	4	['FKBP4', 'PPP5C', 'CDC27', 'FKBP5']
('TPR_1', 'TPR_8')	GO:0005515	0	6	['CDC27', 'PPP5C', 'RPAP3', 'FKBP4', 'FKBP5', 'TOMM34']
('TPR_1', 'TPR_1')	GO:0005515	0	6	['CDC27', 'PPP5C', 'RPAP3', 'FKBP4', 'FKBP5', 'FKBP8']
('Fork_head', 'Pkinase')	GO:0008013	0.00375409	3	['FOXO3', 'FOXO1', 'FOXO4']
('Fork_head', 'Pkinase')	GO:0043065	0.00787093	4	['FOXO3', 'FOXO1', 'FOXA1', 'FOXL2']
('Fork_head', 'zf-C2H2')	GO:0044212	0.00530896	4	['FOXA1', 'FOXA3', 'FOXA2', 'FOXC1']
('Fork_head', 'zf-C2H2')	GO:0010719	0.00703602	2	['FOXA1', 'FOXA2']
('TPR_8', 'TPR_2')	GO:0031072	0.00167118	2	['DNAJC7', 'FKBP5']
('TPR_8', 'TPR_2')	GO:0005515	0	6	['NASP', 'NAA15', 'DNAJC7', 'FKBP5', 'IFIT3', 'IFIT1']
('TPR_8', 'TPR_2')	GO:0009615	0.00592456	2	['IFIT3', 'IFIT1']
('TPR_8', 'TPR_11')	GO:0031072	0.00291863	2	['DNAJC7', 'FKBP5']
('TPR_8', 'TPR_1')	GO:0031072	0.00291863	2	['DNAJC7', 'FKBP5']
('TPR_8', 'TPR_8')	GO:0009615	0.000872955	3	['IFIT1', 'IFIT3', 'IFIT2']
('TSP_1', 'VWC')	GO:0005515	0	3	['ADAMTS4', 'THBS2', 'THBS1']
('TSP_1', 'TSP_1')	GO:0002020	0.000672904	2	['ADAMTS4', 'ADAMTSL4']
('TSP_1', 'TSP_1')	GO:0005515	0	3	['ADAMTS4', 'THBS2', 'ADAMTSL4']
('TSP_1', 'EGF_CA')	GO:0005515	0	4	['ADAMTSL2', 'ADAMTSL4', 'CFP', 'THBS1']
('MMR_HSR1', 'MMR_HSR1')	GO:0005515	0	4	['GTPBP3', 'DRG2', 'GNL3L', 'EHD1']
('FH2', 'FH2')	GO:0005829	0	3	['FHOD1', 'FMNL1', 'FMN2']
('FH2', 'SH3_1')	GO:0005515	0	2	['FMNL1', 'DIAPH1']
('Enolase_C', 'Enolase_N')	GO:0005829	0	3	['ENO1', 'ENO2', 'ENO3']
('Enolase_C', 'Enolase_N')	GO:0005886	0	3	['ENO1', 'ENO2', 'ENO3']
('Enolase_C', 'Enolase_C')	GO:0005829	0	3	['ENO1', 'ENO2', 'ENO3']
('Enolase_C', 'Enolase_C')	GO:0005886	0	3	['ENO1', 'ENO2', 'ENO3']
('PAS', 'HATPase_c')	GO:0043565	0.00726942	2	['HIF1A', 'ARNT']
('PAS', 'HATPase_c')	GO:0005515	0	3	['AHR', 'HIF1A', 'ARNT']
('PAS', 'HATPase_c')	GO:0003700	0.00807645	2	['AHR', 'HIF1A']
('PAS', 'HATPase_c')	GO:0005634	0	3	['AHR', 'HIF1A', 'ARNT']
('PAS', 'HATPase_c')	GO:0006366	0.000241335	2	['AHR', 'HIF1A']
('PAS', 'HATPase_c')	GO:0010468	9.08857e-05	2	['AHR', 'HIF1A']
('PAS', 'Pkinase')	GO:0005515	0	6	['NCOA2', 'ARNTL', 'CLOCK', 'ARNT', 'NCOA3', 'HIF1A']
('PAS', 'DUF1518')	GO:0010468	0.00503679	2	['HIF1A', 'AHR']
('PAS', 'DUF1518')	GO:0005515	0	8	['NCOA2', 'NCOA3', 'NCOA1', 'ARNT', 'NPAS2', 'HIF1A', 'AHR', 'ARNT2']
('EphA2_TM', 'Pkinase_Tyr')	GO:0005515	0	4	['EPHB2', 'EPHA7', 'EPHA4', 'EPHA2']
('EphA2_TM', 'EphA2_TM')	GO:0005515	0	3	['EPHA7', 'EPHB2', 'EPHA2']
('PAX', 'Homeobox')	GO:0005654	0	3	['PAX6', 'PAX8', 'PAX3']
('PAZ', 'DUF1785')	GO:0005515	0	5	['AGO4', 'DICER1', 'AGO1', 'AGO3', 'AGO2']
('PAZ', 'Piwi')	GO:0005515	0	5	['AGO4', 'DICER1', 'AGO1', 'AGO3', 'AGO2']
('PAZ', 'PAZ')	GO:0005515	0	6	['DICER1', 'PIWIL1', 'AGO4', 'AGO1', 'AGO3', 'AGO2']
('Pro_isomerase', 'ubiquitin')	GO:0005515	0	5	['PPIE', 'PPIL3', 'PPIC', 'PPIB', 'PPIA']
('Pro_isomerase', 'Pkinase')	GO:0005515	0	3	['PPIE', 'PPIA', 'RANBP2']
('Pro_isomerase', 'HSP90')	GO:0005515	0	3	['PPIE', 'PPID', 'PPIL2']
('Pro_isomerase', 'HSP90')	GO:0005634	0	3	['PPIE', 'PPID', 'PPIL2']
('Pro_isomerase', 'Pro_isomerase')	GO:0005515	0	4	['PPIE', 'PPIH', 'PPIL2', 'RANBP2']
('Pro_isomerase', 'zf-RanBP')	GO:0005515	0	3	['PPIE', 'PPIB', 'RANBP2']
('Pro_isomerase', 'EF-hand_7')	GO:0005515	0	2	['PPIL3', 'PPIA']
('Pro_isomerase', 'HATPase_c')	GO:0005515	0	4	['PPIE', 'PPID', 'PPIL2', 'RANBP2']
('WW', 'Spectrin')	GO:0030175	0.000789082	2	['DMD', 'UTRN']
('WW', 'Spectrin')	GO:0005515	0	8	['SMURF1', 'DMD', 'MAGI1', 'SAV1', 'PLEKHA5', 'UTRN', 'HECW2', 'YAP1']
('WW', 'RasGAP')	GO:0005737	0	3	['SMURF1', 'YAP1', 'WWOX']
('WW', 'RasGAP')	GO:0005515	0	3	['SMURF1', 'YAP1', 'WWOX']
('WW', 'RRM_1')	GO:0061630	0.00776609	3	['SMURF1', 'ITCH', 'NEDD4']
('WW', 'RRM_1')	GO:0005515	0	18	['SMURF1', 'CEP164', 'SMURF2', 'WWP2', 'ITCH', 'BAG3', 'NEDD4', 'WWP1', 'TCERG1', 'APBB1', 'PRPF40A', 'SAV1', 'PLEKHA5', 'HECW2', 'WWOX', 'PIN1', 'YAP1', 'WBP4']
('WW', 'RRM_1')	GO:0004842	0.00567336	4	['SMURF1', 'SMURF2', 'WWP2', 'ITCH']
('WW', 'RNA_pol_Rpb1_6')	GO:0061630	0.000861483	3	['SMURF1', 'ITCH', 'NEDD4']
('WW', 'C2')	GO:0043161	0.00644746	3	['SMURF1', 'WWP2', 'NEDD4L']
('WW', 'C2')	GO:0061630	0.00979751	3	['SMURF1', 'ITCH', 'NEDD4']
('WW', 'C2')	GO:0004842	0.00762698	4	['SMURF1', 'SMURF2', 'WWP2', 'ITCH']
('WW', 'DEAD')	GO:0043161	0.00230359	3	['SMURF1', 'WWP2', 'NEDD4L']
('WW', 'DEAD')	GO:0061630	0.00350642	3	['SMURF1', 'ITCH', 'NEDD4']
('WW', 'BAG')	GO:0005634	0	4	['BAG3', 'YAP1', 'WWP2', 'SAV1']
('WW', 'BAG')	GO:0005515	0	4	['BAG3', 'YAP1', 'WWP2', 'SAV1']
('WW', 'RNA_pol_Rpb1_2')	GO:0061630	0.000861483	3	['SMURF1', 'ITCH', 'NEDD4']
('WW', 'PDZ')	GO:0061630	0.00979751	3	['SMURF1', 'ITCH', 'NEDD4']
('WW', 'PDZ')	GO:0004842	0.00762698	4	['SMURF1', 'SMURF2', 'ITCH', 'WWP2']
('WW', 'dsrm')	GO:0043161	0.000121156	3	['SMURF1', 'WWP2', 'NEDD4L']
('WW', 'dsrm')	GO:0005515	0	8	['SMURF1', 'WWP2', 'APBB1', 'PRPF40A', 'NEDD4L', 'HECW2', 'WWOX', 'PIN1']
('WW', 'IQ')	GO:0005737	0	4	['SMURF1', 'WWC1', 'WWOX', 'YAP1']
('WW', 'IQ')	GO:0005515	0	4	['SMURF1', 'WWC1', 'WWOX', 'YAP1']
('WW', 'RNA_pol_L')	GO:0051865	0.000676169	2	['WWP2', 'ITCH']
('WW', 'RNA_pol_L')	GO:0005515	0	4	['NEDD4', 'WWP2', 'ITCH', 'WWOX']
('WW', 'RNA_pol_L')	GO:0061630	0.00209501	2	['NEDD4', 'ITCH']
('WW', 'Helicase_C')	GO:0043161	0.00398764	3	['SMURF1', 'WWP2', 'NEDD4L']
('WW', 'Helicase_C')	GO:0061630	0.00606468	3	['SMURF1', 'ITCH', 'NEDD4']
('WW', 'Helicase_C')	GO:0004842	0.00413643	4	['SMURF1', 'SMURF2', 'WWP2', 'ITCH']
('WW', 'FF')	GO:0016607	0.00962674	3	['SMURF2', 'PRPF40A', 'WBP4']
('WW', 'FF')	GO:0005515	0	6	['SMURF1', 'SMURF2', 'TCERG1', 'PRPF40A', 'WWOX', 'WBP4']
('WW', 'PH')	GO:0030175	0.00782351	2	['DMD', 'UTRN']
('WW', 'PH')	GO:0005515	0	16	['SMURF1', 'BAG3', 'SMURF2', 'DMD', 'ITCH', 'NEDD4L', 'WWC1', 'NEDD4', 'PRPF40A', 'SAV1', 'PLEKHA5', 'UTRN', 'APBB2', 'HECW2', 'PIN1', 'WBP4']
('WW', 'PH')	GO:0061630	0.00465642	3	['SMURF1', 'ITCH', 'NEDD4']
('WW', 'SWIB')	GO:0005515	0	5	['SMURF1', 'WWOX', 'NEDD4', 'ITCH', 'YAP1']
('WW', 'SWIB')	GO:0061630	1.33725e-05	3	['SMURF1', 'NEDD4', 'ITCH']
('WW', 'TPR_1')	GO:0061630	0.000331593	3	['SMURF1', 'ITCH', 'NEDD4']
('WW', 'TPR_1')	GO:0005515	0	9	['SMURF1', 'CEP164', 'WWP2', 'ITCH', 'BAG3', 'NEDD4', 'HECW2', 'WWOX', 'PIN1']
('WW', 'TPR_1')	GO:0004842	0.00789597	3	['SMURF1', 'WWP2', 'ITCH']
('WW', 'Arrestin_N')	GO:0051865	0.00587062	2	['WWP2', 'ITCH']
('WW', 'Arrestin_N')	GO:0005515	0	7	['BAG3', 'SMURF2', 'WWP2', 'ITCH', 'WWP1', 'NEDD4', 'YAP1']
('WW', 'Arrestin_N')	GO:0004842	0.0022339	3	['SMURF2', 'WWP2', 'ITCH']
('WW', 'PID')	GO:0005515	0	8	['BAG3', 'SMURF2', 'ITCH', 'NEDD4', 'APBB1', 'APBB2', 'NEDD4L', 'PIN1']
('WW', 'PID')	GO:0070936	0.00722381	2	['ITCH', 'NEDD4L']
('WW', 'cNMP_binding')	GO:0005515	0	7	['SMURF1', 'WWC1', 'NEDD4', 'PRPF40A', 'NEDD4L', 'HECW2', 'YAP1']
('WW', 'EF-hand_2')	GO:0030175	1.41664e-05	2	['UTRN', 'DMD']
('WW', 'EF-hand_2')	GO:0003779	0.00048197	2	['UTRN', 'DMD']
('WW', 'EF-hand_2')	GO:0005515	0	3	['UTRN', 'DMD', 'SAV1']
('WW', 'RasGAP_C')	GO:0005737	0	3	['SMURF1', 'YAP1', 'WWOX']
('WW', 'RasGAP_C')	GO:0005515	0	3	['SMURF1', 'YAP1', 'WWOX']
('WW', 'FCH')	GO:0061630	2.6853e-06	3	['SMURF1', 'NEDD4', 'ITCH']
('WW', 'FCH')	GO:0005515	0	4	['SMURF1', 'NEDD4', 'MAGI1', 'ITCH']
('WW', 'RNA_pol_A_bac')	GO:0051865	0.000676169	2	['WWP2', 'ITCH']
('WW', 'RNA_pol_A_bac')	GO:0005515	0	4	['NEDD4', 'WWP2', 'ITCH', 'WWOX']
('WW', 'RNA_pol_A_bac')	GO:0061630	0.00209501	2	['NEDD4', 'ITCH']
('WW', 'CH')	GO:0030175	0.00308671	2	['DMD', 'UTRN']
('WW', 'CH')	GO:0005515	0	12	['SMURF1', 'BAG3', 'SMURF2', 'DMD', 'HECW2', 'ITCH', 'SAV1', 'PLEKHA5', 'UTRN', 'MAGI1', 'WWOX', 'YAP1']
('WW', 'Guanylate_kin')	GO:0005515	0	9	['BAG3', 'DMD', 'NEDD4L', 'WWC1', 'PLEKHA5', 'HECW2', 'WWOX', 'PIN1', 'YAP1']
('WW', 'ZZ')	GO:0005737	0.00367549	6	['BAG3', 'APBB1', 'SAV1', 'UTRN', 'PIN1', 'YAP1']
('WW', 'ZZ')	GO:0030175	0.000493704	2	['DMD', 'UTRN']
('WW', 'ZZ')	GO:0005515	0	7	['BAG3', 'DMD', 'APBB1', 'SAV1', 'UTRN', 'PIN1', 'YAP1']
('WW', 'RNA_pol_Rpb1_1')	GO:0061630	0.000861483	3	['SMURF1', 'ITCH', 'NEDD4']
('WW', 'HECT')	GO:0043161	0.00230359	3	['SMURF1', 'WWP2', 'NEDD4L']
('WW', 'HECT')	GO:0061630	0.00350642	3	['SMURF1', 'ITCH', 'NEDD4']
('WW', 'HECT')	GO:0004842	0.00204579	4	['SMURF1', 'SMURF2', 'WWP2', 'ITCH']
('WW', 'RhoGAP')	GO:0005515	0	8	['SMURF1', 'SMURF2', 'MAGI1', 'WWC1', 'APBB1', 'APBB2', 'PLEKHA5', 'HECW2']
('HMG_box', 'SAND')	GO:0005515	0	3	['SSRP1', 'HMGB1', 'SP100']
('HMG_box', 'Helicase_C')	GO:0031397	0.00595186	2	['PINX1', 'SOX4']
('HMG_box', 'Helicase_C')	GO:0005515	0	10	['PINX1', 'SSRP1', 'UBTF', 'HBP1', 'HMGB3', 'SMARCE1', 'PBRM1', 'SOX2', 'SOX10', 'SOX4']
('HMG_box', 'zf-C2H2')	GO:0050679	0.00145776	2	['TCF7L2', 'SOX9']
('HMG_box', 'zf-C2H2')	GO:0006338	0.00846279	2	['SOX9', 'SMARCE1']
('HMG_box', 'zf-C2H2')	GO:0007050	0.009946	2	['TCF7L2', 'SOX2']
('HMG_box', 'zf-C2H2')	GO:0045892	0.00584496	4	['TCF7L2', 'SOX9', 'SMARCE1', 'LEF1']
('HMG_box', 'zf-C2H2')	GO:0032993	0.00399239	2	['TCF7L2', 'LEF1']
('HMG_box', 'HMG_box')	GO:0006357	0.00988408	3	['HMGB2', 'HMGB1', 'TCF7L2']
('HMG_box', 'Actin')	GO:0043410	0.00107337	2	['SOX2', 'HMGB1']
('HMG_box', 'Actin')	GO:0005515	0	4	['SOX2', 'HMGB1', 'SMARCE1', 'PBRM1']
('HMG_box', 'Sp100')	GO:0005515	0	3	['SSRP1', 'HMGB1', 'SP100']
('HMG_box', 'SNF2_N')	GO:0005515	0	8	['SSRP1', 'UBTF', 'HBP1', 'SOX10', 'SMARCE1', 'PBRM1', 'SOX2', 'SOX4']
('HMG_box', 'SET')	GO:0005515	0	3	['SOX2', 'CIC', 'PBRM1']
('HMG_box', 'FHA')	GO:0005515	0	3	['SOX2', 'PINX1', 'HBP1']
('HMG_box', 'P53')	GO:0043410	0.00107337	2	['SOX2', 'HMGB1']
('HMG_box', 'P53')	GO:0006355	0.00705746	2	['SOX2', 'SOX4']
('HMG_box', 'P53')	GO:0031647	0.00101693	2	['PINX1', 'SOX4']
('HMG_box', 'P53')	GO:0005515	0	4	['SOX2', 'PINX1', 'HMGB1', 'SOX4']
('HMG_box', 'P53')	GO:0031397	0.000200419	2	['PINX1', 'SOX4']
('HMG_box', 'WD40')	GO:0050679	0.00200239	2	['TCF7L2', 'SOX9']
('HMG_box', 'PHD')	GO:0005515	0	6	['SSRP1', 'HBP1', 'SMARCE1', 'SOX2', 'HMG20A', 'HMG20B']
('Filament_head', 'Filament')	GO:0042802	0.00433601	4	['NEFL', 'DES', 'GFAP', 'VIM']
('Filament_head', 'Filament')	GO:0005515	0	5	['NEFM', 'NEFL', 'DES', 'GFAP', 'VIM']
('Filament_head', 'Filament_head')	GO:0042802	0.00433601	4	['NEFL', 'DES', 'GFAP', 'VIM']
('Filament_head', 'Filament_head')	GO:0005515	0	5	['NEFM', 'NEFL', 'DES', 'GFAP', 'VIM']
('IL6Ra-bind', 'fn3')	GO:0005515	0	4	['IL13RA2', 'IL2RG', 'IL6ST', 'IL6R']
('IL6Ra-bind', 'IL6Ra-bind')	GO:0005515	0	4	['CSF2RB', 'IL5RA', 'IL2RG', 'IL6R']
('FXa_inhibition', 'EGF_CA')	GO:0008233	0.00875447	2	['BMP1', 'MASP1']
('FXa_inhibition', 'Ldl_recept_a')	GO:0060070	5.50465e-05	2	['LRP6', 'LRP5']
('FXa_inhibition', 'Ldl_recept_a')	GO:0005515	0	3	['F9', 'LRP6', 'LRP5']
('FXa_inhibition', 'Trypsin')	GO:0005515	0	6	['LRP2', 'MASP1', 'C1S', 'C1R', 'F10', 'THBD']
('FXa_inhibition', 'Serpin')	GO:0005515	0	5	['C1R', 'F10', 'LRP1', 'PROC', 'LRP6']
('FXa_inhibition', 'Ldl_recept_b')	GO:0060070	0.000548545	2	['LRP6', 'LRP5']
('FXa_inhibition', 'Ldl_recept_b')	GO:0045893	0.00983407	3	['LRP6', 'EGF', 'LRP5']
('FXa_inhibition', 'EGF')	GO:0005515	0	3	['F10', 'PROC', 'EGF']
('FXa_inhibition', 'CUB')	GO:0008233	0.000421488	2	['MASP1', 'BMP1']
('FXa_inhibition', 'CUB')	GO:0005515	0	4	['C1S', 'C1R', 'MASP1', 'BMP1']
('LRRCT', 'LRR_8')	GO:0005515	0	3	['TLR2', 'TLR1', 'SLIT2']
('LRRCT', 'LRRCT')	GO:0005794	0	2	['TLR2', 'TLR1']
('LRRCT', 'LRRCT')	GO:0005515	0	2	['TLR2', 'TLR1']
('Bromodomain', 'MBD')	GO:0005515	0	3	['SMARCA2', 'BAZ1B', 'ZMYND8']
('Bromodomain', 'PHD')	GO:0050681	0.00835203	2	['EP300', 'SMARCA4']
('Bromodomain', 'PHD')	GO:0035257	0.00636341	2	['TAF1', 'EP300']
('Bromodomain', 'PHD')	GO:0003684	0.00948453	2	['EP300', 'CREBBP']
('Bromodomain', 'BRK')	GO:2001237	0.00231752	2	['PHIP', 'ZMYND11']
('Bromodomain', 'zf-C2H2')	GO:0050681	0.00103649	2	['EP300', 'SMARCA4']
('Bromodomain', 'zf-C2H2')	GO:0008094	0.00133071	2	['BPTF', 'SMARCA4']
('Bromodomain', 'zf-C2H2')	GO:0031648	0.00186858	2	['EP300', 'CREBBP']
('Bromodomain', 'zf-C2H2')	GO:0005515	0	8	['BPTF', 'ZMYND8', 'KAT2B', 'BRD4', 'BAZ2B', 'EP300', 'SMARCA4', 'CREBBP']
('Bromodomain', 'zf-C2H2')	GO:0003684	0.0011775	2	['EP300', 'CREBBP']
('Bromodomain', 'zf-C3HC4')	GO:0050681	0.000371054	2	['EP300', 'SMARCA4']
('Bromodomain', 'zf-C3HC4')	GO:0031648	0.00066931	2	['EP300', 'CREBBP']
('Bromodomain', 'zf-C3HC4')	GO:0005515	0	6	['BRD7', 'ZMYND11', 'SMARCA2', 'EP300', 'SMARCA4', 'CREBBP']
('Bromodomain', 'zf-C3HC4')	GO:0003684	0.000421581	2	['EP300', 'CREBBP']
('Bromodomain', 'TFIID-31kDa')	GO:0042826	0.00591553	2	['KAT2A', 'KAT2B']
('Bromodomain', 'SWIRM')	GO:0008285	2.11136e-05	4	['KAT2B', 'PBRM1', 'SMARCA2', 'BRD7']
('Bromodomain', 'SWIRM')	GO:0005515	0	7	['KAT2B', 'KAT2A', 'BAZ1B', 'PBRM1', 'SMARCA2', 'BRD7', 'SMARCA4']
('Bromodomain', 'zf-B_box')	GO:0005515	0	7	['TRIM24', 'TRIM33', 'BAZ2B', 'BRD7', 'SMARCA4', 'CREBBP', 'SP100']
('Bromodomain', 'PWWP')	GO:0031648	0.00066931	2	['EP300', 'CREBBP']
('Bromodomain', 'PWWP')	GO:0005515	0	6	['KAT2A', 'BRD2', 'ZMYND11', 'BAZ2A', 'EP300', 'CREBBP']
('Bromodomain', 'PWWP')	GO:0003684	0.000421581	2	['EP300', 'CREBBP']
('Bromodomain', 'Myb_DNA-binding')	GO:0050681	0.00405271	2	['EP300', 'SMARCA4']
('Bromodomain', 'Myb_DNA-binding')	GO:0008285	0.000756994	4	['BRD7', 'PBRM1', 'KAT2B', 'SMARCA2']
('Bromodomain', 'Myb_DNA-binding')	GO:0008094	0.00520077	2	['BPTF', 'SMARCA4']
('Bromodomain', 'Myb_DNA-binding')	GO:0031648	0.00729796	2	['EP300', 'CREBBP']
('Bromodomain', 'Myb_DNA-binding')	GO:0005515	0	12	['BPTF', 'BRD7', 'ZMYND8', 'PBRM1', 'KAT2B', 'KAT2A', 'BAZ1B', 'ZMYND11', 'SMARCA2', 'EP300', 'SMARCA4', 'CREBBP']
('Bromodomain', 'Myb_DNA-binding')	GO:0003684	0.00460302	2	['EP300', 'CREBBP']
('Bromodomain', 'Acetyltransf_1')	GO:0042826	0.00591553	2	['KAT2A', 'KAT2B']
('Bromodomain', 'Acetyltransf_1')	GO:0031648	0.000335146	2	['EP300', 'CREBBP']
('Bromodomain', 'Acetyltransf_1')	GO:0005515	0	5	['KAT2A', 'SMARCA2', 'EP300', 'KAT2B', 'CREBBP']
('Bromodomain', 'Acetyltransf_1')	GO:0003684	0.000211052	2	['EP300', 'CREBBP']
('Bromodomain', 'WD40')	GO:0050681	0.00526229	2	['EP300', 'SMARCA4']
('Bromodomain', 'WD40')	GO:0035257	0.00400843	2	['TAF1', 'EP300']
('Bromodomain', 'WD40')	GO:0008094	0.00675224	2	['BPTF', 'SMARCA4']
('Bromodomain', 'WD40')	GO:0031648	0.00947346	2	['EP300', 'CREBBP']
('Bromodomain', 'WD40')	GO:0003684	0.00597651	2	['EP300', 'CREBBP']
('Bromodomain', 'RFX_DNA_binding')	GO:0008285	0.00688689	2	['BRD7', 'PBRM1']
('Bromodomain', 'RFX_DNA_binding')	GO:0005515	0	3	['BRD7', 'SMARCA4', 'PBRM1']
('Bromodomain', 'Helicase_C')	GO:0008285	0.00770742	4	['PBRM1', 'KAT2B', 'BRD7', 'SMARCA2']
('Bromodomain', 'ZZ')	GO:0008285	0.00124022	3	['BRD7', 'KAT2B', 'SMARCA2']
('Bromodomain', 'ZZ')	GO:0031648	0.00066931	2	['EP300', 'CREBBP']
('Bromodomain', 'ZZ')	GO:0005515	0	6	['BRD7', 'KAT2B', 'BRD4', 'SMARCA2', 'EP300', 'CREBBP']
('Bromodomain', 'ZZ')	GO:0003684	0.000421581	2	['EP300', 'CREBBP']
('Bromodomain', 'HSA')	GO:2001237	0.00308671	2	['ZMYND11', 'PHIP']
('Bromodomain', 'SNF2_N')	GO:0008285	0.00770742	4	['PBRM1', 'KAT2B', 'BRD7', 'SMARCA2']
('ARID', 'RB_B')	GO:0042393	0.000621159	2	['KDM5A', 'KDM5B']
('ARID', 'RB_B')	GO:0008270	0.00627957	2	['KDM5A', 'KDM5B']
('ARID', 'SNF5')	GO:0005654	0	3	['ARID1B', 'ARID1A', 'ARID2']
('ARID', 'SNF5')	GO:0005515	0	3	['ARID1B', 'ARID1A', 'ARID2']
('ARID', 'RB_A')	GO:0042393	0.000621159	2	['KDM5A', 'KDM5B']
('ARID', 'RB_A')	GO:0008270	0.00627957	2	['KDM5A', 'KDM5B']
('MutS_II', 'MutS_I')	GO:0005634	0	3	['MSH2', 'MSH3', 'MSH6']
('MutS_II', 'PWWP')	GO:0005634	0	3	['MSH2', 'MSH3', 'MSH6']
('HA2', 'OB_NTP_bind')	GO:0005515	0	3	['DHX8', 'DHX38', 'DHX16']
('HA2', 'DEAD')	GO:0016887	0.00807426	2	['DHX9', 'DHX16']
('HA2', 'WD40')	GO:0005515	0	4	['DHX8', 'DHX38', 'DHX16', 'DHX15']
('Hairy_orange', 'HLH')	GO:0005515	0	5	['BHLHE40', 'BHLHE41', 'HES1', 'HEY2', 'HEY1']
('Hairy_orange', 'WD40')	GO:0005515	0	5	['BHLHE40', 'BHLHE41', 'HES1', 'HEY2', 'HEY1']
('Hairy_orange', 'Hairy_orange')	GO:0005515	0	5	['BHLHE40', 'BHLHE41', 'HES1', 'HEY2', 'HEY1']
('Methyltransf_16', 'Methyltransf_16')	GO:0005515	0	4	['METTL23', 'METTL21C', 'EEF2KMT', 'METTL21A']
('Pribosyl_synth', 'Pribosyltran_N')	GO:0005515	0	4	['PRPS2', 'PRPSAP2', 'PRPSAP1', 'PRPS1']
('Pribosyl_synth', 'Pribosyl_synth')	GO:0005515	0	4	['PRPS2', 'PRPSAP2', 'PRPSAP1', 'PRPS1']
('RhoGAP', 'RhoGAP')	GO:0014065	0.00338092	2	['PIK3R2', 'PIK3R1']
('RhoGAP', 'SH2')	GO:0014065	0.000895447	2	['PIK3R1', 'PIK3R2']
('RhoGAP', 'SH2')	GO:0001784	0.00541292	2	['PIK3R1', 'PIK3R2']
('RhoGAP', 'FCH')	GO:0005515	0	6	['ARHGAP44', 'SRGAP3', 'ARHGAP17', 'PIK3R1', 'ARHGAP4', 'BCR']
('RhoGAP', 'C2')	GO:0014065	0.000895447	2	['PIK3R1', 'PIK3R2']
('RhoGAP', 'C2')	GO:0001784	0.00541292	2	['PIK3R1', 'PIK3R2']
('RhoGAP', 'PH')	GO:0014065	0.00338092	2	['PIK3R2', 'PIK3R1']
('RhoGAP', 'PH')	GO:0043087	0.00731298	2	['OCRL', 'RALBP1']
('RhoGAP', 'RhoGEF')	GO:0019903	0.00362835	2	['PIK3R2', 'PIK3R1']
('RhoGAP', 'RhoGEF')	GO:0005515	0	5	['ARAP3', 'RACGAP1', 'SRGAP2', 'PIK3R2', 'PIK3R1']
('RhoGAP', 'RhoGEF')	GO:0014065	7.49367e-05	2	['PIK3R2', 'PIK3R1']
('RhoGAP', 'RhoGEF')	GO:0001784	0.000454779	2	['PIK3R2', 'PIK3R1']
('RhoGAP', 'C1_1')	GO:0005515	0	3	['ARHGAP17', 'CHN1', 'PIK3R1']
('RhoGAP', 'SH3_1')	GO:0014065	0.00415761	2	['PIK3R1', 'PIK3R2']
('RhoGAP', 'RasGEF')	GO:0005515	0	3	['RACGAP1', 'PIK3R1', 'SRGAP2']
('RhoGAP', 'Exo_endo_phos')	GO:0014065	0.000149747	2	['PIK3R1', 'PIK3R2']
('RhoGAP', 'Exo_endo_phos')	GO:0019903	0.00723218	2	['PIK3R1', 'PIK3R2']
('RhoGAP', 'Exo_endo_phos')	GO:0001784	0.000908072	2	['PIK3R1', 'PIK3R2']
('FERM_C', 'EBP50_C-term')	GO:0005925	0.00162684	2	['MSN', 'EZR']
('FERM_C', 'EBP50_C-term')	GO:0048471	0	3	['MSN', 'NF2', 'EZR']
('FERM_C', 'EBP50_C-term')	GO:0005829	0	3	['MSN', 'NF2', 'EZR']
('FERM_C', 'EBP50_C-term')	GO:0005515	0	3	['MSN', 'NF2', 'EZR']
('FERM_C', 'FERM_M')	GO:0005515	0	9	['EPB41L3', 'EPB41L2', 'EZR', 'PTPN14', 'MSN', 'MYLIP', 'NF2', 'PTPN3', 'PTPN4']
('FERM_C', 'FERM_C')	GO:0005515	0	9	['EPB41L3', 'EPB41L2', 'EZR', 'PTPN14', 'MSN', 'MYLIP', 'NF2', 'PTPN3', 'PTPN4']
('FERM_C', 'FERM_N')	GO:0005515	0	9	['EPB41L3', 'EPB41L2', 'EZR', 'PTPN14', 'MSN', 'MYLIP', 'NF2', 'PTPN3', 'PTPN4']
('FERM_C', 'ERM')	GO:0005925	0.00162684	2	['MSN', 'EZR']
('FERM_C', 'ERM')	GO:0048471	0	3	['MSN', 'NF2', 'EZR']
('FERM_C', 'ERM')	GO:0005829	0	3	['MSN', 'NF2', 'EZR']
('FERM_C', 'ERM')	GO:0005515	0	3	['MSN', 'NF2', 'EZR']
('DEAD', 'Pkinase')	GO:0000993	0.00471695	2	['RECQL5', 'DHX9']
('DEAD', 'Pkinase')	GO:0005524	0.00313317	4	['RECQL4', 'DHX9', 'BLM', 'EIF4A3']
('DEAD', 'Pkinase')	GO:0071360	0.00118899	2	['DDX58', 'DHX9']
('DEAD', 'Pkinase')	GO:2000778	0.00338092	2	['DDX58', 'DHX9']
('DEAD', 'Pkinase')	GO:0016442	0.00118899	2	['DHX9', 'DDX6']
('DEAD', 'WD40')	GO:0008625	0.00585698	2	['DDX3X', 'DDX47']
('DEAD', 'WD40')	GO:0008380	0.00585698	2	['DDX39B', 'DDX47']
('DEAD', 'JAB')	GO:0005515	0	8	['DDX23', 'RECQL4', 'DDX3X', 'SNRNP200', 'DHX9', 'DHX15', 'EIF4A3', 'EIF4A2']
('DEAD', 'JAB')	GO:0045727	0.00430307	2	['DDX3X', 'EIF4A3']
('DEAD', 'JAB')	GO:0005524	0.00624211	3	['RECQL4', 'DHX9', 'EIF4A3']
('DEAD', 'Ribonuclease_3')	GO:1990904	0.00268039	2	['DDX5', 'DHX9']
('DEAD', 'Ribonuclease_3')	GO:0006357	0.00152779	2	['DDX5', 'DHX9']
('DEAD', 'Ribonuclease_3')	GO:0005515	0	4	['RECQL4', 'DDX20', 'DDX5', 'DHX9']
('DEAD', 'Sec63')	GO:0005515	0	5	['DDX23', 'RECQL4', 'SNRNP200', 'EIF4A3', 'DHX15']
('DEAD', 'RQC')	GO:0003697	0.00138964	2	['DHX9', 'BLM']
('DEAD', 'RQC')	GO:0005524	0.000459469	3	['DHX9', 'BLM', 'EIF4A3']
('DEAD', 'RQC')	GO:0000400	2.62794e-05	2	['WRN', 'BLM']
('DEAD', 'RQC')	GO:0005515	0	5	['WRN', 'DHX9', 'FANCM', 'BLM', 'EIF4A3']
('DEAD', 'RQC')	GO:0003729	0.00202176	2	['DHX9', 'EIF4A3']
('DEAD', 'zf-CCHC')	GO:0000381	0.0005002	2	['DDX17', 'DDX5']
('DEAD', 'zf-CCHC')	GO:1990904	1.86182e-05	3	['DDX5', 'DDX1', 'DHX9']
('DEAD', 'zf-CCHC')	GO:0003712	0.00030051	2	['DDX1', 'DHX9']
('DEAD', 'zf-CCHC')	GO:0001837	8.89773e-05	2	['DDX17', 'DDX5']
('DEAD', 'zf-CCHC')	GO:0006357	8.74827e-06	3	['DDX17', 'DDX5', 'DHX9']
('DEAD', 'zf-CCHC')	GO:0005515	0	5	['DDX17', 'DDX5', 'DDX1', 'DDX31', 'DHX9']
('DEAD', 'HRDC')	GO:0000723	0.000149747	2	['RECQL4', 'WRN']
('DEAD', 'HRDC')	GO:0003697	0.00277256	2	['DHX9', 'BLM']
('DEAD', 'HRDC')	GO:0005524	6.87249e-06	4	['RECQL4', 'DHX9', 'BLM', 'EIF4A3']
('DEAD', 'HRDC')	GO:0000400	5.25291e-05	2	['WRN', 'BLM']
('DEAD', 'HRDC')	GO:0005515	0	6	['RECQL4', 'DHX9', 'WRN', 'BLM', 'FANCM', 'EIF4A3']
('DEAD', 'HRDC')	GO:0003729	0.00403237	2	['DHX9', 'EIF4A3']
('DEAD', 'tRNA_anti-codon')	GO:0000723	0.000149747	2	['RECQL4', 'WRN']
('DEAD', 'tRNA_anti-codon')	GO:0000400	5.25291e-05	2	['WRN', 'BLM']
('DEAD', 'tRNA_anti-codon')	GO:0005515	0	6	['RECQL4', 'HELQ', 'WRN', 'BLM', 'DDX19B', 'FANCM']
('DEAD', 'KH_1')	GO:0003712	0.00654632	2	['DHX9', 'DDX1']
('DEAD', 'KH_1')	GO:0071360	0.00057587	2	['DDX58', 'DHX9']
('DEAD', 'KH_1')	GO:1990904	0.00178736	3	['DHX9', 'DDX5', 'DDX1']
('DEAD', 'KH_1')	GO:0001837	0.00194518	2	['DDX17', 'DDX5']
('DEAD', 'KH_1')	GO:0006357	0.000844463	3	['DDX17', 'DHX9', 'DDX5']
('DEAD', 'KH_1')	GO:2000778	0.00163888	2	['DDX58', 'DHX9']
('DEAD', 'XPG_N')	GO:0000400	2.6309e-06	2	['WRN', 'BLM']
('DEAD', 'XPG_N')	GO:0006974	0.00864636	2	['WRN', 'BLM']
('DEAD', 'XPG_N')	GO:0005515	0	3	['WRN', 'BLM', 'RECQL']
('DEAD', '2-Hacid_dh')	GO:0005515	0	3	['RECQL4', 'DDX19B', 'DDX39B']
('DEAD', 'ABC_tran')	GO:1990904	0.00667306	2	['DDX1', 'DHX9']
('DEAD', 'ABC_tran')	GO:0003712	0.00030051	2	['DDX1', 'DHX9']
('DEAD', 'ABC_tran')	GO:0005515	0	5	['RECQL4', 'EIF4A1', 'DDX1', 'DDX18', 'DHX9']
('DEAD', 'LSM')	GO:0000381	0.00816999	2	['DDX17', 'DDX5']
('DEAD', 'LSM')	GO:0006357	0.000565011	3	['DHX9', 'DDX17', 'DDX5']
('DEAD', 'LSM')	GO:0001837	0.0014602	2	['DDX17', 'DDX5']
('DEAD', 'Myb_DNA-binding')	GO:0000723	7.49367e-05	2	['WRN', 'RECQL4']
('DEAD', 'Myb_DNA-binding')	GO:0000400	2.62794e-05	2	['BLM', 'WRN']
('DEAD', 'Myb_DNA-binding')	GO:0005515	0	5	['BLM', 'DDX17', 'DDX39A', 'WRN', 'RECQL4']
('DEAD', 'DNA_pol_A_exo1')	GO:0000723	3e-05	2	['WRN', 'RECQL4']
('DEAD', 'DNA_pol_A_exo1')	GO:0003697	0.000557208	2	['BLM', 'DHX9']
('DEAD', 'DNA_pol_A_exo1')	GO:0005524	9.28197e-05	3	['RECQL4', 'BLM', 'DHX9']
('DEAD', 'DNA_pol_A_exo1')	GO:0000400	1.05177e-05	2	['WRN', 'BLM']
('DEAD', 'DNA_pol_A_exo1')	GO:0005515	0	4	['WRN', 'RECQL4', 'BLM', 'DHX9']
('DEAD', 'PROCT')	GO:0005515	0	7	['DDX23', 'RECQL4', 'DDX3X', 'SNRNP200', 'DHX9', 'DHX15', 'EIF4A3']
('DEAD', 'PROCT')	GO:0045727	0.00269473	2	['DDX3X', 'EIF4A3']
('DEAD', 'PROCT')	GO:0005524	0.00315247	3	['RECQL4', 'DHX9', 'EIF4A3']
('DEAD', 'PROCT')	GO:0003729	0.00703717	2	['DHX9', 'EIF4A3']
('DEAD', 'MIF4G')	GO:0005515	0	8	['RECQL4', 'DDX39B', 'DHX16', 'DDX19A', 'DDX19B', 'EIF4A1', 'EIF4A3', 'EIF4A2']
('DEAD', 'HATPase_c')	GO:0003697	0.00138964	2	['BLM', 'DHX9']
('DEAD', 'HATPase_c')	GO:0005524	0.000459469	3	['BLM', 'RECQL4', 'DHX9']
('DEAD', 'EGF_CA')	GO:0005515	0	3	['RECQL4', 'DDX1', 'DDX39A']
('DEAD', 'MA3')	GO:0005515	0	4	['RECQL4', 'EIF4A1', 'EIF4A3', 'EIF4A2']
('DEAD', 'IF4E')	GO:0005515	0	3	['RECQL4', 'EIF4A1', 'EIF4A2']
('DEAD', 'Toprim')	GO:0000993	4.19071e-05	2	['RECQL5', 'DHX9']
('DEAD', 'Toprim')	GO:0003697	0.000557208	2	['DHX9', 'BLM']
('DEAD', 'OB_NTP_bind')	GO:0000723	0.00212874	2	['RECQL4', 'WRN']
('DEAD', 'OB_NTP_bind')	GO:0001837	0.00252646	2	['DDX17', 'DDX5']
('DEAD', 'WW')	GO:0000381	0.00278695	2	['DDX17', 'DDX5']
('DEAD', 'WW')	GO:0001837	0.000496927	2	['DDX17', 'DDX5']
('DEAD', 'dsrm')	GO:0000723	0.000418582	2	['RECQL4', 'WRN']
('DEAD', 'dsrm')	GO:0000381	0.00278695	2	['DDX17', 'DDX5']
('DEAD', 'dsrm')	GO:0001837	0.000496927	2	['DDX17', 'DDX5']
('DEAD', 'dsrm')	GO:0006357	0.000121156	3	['DHX9', 'DDX17', 'DDX5']
('DEAD', 'dsrm')	GO:0005524	0.00624211	3	['RECQL4', 'DHX9', 'EIF4A3']
('DEAD', 'SPRY')	GO:2000778	0.000627343	2	['DDX58', 'DHX9']
('DEAD', 'SPRY')	GO:0071360	0.00022025	2	['DDX58', 'DHX9']
('DEAD', 'SPRY')	GO:1990904	0.000461001	3	['DHX9', 'DDX5', 'DDX1']
('DEAD', 'SPRY')	GO:0003712	0.00251009	2	['DHX9', 'DDX1']
('DEAD', 'SPRY')	GO:0005515	0	9	['RECQL4', 'DDX58', 'DHX9', 'DDX5', 'DDX6', 'DDX1', 'DDX19B', 'EIF4A3', 'EIF4A2']
('DEAD', 'SPRY')	GO:0016442	0.00022025	2	['DHX9', 'DDX6']
('DEAD', 'HA2')	GO:0000723	0.00212874	2	['RECQL4', 'WRN']
('DEAD', 'HA2')	GO:0001837	0.00252646	2	['DDX17', 'DDX5']
('DEAD', 'MutS_I')	GO:0005515	0	4	['BLM', 'RECQL4', 'RECQL', 'DHX15']
('DEAD', '2-Hacid_dh_C')	GO:0005515	0	3	['RECQL4', 'DDX19B', 'DDX39B']
('DEAD', 'Arm')	GO:0005515	0	4	['RECQL', 'RECQL4', 'DDX39B', 'DDX5']
('zf-C2H2', 'Dishevelled')	GO:0005515	0	5	['WT1', 'ZBTB17', 'ZNF581', 'BCL6', 'ZNF410']
('zf-C2H2', 'Dishevelled')	GO:0030308	0.00749245	2	['WT1', 'BCL6']
('zf-C2H2', 'Bromodomain')	GO:0071499	0.000976415	2	['KLF4', 'KLF2']
('zf-C2H2', 'Bromodomain')	GO:0051247	0.00194865	2	['KLF4', 'KLF2']
('zf-C2H2', 'Bromodomain')	GO:0006355	0.00286308	5	['ZBTB7A', 'KLF1', 'SP1', 'SP3', 'ZNF350']
('zf-C2H2', 'Proteasome')	GO:0030335	0.00438966	2	['SNAI2', 'SNAI1']
('zf-C2H2', 'Proteasome')	GO:1902230	2.02377e-06	2	['SNAI2', 'SNAI1']
('zf-C2H2', 'Proteasome')	GO:0001837	8.91379e-06	2	['SNAI2', 'SNAI1']
('zf-C2H2', 'Proteasome')	GO:2000810	9.19895e-08	2	['SNAI2', 'SNAI1']
('zf-C2H2', 'Proteasome')	GO:0043518	1.51783e-06	2	['SNAI2', 'SNAI1']
('zf-C2H2', 'Proteasome')	GO:0005515	0	3	['SNAI2', 'SNAI1', 'GFI1B']
('zf-C2H2', 'Proteasome')	GO:0070888	1.86187e-05	2	['SNAI2', 'SNAI1']
('zf-C2H2', 'Proteasome')	GO:0001649	2.02377e-06	2	['SNAI2', 'SNAI1']
('zf-C2H2', 'bZIP_1')	GO:0010628	0.000958287	4	['EGR1', 'HINFP', 'SP1', 'MAZ']
('zf-C2H2', 'bZIP_1')	GO:1990841	0.00145776	2	['EGR1', 'GLI2']
('zf-C2H2', 'DnaJ')	GO:0005515	0	6	['ZNF746', 'GFI1B', 'MTF1', 'EGR1', 'ZBTB38', 'SNAI1']
('zf-C2H2', 'FHA')	GO:0070491	0.00759704	2	['SP1', 'PRDM5']
('zf-C2H2', 'zf-B_box')	GO:0006355	0.000781443	6	['HINFP', 'ZSCAN21', 'SP1', 'SP3', 'ZNF219', 'ZNF350']
('zf-C2H2', 'Metallophos')	GO:1902230	0.00033257	2	['SNAI2', 'SNAI1']
('zf-C2H2', 'Metallophos')	GO:0001837	0.0014602	2	['SNAI2', 'SNAI1']
('zf-C2H2', 'Metallophos')	GO:2000810	1.51646e-05	2	['SNAI2', 'SNAI1']
('zf-C2H2', 'Metallophos')	GO:0001649	4.49932e-07	3	['GLI1', 'SNAI2', 'SNAI1']
('zf-C2H2', 'Metallophos')	GO:0005515	0	11	['ZNF217', 'ZNF785', 'EGR2', 'SP3', 'GLI1', 'ZNF550', 'SNAI2', 'ZNF764', 'ZNF114', 'SNAI1', 'IKZF1']
('zf-C2H2', 'Metallophos')	GO:0070888	0.00304313	2	['SNAI2', 'SNAI1']
('zf-C2H2', 'Metallophos')	GO:0043518	0.00024954	2	['SNAI2', 'SNAI1']
('zf-C2H2', 'Homeobox')	GO:0010385	0.000122098	2	['EGR1', 'WT1']
('zf-C2H2', 'Homeobox')	GO:0005515	0	21	['ZNF337', 'YY1', 'ZNF212', 'ZNF143', 'ZBTB16', 'EGR1', 'ZNF707', 'ZBTB38', 'KLF3', 'ZBTB32', 'ZNF281', 'WT1', 'ZNF41', 'SP1', 'SP4', 'ZNF581', 'SALL4', 'ZNF524', 'ZNF33B', 'BCL6', 'ZBTB24']
('zf-C2H2', 'Fork_head')	GO:0051291	0.000426477	2	['IKZF4', 'IKZF1']
('zf-C2H2', 'LSM')	GO:0005515	0	6	['BCL6', 'ZBTB38', 'KLF3', 'ZNF408', 'SNAI1', 'IKZF1']
('zf-C2H2', 'G-patch')	GO:0005515	0	9	['SNAI1', 'HINFP', 'MTF1', 'ZNF417', 'ZNF785', 'ZNF408', 'ZSCAN12', 'IKZF3', 'BCL6']
('zf-C2H2', 'CTDII')	GO:0005515	0	3	['ZBTB38', 'SNAI1', 'GFI1B']
('zf-C2H2', 'GATA')	GO:0006351	0.00899045	2	['ZBTB7A', 'ZNF219']
('zf-C2H2', 'Notch')	GO:0005515	0	5	['GFI1B', 'ZNF224', 'ZNF408', 'YY1', 'SNAI1']
('zf-C2H2', 'ARID')	GO:0006355	0.000471741	3	['ZNF217', 'ZBTB7A', 'KLF1']
('zf-C2H2', 'ARID')	GO:0005515	0	7	['ZNF217', 'ZBTB7A', 'KLF1', 'EGR1', 'ZBTB38', 'ZNF23', 'HIC1']
('zf-C2H2', 'zf-C2H2_4')	GO:0001223	0.0012302	2	['ZBTB17', 'ZBTB49']
('zf-C2H2', 'HSP90')	GO:0005515	0	5	['ZNF746', 'SNAI1', 'BCL6', 'ZBTB7A', 'SP1']
('zf-C2H2', 'UCH')	GO:0090090	0.00614703	3	['GLI3', 'GLI1', 'SNAI2']
('zf-C2H2', 'UCH')	GO:1902230	0.00163888	2	['SNAI2', 'SNAI1']
('zf-C2H2', 'UCH')	GO:0007224	0.0012302	2	['GLI2', 'GLI1']
('zf-C2H2', 'UCH')	GO:0001837	0.00717593	2	['SNAI2', 'SNAI1']
('zf-C2H2', 'UCH')	GO:2000810	7.49367e-05	2	['SNAI2', 'SNAI1']
('zf-C2H2', 'UCH')	GO:0001649	4.15807e-06	3	['GLI1', 'SNAI2', 'SNAI1']
('zf-C2H2', 'UCH')	GO:0045740	0.000895447	2	['GLI2', 'GLI1']
('zf-C2H2', 'UCH')	GO:0043518	0.0012302	2	['SNAI2', 'SNAI1']
('zf-C2H2', 'Ribosom_S12_S23')	GO:0005737	0	2	['ZNF746', 'SNAI1']
('zf-C2H2', 'Ribosom_S12_S23')	GO:0005515	0	2	['ZNF746', 'SNAI1']
('zf-C2H2', 'TPR_1')	GO:0005515	0	8	['PRDM14', 'ZNF219', 'ZBTB38', 'KLF5', 'ZNF18', 'ZNF490', 'ZNF408', 'SNAI1']
('zf-C2H2', 'zf-CCCH')	GO:0005515	0	5	['ZNF746', 'BCL6', 'HINFP', 'E4F1', 'SNAI1']
('zf-C2H2', 'zf-RanBP')	GO:1902230	0.000915228	2	['SNAI2', 'SNAI1']
('zf-C2H2', 'zf-RanBP')	GO:0001837	0.00401212	2	['SNAI2', 'SNAI1']
('zf-C2H2', 'zf-RanBP')	GO:2000810	4.17987e-05	2	['SNAI2', 'SNAI1']
('zf-C2H2', 'zf-RanBP')	GO:0070888	0.00835203	2	['SNAI2', 'SNAI1']
('zf-C2H2', 'zf-RanBP')	GO:0001649	0.000915228	2	['SNAI2', 'SNAI1']
('zf-C2H2', 'zf-RanBP')	GO:0043518	0.000686885	2	['SNAI2', 'SNAI1']
('zf-C2H2', 'DIX')	GO:0005515	0	6	['WT1', 'ZBTB17', 'ZNF581', 'SP1', 'BCL6', 'ZNF410']
('zf-C2H2', 'zf-C2H2')	GO:0006355	0.000916045	8	['ZSCAN21', 'SP1', 'SP3', 'HINFP', 'ZNF219', 'ZNF350', 'MZF1', 'ZBTB7A']
('zf-C2H2', 'GTP_EFTU_D3')	GO:0005515	0	8	['ZNF746', 'ZBTB7A', 'ZBTB16', 'HINFP', 'MTF1', 'ZNF24', 'ZNF490', 'SNAI1']
('zf-C2H2', 'Ank')	GO:0051291	0.00145776	2	['IKZF4', 'IKZF1']
('zf-C2H2', 'HSP70')	GO:0046332	0.00895659	2	['ZBTB7A', 'YY1']
('zf-C2H2', 'HSP70')	GO:0006355	0.00433989	3	['ZNF217', 'ZBTB7A', 'SP1']
('zf-C2H2', 'HSP70')	GO:0005515	0	11	['WT1', 'ZNF217', 'ZBTB7A', 'ZBTB7B', 'MTF1', 'SP1', 'ZSCAN32', 'PRDM1', 'YY1', 'SNAI1', 'HIVEP1']
('zf-C2H2', 'Pkinase')	GO:2000810	0.00129916	2	['SNAI2', 'SNAI1']
('zf-C2H2', 'Pkinase')	GO:0001649	0.000199847	3	['GLI1', 'SNAI2', 'SNAI1']
('zf-C2H2', 'Nucleoplasmin')	GO:0001649	0.000241992	2	['GLI1', 'SNAI1']
('zf-C2H2', 'WD40')	GO:0010385	0.00121269	2	['EGR1', 'WT1']
('zf-C2H2', 'WD40')	GO:0006355	0.00440881	5	['HINFP', 'ZNF219', 'ZBTB7A', 'SP1', 'SP3']
('zf-C2H2', 'FYVE')	GO:0005515	0	9	['PRDM14', 'GFI1B', 'EGR1', 'ZNF398', 'ZNF263', 'ZNF408', 'ZSCAN26', 'BCL6', 'HIVEP1']
('zf-C2H2', 'MAM33')	GO:0005515	0	4	['E4F1', 'SNAI1', 'ZNF707', 'ZNF524']
('zf-C2H2', 'Tubulin')	GO:0005515	0	8	['ZNF746', 'SP1', 'ZNF317', 'ZNF695', 'ZNF24', 'SALL2', 'ZNF408', 'SNAI1']
('zf-C2H2', 'Sina')	GO:0005515	0	2	['BCL6', 'KLF10']
('zf-C2H2', 'PHD')	GO:0006355	0.00440881	5	['ZNF219', 'SP1', 'ZNF217', 'ZBTB7A', 'ZNF350']
('zf-C2H2', 'PHD')	GO:2000810	0.00121269	2	['SNAI2', 'SNAI1']
('zf-C2H2', 'Tubulin_C')	GO:0005515	0	8	['ZNF746', 'SP1', 'ZNF317', 'ZNF695', 'ZNF24', 'SALL2', 'ZNF408', 'SNAI1']
('zf-C2H2', '2-Hacid_dh')	GO:0051291	0.00440398	2	['IKZF4', 'IKZF1']
('zf-C2H2', 'RHD')	GO:0046332	0.00305579	2	['YY1', 'ZBTB7A']
('FERM_N', 'FERM_M')	GO:0005515	0	10	['EPB41L3', 'EPB41L2', 'EZR', 'TLN1', 'MSN', 'MYLIP', 'NF2', 'PTPN3', 'PTPN14', 'PTPN4']
('FERM_N', 'FERM_M')	GO:0050839	0.00541292	2	['EZR', 'MSN']
('FERM_N', 'ERM')	GO:0005925	0.00162684	2	['MSN', 'EZR']
('FERM_N', 'ERM')	GO:0048471	0	3	['MSN', 'NF2', 'EZR']
('FERM_N', 'ERM')	GO:0016324	0.00119371	2	['MSN', 'EZR']
('FERM_N', 'ERM')	GO:0050839	4.56268e-05	2	['MSN', 'EZR']
('FERM_N', 'ERM')	GO:0005829	0	3	['MSN', 'NF2', 'EZR']
('FERM_N', 'ERM')	GO:0005515	0	3	['MSN', 'NF2', 'EZR']
('FERM_N', 'FERM_N')	GO:0005515	0	9	['EPB41L3', 'EPB41L2', 'EZR', 'PTPN14', 'MSN', 'MYLIP', 'NF2', 'PTPN3', 'PTPN4']
('FERM_N', 'FERM_N')	GO:0050839	0.00379524	2	['EZR', 'MSN']
('FERM_N', 'FERM_C')	GO:0005515	0	9	['EPB41L3', 'EPB41L2', 'EZR', 'PTPN14', 'MSN', 'MYLIP', 'NF2', 'PTPN3', 'PTPN4']
('FERM_N', 'FERM_C')	GO:0050839	0.00379524	2	['EZR', 'MSN']
('FERM_M', 'PH')	GO:0030335	0.00312452	3	['PTK2', 'FERMT3', 'PTK2B']
('FERM_M', 'PH')	GO:0045860	0.00305579	2	['PTK2', 'PTK2B']
('FERM_M', 'PH')	GO:0008285	0.00567564	3	['PTPN14', 'PTK2B', 'NF2']
('FERM_M', 'PH')	GO:0018108	0.00772562	2	['PTK2', 'PTK2B']
('FERM_M', 'PH')	GO:0004713	0.00722381	2	['PTK2', 'PTK2B']
('FERM_M', 'Y_phosphatase')	GO:0009898	0.000238553	2	['PTPN3', 'PTPN4']
('FERM_M', 'Y_phosphatase')	GO:0018108	0.00138964	2	['PTK2B', 'PTK2']
('FERM_M', 'Y_phosphatase')	GO:0004713	0.00129916	2	['PTK2B', 'PTK2']
('FERM_M', 'Y_phosphatase')	GO:0005515	0	5	['PTPN3', 'PTPN14', 'PTK2B', 'PTK2', 'PTPN4']
('FERM_M', 'Y_phosphatase')	GO:0045860	0.000548545	2	['PTK2B', 'PTK2']
('FERM_M', 'RA')	GO:0005515	0	3	['FRMD6', 'PTK2', 'MYLIP']
('FERM_M', 'Ras')	GO:0008017	0.00175635	2	['KRIT1', 'EZR']
('FERM_M', 'Ras')	GO:0005515	0	4	['EPB41L1', 'KRIT1', 'NF2', 'EZR']
('FERM_M', 'FERM_N')	GO:0009898	0.00390564	2	['PTPN3', 'PTPN4']
('FERM_M', 'FERM_N')	GO:0030175	0.00231752	2	['EZR', 'MSN']
('FERM_M', 'FERM_N')	GO:0048471	0.00896355	4	['EZR', 'MSN', 'PTK2B', 'NF2']
('FERM_M', 'FERM_N')	GO:0050839	0.00743061	2	['EZR', 'MSN']
('FERM_M', 'FERM_N')	GO:0005515	0	11	['EPB41L3', 'EPB41L2', 'EZR', 'PTPN14', 'MSN', 'PTK2B', 'PTK2', 'MYLIP', 'NF2', 'PTPN3', 'PTPN4']
('FERM_M', 'FERM_N')	GO:0045860	0.00895659	2	['PTK2B', 'PTK2']
('FERM_M', 'FERM_C')	GO:0009898	0.00284415	2	['PTPN3', 'PTPN4']
('FERM_M', 'FERM_C')	GO:0030175	0.00168727	2	['EZR', 'MSN']
('FERM_M', 'FERM_C')	GO:0050839	0.00541292	2	['EZR', 'MSN']
('FERM_M', 'FERM_C')	GO:0005515	0	10	['EPB41L3', 'EPB41L2', 'EZR', 'PTPN14', 'MSN', 'PTK2', 'MYLIP', 'NF2', 'PTPN3', 'PTPN4']
('FERM_M', 'PDZ')	GO:0006470	0.00940787	2	['PTPN13', 'PTPN3']
('FERM_M', 'PDZ')	GO:0009898	0.00199349	2	['PTPN3', 'PTPN4']
('FERM_M', 'FERM_M')	GO:0009898	0.00858263	2	['PTPN3', 'PTPN4']
('FERM_M', 'FERM_M')	GO:0030175	0.00509618	2	['MSN', 'EZR']
('FERM_M', 'ERM')	GO:0030175	5.66049e-05	2	['MSN', 'EZR']
('FERM_M', 'ERM')	GO:0003779	0.00192071	2	['PTK2', 'EZR']
('FERM_M', 'ERM')	GO:0048471	0.000964203	3	['MSN', 'NF2', 'EZR']
('FERM_M', 'ERM')	GO:0016324	0.00475064	2	['MSN', 'EZR']
('FERM_M', 'ERM')	GO:0050839	0.000182209	2	['MSN', 'EZR']
('FERM_M', 'ERM')	GO:0005829	0	4	['MSN', 'PTK2', 'NF2', 'EZR']
('FERM_M', 'ERM')	GO:0005515	0	4	['MSN', 'PTK2', 'NF2', 'EZR']
('FERM_M', 'Pkinase_Tyr')	GO:0045860	0.00895659	2	['PTK2B', 'PTK2']
('FERM_M', 'Pkinase_Tyr')	GO:0003779	0.000767141	3	['RDX', 'EZR', 'PTK2']
('FERM_M', 'Pkinase_Tyr')	GO:0005515	0	11	['EPB41L3', 'EPB41L2', 'RDX', 'EZR', 'PTPN14', 'FERMT2', 'PTK2B', 'PTK2', 'NF2', 'TLN1', 'PTPN4']
('Syndecan', 'PDZ')	GO:0005515	0	4	['SDC1', 'SDC2', 'SDC4', 'NRXN1']
('Gelsolin', 'Actin')	GO:0005886	0	3	['SCIN', 'SVIL', 'GSN']
('Gelsolin', 'Sec23_helical')	GO:0005515	0	6	['SEC23A', 'SEC23B', 'SEC24D', 'SEC24A', 'SEC24C', 'SEC24B']
('Gelsolin', 'zf-Sec23_Sec24')	GO:0005515	0	6	['SEC23A', 'SEC23B', 'SEC24D', 'SEC24A', 'SEC24C', 'SEC24B']
('Gelsolin', 'Sec23_trunk')	GO:0005515	0	6	['SEC23A', 'SEC23B', 'SEC24D', 'SEC24A', 'SEC24C', 'SEC24B']
('NIF', 'RNA_pol_Rpb1_R')	GO:0005515	0	3	['CTDSP1', 'CTDSP2', 'CTDP1']
('BRCT', 'zf-C3HC4')	GO:0006974	0.00864636	2	['PARP1', 'TOPBP1']
('BRCT', 'zf-C3HC4')	GO:0042802	0	3	['BRCA1', 'PARP1', 'TOPBP1']
('BRCT', 'E2F_TDP')	GO:0006974	0.00864636	2	['PARP1', 'TOPBP1']
('BRCT', 'E2F_TDP')	GO:0042802	0	3	['BRCA1', 'PARP1', 'TOPBP1']
('PHD', 'zf-C2H2')	GO:0005515	0	16	['BPTF', 'DPF2', 'CHD3', 'TRIM28', 'CHD4', 'KMT2E', 'PHF19', 'TAF3', 'KDM5B', 'PHF12', 'ZMYND8', 'BAZ2B', 'PHF1', 'PHF8', 'UHRF2', 'KDM5C']
('PHD', 'zf-C3HC4')	GO:0005813	0	3	['DPF2', 'CHD3', 'CHD4']
('PHD', 'zf-C3HC4')	GO:0005515	0	3	['DPF2', 'CHD3', 'CHD4']
('PHD', 'zf-B_box')	GO:0005515	0	10	['PHF8', 'CHD3', 'TRIM28', 'CHD4', 'TRIM24', 'TRIM33', 'BAZ2B', 'KAT6A', 'UHRF1', 'AIRE']
('PHD', 'Homeobox')	GO:0005515	0	5	['BAZ1A', 'CHD3', 'TRIM28', 'CHD4', 'KDM5B']
('PHD', 'MOZ_SAS')	GO:0005515	0	5	['BAZ2A', 'KMT2A', 'CHD4', 'UHRF2', 'UHRF1']
('PHD', 'MOZ_SAS')	GO:0051865	0.00168604	2	['UHRF2', 'UHRF1']
('PHD', 'PWWP')	GO:0005515	0	10	['DPF2', 'KMT2A', 'TRIM28', 'CHD4', 'CHD3', 'BAZ2A', 'KAT6A', 'KDM5C', 'UHRF1', 'AIRE']
('PHD', 'zf-CXXC')	GO:0004842	0.00789597	3	['TRIM28', 'UHRF1', 'UHRF2']
('PHD', 'zf-CXXC')	GO:0005515	0	9	['KMT2A', 'TRIM28', 'CHD4', 'KMT2D', 'CXXC1', 'BAZ2A', 'KAT6A', 'UHRF1', 'UHRF2']
('RhoGEF', 'Ras')	GO:0060090	0.00858263	2	['ITSN1', 'AKAP13']
('RhoGEF', 'PH')	GO:0005911	0.00245302	3	['TIAM1', 'ECT2', 'DNMBP']
('RhoGEF', 'SH3_9')	GO:0005515	0	9	['ARHGEF12', 'SOS1', 'TIAM1', 'ITSN1', 'ARHGEF7', 'ITSN2', 'ARHGEF2', 'ARHGEF1', 'ARHGEF6']
('RhoGEF', 'RhoGAP')	GO:0005515	0	8	['ARHGEF11', 'SOS1', 'ECT2', 'ITSN1', 'VAV1', 'TIAM1', 'DNMBP', 'BCR']
('RhoGEF', 'RhoGAP')	GO:0005911	0.00012907	3	['ECT2', 'TIAM1', 'DNMBP']
('RhoGEF', 'C2')	GO:0060090	0.00520077	2	['ITSN1', 'AKAP13']
('RhoGEF', 'fn3')	GO:0001784	0.00158653	2	['VAV1', 'VAV2']
('RhoGEF', 'ig')	GO:0005515	0	5	['VAV1', 'VAV3', 'VAV2', 'SOS1', 'BCR']
('RhoGEF', 'ig')	GO:0001784	0.000454779	2	['VAV1', 'VAV2']
('RhoGEF', 'PDZ')	GO:0071479	0.000476489	2	['ECT2', 'NET1']
('RhoGEF', 'PDZ')	GO:0005515	0	6	['ARHGEF12', 'ECT2', 'ARHGEF6', 'ARHGEF2', 'TIAM1', 'NET1']
('RhoGEF', 'PDZ')	GO:0070301	0.000371054	2	['ECT2', 'NET1']
('RhoGEF', 'PDZ')	GO:0005911	0.00795231	2	['ECT2', 'TIAM1']
('RhoGEF', 'G-alpha')	GO:0001664	0.000335146	2	['ARHGEF11', 'ARHGEF12']
('RhoGEF', 'G-alpha')	GO:0005515	0	5	['MCF2', 'ARHGEF11', 'ARHGEF12', 'AKAP13', 'ARHGEF1']
('W2', 'MA3')	GO:0005829	0	3	['EIF4G2', 'EIF4G1', 'EIF2B5']
('W2', 'MA3')	GO:0005515	0	3	['EIF4G2', 'EIF4G1', 'EIF2B5']
('W2', 'MIF4G')	GO:0005829	0	3	['EIF4G2', 'EIF4G1', 'EIF2B5']
('W2', 'MIF4G')	GO:0005515	0	3	['EIF4G2', 'EIF4G1', 'EIF2B5']
('Ion_trans', 'Ion_trans')	GO:0060306	0.00697634	2	['KCNQ1', 'KCNH2']
('Ion_trans', 'Ion_trans')	GO:0006813	0.009946	2	['KCNMA1', 'KCNA5']
('Ion_trans', 'cNMP_binding')	GO:0060306	9.25063e-05	2	['KCNH2', 'KCNQ1']
('Ion_trans', 'cNMP_binding')	GO:0035690	0.00284415	2	['KCNH2', 'KCNQ1']
('Ion_trans', 'cNMP_binding')	GO:0034236	0.000314465	2	['RYR2', 'KCNQ1']
('Ion_trans', 'cNMP_binding')	GO:0034237	0.000400071	2	['RYR2', 'KCNQ1']
('Ion_trans', 'Ank')	GO:0005515	0	3	['TRPV5', 'RYR1', 'TPCN2']
('Ion_trans', 'MIR')	GO:0001666	0.00789462	2	['RYR1', 'ITPR1']
('RGS', 'RGS')	GO:0005515	0	4	['GRK6', 'GRK5', 'RGS20', 'AXIN1']
('RGS', 'PDZ')	GO:0005515	0	4	['RGS19', 'RGS2', 'AXIN1', 'RGS3']
('RGS', 'LIM')	GO:0005515	0	3	['RGS2', 'AXIN1', 'RGS3']
('RGS', 'Pkinase')	GO:0090090	0.00871855	2	['AXIN2', 'AXIN1']
('RGS', 'Pkinase')	GO:0005515	0	6	['RGS20', 'AXIN2', 'AXIN1', 'GRK6', 'GRK5', 'RGS2']
('Sec7', 'Arf')	GO:0005515	0	3	['CYTH1', 'IQSEC1', 'CYTH2']
('SH3_9', 'PH')	GO:0005543	0.00889795	3	['ARHGAP26', 'PACSIN1', 'AMPH']
('SH3_9', 'PH')	GO:0009617	0.00895659	2	['BAIAP2L1', 'BAIAP2']
('SH3_9', 'Pkinase_Tyr')	GO:0033137	0.0058479	2	['NCK1', 'NCK2']
('SH3_9', 'Ank_2')	GO:0033137	0.00266715	2	['NCK1', 'NCK2']
('SH3_9', 'RhoGEF')	GO:0033137	0.000915228	2	['NCK1', 'NCK2']
('SH3_9', 'SH3_9')	GO:0042802	0.0022459	12	['FNBP1', 'SH3BP4', 'BIN1', 'UBASH3B', 'MAP3K11', 'SNX33', 'SH3GLB1', 'SH3GLB2', 'TNK2', 'ABI3', 'CD2AP', 'BAIAP2']
('PARP', 'BRCT')	GO:0005515	0	3	['PARP1', 'PARP2', 'PARP3']
('PARP', 'PARP')	GO:0090263	0.00478441	2	['TNKS', 'TNKS2']
('PARP', 'PARP')	GO:0000209	0.00655673	2	['TNKS', 'TNKS2']
('Drf_GBD', 'SH3_1')	GO:0005515	0	2	['FMNL1', 'DIAPH1']
('Alpha_adaptinC2', 'GAT')	GO:0005802	0.00475064	2	['GGA3', 'GGA2']
('Alpha_adaptinC2', 'VHS')	GO:0005802	0.00475064	2	['GGA3', 'GGA2']
('GBP', 'GBP_C')	GO:0005515	0	5	['GBP2', 'GBP1', 'ATL3', 'GBP5', 'ATL2']
('GBP', 'GBP')	GO:0005515	0	5	['GBP2', 'GBP1', 'ATL3', 'GBP5', 'ATL2']
('DnaJ', 'DnaJ')	GO:0005829	0.00284434	8	['DNAJA2', 'DNAJA1', 'DNAJA4', 'DNAJB1', 'DNAJC7', 'DNAJB6', 'DNAJB8', 'DNAJB4']
('DnaJ', 'UIM')	GO:0005829	0	3	['DNAJB2', 'DNAJB8', 'DNAJB6']
('DnaJ', 'UIM')	GO:0005634	0	3	['DNAJB2', 'DNAJB8', 'DNAJB6']
('DnaJ', 'WD40')	GO:0005515	0	7	['DNAJA2', 'DNAJB1', 'DNAJC7', 'DNAJC1', 'DNAJB4', 'DNAJB11', 'GAK']
('DnaJ', 'SH3_1')	GO:0005515	0	4	['DNAJA1', 'DNAJC7', 'GAK', 'DNAJA3']
('DnaJ', 'TPR_1')	GO:0005829	0	3	['DNAJB1', 'DNAJC7', 'DNAJB4']
('DnaJ', 'TPR_1')	GO:0005515	0	3	['DNAJB1', 'DNAJC7', 'DNAJB4']
('TIG', 'TIG')	GO:0005515	0	3	['MET', 'PLXNB1', 'EBF1']
('TIG', 'Sema')	GO:0005515	0	2	['MET', 'PLXNB1']
('TIG', 'Ras')	GO:0005515	0	3	['EXOC2', 'RBPJ', 'PLXNB1']
('TIG', 'WW')	GO:0005515	0	3	['PKHD1', 'PLXNA2', 'PLXNB3']
('TIG', 'Pkinase')	GO:0005515	0	4	['EXOC2', 'MET', 'PLXNB1', 'RBPJ']
('TIG', 'PSI')	GO:0005515	0	2	['MET', 'PLXNB1']
('fn3', 'fn2')	GO:0035987	8.45255e-05	2	['COL7A1', 'FN1']
('fn3', 'fn2')	GO:0005515	0	4	['PTPRO', 'COL7A1', 'FN1', 'ITGB4']
('fn3', 'Lectin_C')	GO:0016477	0.00965839	2	['L1CAM', 'PTPRK']
('fn3', 'IL6Ra-bind')	GO:0005515	0	3	['CNTFR', 'LIFR', 'IL2RG']
('fn3', 'SH2')	GO:0016477	0.00919394	4	['EPHA2', 'EPHB3', 'PTPRF', 'PTPRK']
('fn3', 'fn1')	GO:0035987	2.11576e-05	2	['COL7A1', 'FN1']
('fn3', 'fn1')	GO:0005515	0	3	['PTPRK', 'COL7A1', 'FN1']
('fn3', 'I-set')	GO:0016477	0.00183853	4	['EPHA2', 'PTPRF', 'L1CAM', 'PTPRK']
('fn3', 'Recep_L_domain')	GO:0008013	0.000125914	3	['PTPRU', 'PTPRK', 'PTPRJ']
('fn3', 'Recep_L_domain')	GO:0034394	0.000522963	2	['PTPRU', 'PTPRK']
('fn3', 'Furin-like')	GO:0008013	0.000125914	3	['PTPRU', 'PTPRK', 'PTPRJ']
('fn3', 'Furin-like')	GO:0034394	0.000522963	2	['PTPRU', 'PTPRK']
('fn3', 'Fibrinogen_C')	GO:0005515	0	3	['TEK', 'FN1', 'TIE1']
('fn3', 'PH')	GO:1901214	0.000875843	2	['DCC', 'EPHB1']
('fn3', 'Ig_2')	GO:0005515	0	3	['EPHA7', 'MERTK', 'FN1']
('fn3', 'Kelch_1')	GO:0005515	0	3	['PTPRK', 'BOC', 'TRIM42']
('fn3', 'MAM')	GO:0005515	0	2	['PTPRU', 'L1CAM']
('fn3', 'Y_phosphatase')	GO:0051894	0.00549939	2	['TEK', 'PTPRJ']
('fn3', 'Ldl_recept_a')	GO:0005515	0	3	['PTPRK', 'FN1', 'IL2RG']
('fn3', 'CH')	GO:0048870	0.00095173	2	['ITGB4', 'EPHA2']
('fn3', 'Collagen')	GO:0035987	8.45255e-05	2	['FN1', 'COL7A1']
('fn3', 'Collagen')	GO:0005515	0	4	['ITGB4', 'PTPRK', 'FN1', 'COL7A1']
('fn3', 'VWA')	GO:0005515	0	2	['PTPRK', 'FN1']
('fn3', 'SPRY')	GO:0051219	0.000648576	2	['MID2', 'MID1']
('fn3', 'Kunitz_BPTI')	GO:0004714	7.06884e-05	2	['EPHB4', 'EPHA2']
('fn3', 'Carb_anhydrase')	GO:0005515	0	3	['PTPRG', 'PTPRZ1', 'PTPRB']
('fn3', 'zf-B_box')	GO:0051219	0.0015529	2	['MID2', 'MID1']
('fn3', 'zf-B_box')	GO:0008307	0.000127153	2	['MYBPC3', 'TTN']
('Serpin', 'HSP70')	GO:0005515	0	3	['SERPINB5', 'AGT', 'SERPINF1']
('Serpin', 'Trypsin')	GO:0062023	0.00291863	2	['SERPINE1', 'SERPINE2']
('Serpin', 'FXa_inhibition')	GO:0005515	0	2	['SERPING1', 'SERPINA5']
('PX', 'PX')	GO:0016020	5.51213e-05	5	['SNX2', 'SNX4', 'NCF4', 'SNX1', 'SNX33']
('PX', 'PX')	GO:0005515	0	11	['SNX2', 'NCF1', 'SNX7', 'SNX6', 'SGK1', 'SNX4', 'SNX9', 'NCF4', 'SNX1', 'SNX33', 'SNX32']
('PX', 'PX')	GO:0019898	0.00390564	2	['NCF1', 'SNX33']
('PX', 'C2')	GO:0005515	0	10	['NCF1', 'SNX11', 'SGK3', 'PLD2', 'SGK1', 'SNX9', 'SNX8', 'SNX18', 'ARHGAP32', 'SH3PXD2A']
('PX', 'PH')	GO:0043547	0.00641379	2	['SNX9', 'SNX18']
('PX', 'PH')	GO:0005515	0	5	['ARHGAP32', 'SH3PXD2A', 'NISCH', 'SNX9', 'SNX18']
('PX', 'Pkinase_C')	564	0.00183731	2	['PLD1', 'PLD2']
('PX', 'Pkinase_C')	565	0.000335595	2	['PLD1', 'PLD2']
('PX', 'Pkinase_C')	GO:0005515	0	4	['SGK1', 'NCF1', 'PLD1', 'PLD2']
('PX', 'Pkinase')	GO:0043325	0.00171711	2	['NCF1', 'KIF16B']
('PX', 'SH3_1')	GO:0019898	0.00199349	2	['NCF1', 'SNX33']
('PX', 'SH3_1')	GO:0005515	0	9	['NCF1', 'SNX11', 'PLD2', 'NCF4', 'SNX9', 'PIK3C2B', 'ARHGAP32', 'SNX33', 'SH3PXD2A']
('HECT', '2-oxoacid_dh')	GO:0005515	0	3	['HUWE1', 'HECTD1', 'UBE3A']
('HECT', '2-oxoacid_dh')	GO:0031398	0.000130533	2	['HUWE1', 'UBE3A']
('HECT', 'RNA_pol_Rpb5_C')	GO:0005515	0	3	['WWP2', 'NEDD4', 'ITCH']
('HECT', 'RCC1')	GO:0031398	0.00259218	2	['HUWE1', 'UBE3A']
('HECT', 'EF-hand_1')	GO:0006974	0.00864636	2	['HERC2', 'UBR5']
('HECT', 'EF-hand_1')	GO:0005515	0	3	['HERC2', 'UBE3A', 'UBR5']
('HECT', 'PABP')	GO:0005515	0	5	['HERC2', 'UBE3A', 'WWP2', 'UBR5', 'ITCH']
('HECT', 'C2')	GO:0030512	0.00652527	2	['SMURF1', 'SMURF2']
('HECT', 'zf-C4')	GO:0005515	0	9	['SMURF1', 'HACE1', 'WWP1', 'UBE3C', 'UBE3A', 'NEDD4', 'NEDD4L', 'HUWE1', 'UBR5']
('HECT', 'WWE')	GO:0005515	0	3	['HUWE1', 'HERC2', 'ITCH']
('HECT', 'RNA_pol_L')	GO:0005515	0	3	['NEDD4', 'WWP2', 'ITCH']
('HECT', 'RNA_pol_Rpb1_2')	GO:0005515	0	4	['SMURF1', 'WWP2', 'NEDD4', 'ITCH']
('HECT', 'Hormone_recep')	GO:0005515	0	9	['SMURF1', 'HACE1', 'WWP1', 'UBE3C', 'UBE3A', 'NEDD4', 'NEDD4L', 'HUWE1', 'UBR5']
('MIF4G', 'W2')	GO:0005829	0	3	['EIF4G2', 'EIF4G1', 'NCBP1']
('MIF4G', 'W2')	GO:0005515	0	3	['EIF4G2', 'EIF4G1', 'NCBP1']
('MIF4G', 'MIF4G')	GO:0005515	0	6	['NCBP1', 'MIF4GD', 'EIF4G2', 'EIF4G1', 'PAIP1', 'UPF2']
('Vps4_C', 'AAA')	GO:0019904	0.00411727	2	['VCP', 'VPS4A']
('Vps4_C', 'Vps4_C')	GO:0019904	0.00411727	2	['VCP', 'VPS4A']
('Vps4_C', 'DUF605')	GO:0005634	0	3	['VPS4B', 'VPS4A', 'SPAST']
('SIR2', 'Histone')	GO:0005515	0	4	['SIRT3', 'SIRT2', 'SIRT1', 'SIRT7']
('GED', 'Helicase_C')	GO:0005829	0	3	['DNM1L', 'DNM2', 'MX1']
('PH', 'RA')	GO:0005515	0	8	['GRB10', 'SKAP1', 'CNKSR1', 'IRS2', 'AKT1', 'AKT2', 'DNM3', 'PHLPP1']
('PH', 'RA')	GO:0032869	4.56729e-06	3	['IRS2', 'AKT1', 'AKT2']
('PH', 'RA')	GO:0010918	5.14851e-06	2	['AKT1', 'AKT2']
('PH', 'fn3')	GO:0008361	0.00321259	2	['VAV2', 'VAV1']
('PH', 'START')	GO:0005515	0	3	['AKT1', 'COL4A3BP', 'RTKN']
('PH', 'PH')	GO:0005829	0.00798743	26	['APBB1IP', 'SKAP1', 'AKT1', 'AKT2', 'DNM2', 'AFAP1', 'DOCK10', 'CYTH3', 'TIAM1', 'DEF6', 'ADAP1', 'PLEKHA7', 'DGKD', 'GRB7', 'DOK1', 'APPL1', 'OSBPL9', 'PHLDB2', 'IRS1', 'PLEKHA5', 'FERMT1', 'PLEKHA1', 'OSBP', 'PRKD1', 'BTK', 'ASAP3']
('PH', 'PH')	GO:0006606	0.00730029	3	['AKT1', 'APPL1', 'APPL2']
('PH', 'PH')	GO:0032869	0.001005	4	['AKT1', 'AKT2', 'IRS1', 'IRS2']
[truncated: 2,796 more rows]
