# Supplementary material for: Domain-mediated interactions for protein subfamily identification
Source: Sci Rep. 2020 Jan 14;10:264. doi: 10.1038/s41598-019-57187-z (PMC6959277; doi:10.1038/s41598-019-57187-z)
Supplement: Supplementary file 5 — Supplementary table S4. [file 41598_2019_57187_MOESM5_ESM.xlsx]

## Sheet: Data
Analyses	Network	#DMI subfamilies	Category	#values	#Values/#DMIsubfamilies	OBS	Expected	Pvalue	Mean_difference (OBS - EXP)
KAPPA	3_Luck	442	Total	441	0.997738	0.248145	0.210606	5.05535e-15	0.0375395
YEAST_PHE_ENR	STRING_v11_yeast	1340	Total	1335	0.996269	2.73258	1.62946	0.000659841	1.10312
YEAST_PHE_KAPPA	STRING_v11_yeast	1340	Total	1335	0.996269	0.013141	0.0103081	1.05415e-05	0.0028329
FXN_ENR	3_Luck	442	Total	440	0.995475	4.12727	3.11236	2.35155e-11	1.01492
FXN_ENR	2_Wan	291	Total	289	0.993127	4.83045	3.5655	5.26026e-11	1.26495
FXN_ENR	STRING_v11_yeast	1340	Associated_partner>1	822	0.613433	4.60949	3.06634	8.66686e-46	1.54315
FXN_ENR	STRING_v11_yeast	1340	Associated_partner=1	274	0.204478	4.19708	2.66525	2.16164e-18	1.53184
FXN_ENR-IPI	STRING_v11_yeast	1340	Associated_partner=1	274	0.204478	3.89416	2.4855	1.35629e-16	1.40866
FXN_ENR-IPI	STRING_v11_yeast	1340	Associated_partner>1	821	0.612687	4.32521	2.93439	1.51116e-44	1.39082
YEAST_PHE_ENR	STRING_v11_yeast	1340	Associated_partner=1	344	0.256716	3.45058	2.31093	0.311746	1.13965
YEAST_PHE_ENR	STRING_v11_yeast	1340	Associated_partner>1	991	0.739552	2.48335	1.39291	0.000565552	1.09044
KAPPA	STRING_v11_yeast	1340	Associated_partner=1	274	0.204478	0.305143	0.200608	5.68343e-18	0.104535
KAPPA	STRING_v11_yeast	1340	Associated_partner>1	822	0.613433	0.203831	0.149121	1.12537e-35	0.05471
YEAST_PHE_KAPPA	STRING_v11_yeast	1340	Associated_partner=1	344	0.256716	0.0204301	0.0175381	0.0762884	0.002892
YEAST_PHE_KAPPA	STRING_v11_yeast	1340	Associated_partner>1	991	0.739552	0.0106107	0.00779834	2.86224e-05	0.00281238
KAPPA	2_Wan	291	Total	289	0.993127	0.304715	0.247063	5.29262e-10	0.0576519
KAPPA	BIOGRID_human	3620	Total	3595	0.993094	0.216845	0.192545	3.13344e-50	0.0242993
FXN_ENR	BIOGRID_human	3620	Total	3592	0.992265	8.00529	4.44688	0	3.55841
FXN_ENR	STRING_v11_plant	3241	Associated_partner>1	2046	0.631287	3.18035	2.23964	9.22697e-95	0.94071
FXN_ENR-IPI	STRING_v11_plant	3241	Associated_partner>1	2033	0.627276	2.9272	2.04146	1.18756e-92	0.885739
FXN_ENR	STRING_v11_plant	3241	Associated_partner=1	222	0.0684974	2.94595	2.21827	1.1352e-11	0.727675
FXN_ENR-IPI	STRING_v11_plant	3241	Associated_partner=1	219	0.0675717	2.69863	2.04303	3.89658e-09	0.655599
KAPPA	STRING_v11_plant	3241	Associated_partner=1	224	0.0691145	0.322427	0.260432	7.88491e-06	0.0619956
KAPPA	STRING_v11_plant	3241	Associated_partner>1	2073	0.639617	0.284319	0.246306	2.53612e-18	0.0380128
FXN_ENR	STRING_v11_human	4940	Associated_partner>1	4365	0.883603	9.05246	5.1433	0	3.90916
FXN_ENR-IPI	STRING_v11_human	4940	Associated_partner>1	4310	0.87247	7.95638	4.45624	0	3.50015
DIS_ENR	STRING_v11_human	4940	Associated_partner>1	3978	0.805263	4.93539	1.83072	7.84179e-68	3.10468
KAPPA	STRING_v11_human	4940	Total	4898	0.991498	0.223011	0.186973	5.04446e-158	0.0360382
KAPPA	BIOGRID_plant	227	Total	225	0.991189	0.321893	0.240414	7.46247e-16	0.0814789
KAPPA	STRING_v11_exp_human	6638	Total	6579	0.991112	0.203121	0.185176	5.04397e-69	0.0179451
FXN_ENR	STRING_v11_human	4940	Total	4894	0.990688	8.7642	5.01787	0	3.74633
FXN_ENR	STRING_v11_human	4940	Associated_partner=1	529	0.107085	6.38563	3.98288	1.51465e-41	2.40275
FXN_ENR-IPI	STRING_v11_human	4940	Associated_partner=1	520	0.105263	5.38846	3.2491	1.01265e-39	2.13937
DIS_ENR	STRING_v11_human	4940	Associated_partner=1	412	0.0834008	3.55583	1.54757	0.0220465	2.00826
KAPPA	STRING_v11_human	4940	Associated_partner=1	529	0.107085	0.27509	0.210946	3.32641e-34	0.064144
KAPPA	STRING_v11_human	4940	Associated_partner>1	4369	0.884413	0.216705	0.18407	1.71526e-126	0.0326352
FXN_ENR	STRING_v11_fly	2493	Associated_partner>1	1869	0.749699	5.63349	3.10367	2.49058e-118	2.52982
FXN_ENR-IPI	STRING_v11_fly	2493	Associated_partner>1	1868	0.749298	5.37366	2.9279	1.43573e-117	2.44577
FXN_ENR	STRING_v11_exp_human	6638	Total	6564	0.988852	10.3569	7.80304	0	2.55391
FXN_ENR	BIOGRID_plant	227	Total	224	0.986784	5.93304	2.95832	1.5932e-26	2.97472
FXN_ENR	STRING_v11_fly	2493	Associated_partner=1	366	0.146811	4.5	2.33198	3.7197e-15	2.16802
FXN_ENR-IPI	STRING_v11_fly	2493	Associated_partner=1	366	0.146811	4.2459	2.15369	1.07117e-16	2.09221
FXN_ENR-IPI	BIOGRID_human	3620	Total	3557	0.982597	6.73882	3.68308	0	3.05574
KAPPA	STRING_v11_fly	2493	Associated_partner=1	376	0.150822	0.178114	0.122144	5.22016e-15	0.0559695
KAPPA	STRING_v11_fly	2493	Associated_partner>1	1879	0.75371	0.139971	0.103882	1.60137e-77	0.0360891
FXN_ENR-IPI	STRING_v11_exp_human	6638	Total	6509	0.980566	9.36012	7.03989	0	2.32023
FXN_ENR-IPI	BIOGRID_plant	227	Total	222	0.977974	4.94595	2.399	8.16277e-25	2.54694
FXN_ENR-IPI	STRING_v11_human	4940	Total	4830	0.977733	7.67992	4.32627	0	3.35364
FXN_ENR	STRING_v11_exp_yeast	2053	Associated_partner=1	381	0.185582	4.62467	3.2182	7.328e-18	1.40647
FXN_ENR	STRING_v11_exp_yeast	2053	Associated_partner>1	1379	0.6717	5.48731	4.25606	9.38192e-60	1.23125
FXN_ENR-IPI	STRING_v11_exp_yeast	2053	Associated_partner=1	381	0.185582	4.30446	3.07648	3.2756e-17	1.22798
FXN_ENR-IPI	STRING_v11_exp_yeast	2053	Associated_partner>1	1377	0.670726	5.2215	4.12784	2.09742e-56	1.09366
KAPPA	STRING_v11_exp_yeast	2053	Associated_partner=1	381	0.185582	0.211307	0.1626	1.40952e-09	0.0487078
KAPPA	STRING_v11_exp_yeast	2053	Associated_partner>1	1380	0.672187	0.160406	0.139059	3.30752e-16	0.021347
FXN_ENR-IPI	2_Wan	291	Total	283	0.972509	3.73852	2.69315	9.59411e-08	1.04536
KAPPA	1_Huttlin	709	Total	683	0.963329	0.251529	0.201783	1.7725e-18	0.049746
FXN_ENR	1_Huttlin	709	Total	682	0.961918	3.72287	2.80194	1.66174e-18	0.920929
FXN_ENR	STRING_v11_exp_plant	4356	Associated_partner=1	307	0.0704775	3.52769	2.34167	2.47943e-19	1.18602
FXN_ENR	STRING_v11_exp_plant	4356	Associated_partner>1	3017	0.692608	3.95426	2.82104	2.60111e-120	1.13322
FXN_ENR-IPI	STRING_v11_exp_plant	4356	Associated_partner=1	306	0.0702479	3.27778	2.17	1.31913e-17	1.10778
FXN_ENR-IPI	STRING_v11_exp_plant	4356	Associated_partner>1	3005	0.689853	3.71514	2.61886	4.66119e-118	1.09629
KAPPA	STRING_v11_exp_plant	4356	Associated_partner=1	307	0.0704775	0.313609	0.235281	4.23334e-13	0.0783275
KAPPA	STRING_v11_exp_plant	4356	Associated_partner>1	3035	0.69674	0.22982	0.210602	1.6061e-18	0.0192183
FXN_ENR	STRING_v11_exp_human	6638	Associated_partner>1	5942	0.895149	10.6284	8.01563	0	2.61277
FXN_ENR-IPI	STRING_v11_exp_human	6638	Associated_partner>1	5894	0.887918	9.61927	7.25001	0	2.36927
FXN_ENR	STRING_v11_exp_human	6638	Associated_partner=1	622	0.0937029	7.76367	5.77211	1.52072e-35	1.99155
DIS_ENR	STRING_v11_exp_human	6638	Associated_partner>1	5556	0.836999	4.43665	2.52748	1.16114e-59	1.90917
FXN_ENR-IPI	STRING_v11_exp_human	6638	Associated_partner=1	615	0.0926484	6.87642	5.02616	2.78558e-36	1.85026
FXN_ENR-IPI	3_Luck	442	Total	424	0.959276	3.08491	2.3335	6.69772e-07	0.75141
DIS_ENR	STRING_v11_exp_human	6638	Associated_partner=1	514	0.077433	3.02724	1.7752	0.932446	1.25204
FXN_ENR	BIOGRID_fly	731	Total	691	0.94528	7.46889	3.03365	9.26936e-85	4.43523
KAPPA	BIOGRID_fly	731	Total	691	0.94528	0.171834	0.0989267	1.06896e-52	0.0729068
FXN_ENR-IPI	BIOGRID_fly	731	Total	689	0.942544	6.9521	2.81191	3.12806e-80	4.1402
KAPPA	STRING_v11_exp_human	6638	Associated_partner=1	626	0.0943055	0.240821	0.21047	3.70406e-13	0.0303511
KAPPA	STRING_v11_exp_human	6638	Associated_partner>1	5953	0.896806	0.199157	0.182516	2.66008e-57	0.0166405
FXN_ENR	STRING_v11_exp_fly	4234	Associated_partner=1	594	0.140293	4.8367	3.06844	3.62255e-15	1.76826
FXN_ENR-IPI	STRING_v11_exp_fly	4234	Associated_partner=1	592	0.139821	4.625	2.91756	1.88089e-16	1.70744
FXN_ENR	STRING_v11_exp_fly	4234	Associated_partner>1	3313	0.782475	6.27709	4.62043	1.0922e-146	1.65666
FXN_ENR-IPI	STRING_v11_exp_fly	4234	Associated_partner>1	3311	0.782003	5.97161	4.37644	1.55906e-147	1.59517
KAPPA	STRING_v11_exp_fly	4234	Total	3930	0.9282	0.104535	0.0909777	1.03658e-36	0.0135577
FXN_ENR	STRING_v11_exp_fly	4234	Total	3907	0.922768	6.0581	4.38447	5.73582e-159	1.67363
FXN_ENR-IPI	STRING_v11_exp_fly	4234	Total	3903	0.921823	5.76736	4.15516	2.22526e-161	1.6122
KAPPA	STRING_v11_exp_fly	4234	Associated_partner=1	600	0.14171	0.135239	0.108042	3.35189e-07	0.027197
KAPPA	STRING_v11_exp_fly	4234	Associated_partner>1	3330	0.78649	0.0990031	0.087903	5.61505e-32	0.0111001
FXN_ENR	BIOGRID_yeast	1073	Associated_partner>1	716	0.667288	4.35335	3.16213	3.61678e-32	1.19122
FXN_ENR-IPI	BIOGRID_yeast	1073	Associated_partner>1	715	0.666356	4.15524	3.0602	3.60473e-32	1.09505
DIS_ENR	STRING_v11_exp_human	6638	Total	6070	0.914432	4.3173	2.46378	1.0354e-55	1.85352
FXN_ENR-IPI	1_Huttlin	709	Total	647	0.912553	2.9459	2.11825	1.67769e-11	0.827658
FXN_ENR	BIOGRID_yeast	1073	Associated_partner=1	128	0.119292	3.14844	2.22095	2.61995e-06	0.927492
KAPPA	STRING_v11_fly	2493	Total	2255	0.904533	0.146331	0.106927	1.7709e-89	0.039404
FXN_ENR-IPI	BIOGRID_yeast	1073	Associated_partner=1	128	0.119292	2.85156	2.08683	1.33342e-05	0.764729
KAPPA	BIOGRID_yeast	1073	Associated_partner=1	128	0.119292	0.221	0.166104	0.0177259	0.0548957
KAPPA	BIOGRID_yeast	1073	Associated_partner>1	716	0.667288	0.184847	0.145561	4.15658e-09	0.0392858
FXN_ENR	BIOGRID_plant	227	Associated_partner>1	204	0.898678	6.18627	3.09523	7.01429e-25	3.09104
FXN_ENR-IPI	BIOGRID_plant	227	Associated_partner>1	203	0.894273	5.18719	2.52628	3.35607e-23	2.66091
FXN_ENR	BIOGRID_plant	227	Associated_partner=1	20	0.0881057	3.35	1.56178	0.00748178	1.78822
FXN_ENR-IPI	BIOGRID_plant	227	Associated_partner=1	19	0.0837004	2.36842	1.03908	0.00523391	1.32934
FXN_ENR	STRING_v11_fly	2493	Total	2235	0.89651	5.44787	2.9773	2.34068e-131	2.47057
FXN_ENR-IPI	STRING_v11_fly	2493	Total	2234	0.896109	5.1889	2.80106	4.2087e-132	2.38784
DIS_ENR	STRING_v11_human	4940	Total	4390	0.888664	4.80592	1.80414	1.62444e-67	3.00178
KAPPA	BIOGRID_plant	227	Associated_partner=1	20	0.0881057	0.342545	0.242924	0.00679005	0.0996207
KAPPA	BIOGRID_plant	227	Associated_partner>1	205	0.903084	0.319878	0.240169	3.05915e-14	0.0797089
DIS_ENR	BIOGRID_human	3620	Associated_partner=1	186	0.0513812	4.67742	0.976727	0.328914	3.70069
FXN_ENR	BIOGRID_human	3620	Associated_partner>1	3357	0.927348	8.13226	4.51021	0	3.62205
DIS_ENR	BIOGRID_human	3620	Associated_partner>1	3024	0.835359	4.60053	1.34303	1.00077e-23	3.2575
FXN_ENR-IPI	BIOGRID_human	3620	Associated_partner>1	3324	0.918232	6.8568	3.74687	9.50179e-289	3.10993
FXN_ENR	BIOGRID_human	3620	Associated_partner=1	235	0.0649171	6.19149	3.54219	2.7541e-23	2.64929
FXN_ENR-IPI	BIOGRID_human	3620	Associated_partner=1	233	0.0643646	5.05579	2.77308	4.13973e-22	2.28272
DIS_ENR	BIOGRID_human	3620	Total	3210	0.88674	4.60498	1.3218	1.28292e-23	3.28318
KAPPA	STRING_v11_exp_yeast	2053	Total	1761	0.857769	0.171419	0.144152	7.63378e-24	0.0272666
FXN_ENR	STRING_v11_exp_yeast	2053	Total	1760	0.857282	5.30057	4.03139	7.8857e-76	1.26918
FXN_ENR-IPI	STRING_v11_exp_yeast	2053	Total	1758	0.856308	5.02275	3.89998	6.54322e-72	1.12277
KAPPA	BIOGRID_human	3620	Associated_partner=1	235	0.0649171	0.270554	0.216399	3.68396e-10	0.0541548
KAPPA	BIOGRID_human	3620	Associated_partner>1	3360	0.928177	0.213088	0.190877	1.82268e-42	0.0222112
FXN_ENR	BIOGRID_fly	731	Associated_partner>1	617	0.844049	7.76985	3.16204	9.36772e-76	4.60782
FXN_ENR-IPI	BIOGRID_fly	731	Associated_partner>1	615	0.841313	7.22927	2.93081	5.44013e-72	4.29846
FXN_ENR	BIOGRID_fly	731	Associated_partner=1	74	0.101231	4.95946	1.96321	3.02902e-11	2.99625
FXN_ENR-IPI	BIOGRID_fly	731	Associated_partner=1	74	0.101231	4.64865	1.82374	4.85267e-10	2.82491
KAPPA	BIOGRID_fly	731	Associated_partner=1	74	0.101231	0.281357	0.128421	4.66732e-09	0.152936
FXN_ENR	STRING_v11_yeast	1340	Total	1096	0.81791	4.50639	2.96607	1.96579e-62	1.54032
KAPPA	STRING_v11_yeast	1340	Total	1096	0.81791	0.229159	0.161993	4.21581e-51	0.0671663
KAPPA	BIOGRID_fly	731	Associated_partner>1	617	0.844049	0.158698	0.0953894	4.03415e-45	0.0633085
FXN_ENR-IPI	STRING_v11_yeast	1340	Total	1095	0.817164	4.21735	2.82206	1.93787e-59	1.39529
FXN_ENR	3_Luck	442	Associated_partner=1	39	0.0882353	3.84615	2.48012	0.0786914	1.36603
FXN_ENR-IPI	3_Luck	442	Associated_partner=1	37	0.0837104	3.05405	1.79712	0.0544171	1.25693
FXN_ENR	3_Luck	442	Associated_partner>1	401	0.90724	4.15461	3.17385	1.73045e-10	0.980767
FXN_ENR-IPI	3_Luck	442	Associated_partner>1	387	0.875566	3.08786	2.38478	4.59225e-06	0.703079
DIS_ENR	3_Luck	442	Associated_partner>1	289	0.653846	1.35986	1.20394	9.14173e-05	0.155926
DIS_ENR	3_Luck	442	Associated_partner=1	23	0.0520362	0.695652	0.558035	0.236019	0.137617
KAPPA	3_Luck	442	Associated_partner=1	39	0.0882353	0.273391	0.212938	0.0205294	0.0604525
FXN_ENR	BIOGRID_yeast	1073	Total	844	0.78658	4.17062	3.01939	5.68292e-37	1.15123
KAPPA	BIOGRID_yeast	1073	Total	844	0.78658	0.19033	0.148677	5.10869e-10	0.0416532
FXN_ENR-IPI	BIOGRID_yeast	1073	Total	843	0.785648	3.9573	2.9124	2.12969e-36	1.04489
KAPPA	STRING_v11_exp_plant	4356	Total	3342	0.767218	0.237517	0.212869	9.99113e-27	0.0246481
KAPPA	3_Luck	442	Associated_partner>1	402	0.909502	0.245696	0.21038	1.13807e-13	0.0353166
DIS_ENR	2_Wan	291	Associated_partner=1	19	0.0652921	4.52632	1.37282	0.11574	3.15349
FXN_ENR	2_Wan	291	Associated_partner=1	31	0.106529	5.12903	3.33173	7.2027e-06	1.7973
FXN_ENR-IPI	2_Wan	291	Associated_partner=1	30	0.103093	4	2.58754	0.000129885	1.41246
DIS_ENR	2_Wan	291	Associated_partner>1	203	0.697595	3.74877	2.46542	0.616162	1.28334
FXN_ENR	2_Wan	291	Associated_partner>1	258	0.886598	4.79457	3.59359	4.43063e-08	1.20098
FXN_ENR-IPI	2_Wan	291	Associated_partner>1	253	0.869416	3.70751	2.70568	1.34843e-05	1.00183
KAPPA	2_Wan	291	Associated_partner=1	31	0.106529	0.386813	0.282569	0.000887955	0.104243
KAPPA	2_Wan	291	Associated_partner>1	258	0.886598	0.29485	0.242796	5.09078e-08	0.0520537
FXN_ENR	STRING_v11_exp_plant	4356	Total	3324	0.763085	3.91486	2.77677	4.09454e-137	1.1381
DIS_ENR	2_Wan	291	Total	222	0.762887	3.81532	2.37191	0.450644	1.4434
FXN_ENR-IPI	STRING_v11_exp_plant	4356	Total	3311	0.760101	3.67472	2.57737	2.8281e-133	1.09735
KAPPA	STRING_v11_plant	3241	Total	2297	0.708732	0.288035	0.247683	3.22981e-22	0.0403515
FXN_ENR-IPI	1_Huttlin	709	Associated_partner=1	48	0.067701	5.64583	3.76206	7.0436e-06	1.88377
FXN_ENR	1_Huttlin	709	Associated_partner=1	54	0.0761636	5.87037	4.2378	3.39691e-06	1.63257
FXN_ENR	1_Huttlin	709	Associated_partner>1	628	0.885755	3.53822	2.67848	1.28828e-14	0.859737
FXN_ENR-IPI	1_Huttlin	709	Associated_partner>1	599	0.844852	2.72955	1.98652	2.82997e-08	0.743028
DIS_ENR	1_Huttlin	709	Associated_partner>1	462	0.651622	1.32035	0.915707	5.68442e-11	0.404639
KAPPA	1_Huttlin	709	Associated_partner=1	54	0.0761636	0.365262	0.285936	0.00202349	0.079326
KAPPA	1_Huttlin	709	Associated_partner>1	629	0.887165	0.241765	0.194559	1.5641e-16	0.0472066
DIS_ENR	3_Luck	442	Total	312	0.705882	1.3109	1.15632	4.42285e-05	0.154576
DIS_ENR	1_Huttlin	709	Total	497	0.700987	1.2334	0.905607	1.27751e-13	0.327793
FXN_ENR	STRING_v11_plant	3241	Total	2268	0.699784	3.15741	2.23755	1.16982e-104	0.919857
FXN_ENR-IPI	STRING_v11_plant	3241	Total	2252	0.694847	2.90497	2.04161	2.15768e-100	0.863359
DIS_ENR	1_Huttlin	709	Associated_partner=1	35	0.0493653	0.0857143	0.772286	1.93687e-05	-0.686572
