# Supplementary material for: Domain-mediated interactions for protein subfamily identification
Source: Sci Rep. 2020 Jan 14;10:264. doi: 10.1038/s41598-019-57187-z (PMC6959277; doi:10.1038/s41598-019-57187-z)
Supplement: Supplementary file 6 — Supplementary table S5. [file 41598_2019_57187_MOESM6_ESM.xlsx]

## Sheet: Caption and legend
DMI-A	Set of DMI subfamilies that consists of proteins sharing one PPI partner
DMI-B	Set of DMI subfamilies that consists of proteins sharing multiple PPI partners

## Sheet: Data
DMI subfamily	Subfamily type	Disease	DMI_exclusive_disease	Corrected_P	#Overlap_gene	List
('Pkinase_Tyr', 'Pkinase_Tyr')	B	Downward slant of palpebral fissure	Y	0.00988803	9	['PDGFRB', 'FGFR2', 'MAP3K7', 'RET', 'FGFR3', 'BRAF', 'RAF1', 'ROR2', 'FGFR1']
('Pkinase_Tyr', 'Pkinase')	B	Byzanthine arch palate	Y	0.00143408	9	['TGFBR2', 'TGFBR1', 'FGFR2', 'MAP3K7', 'INSR', 'BRAF', 'RAF1', 'FGFR3', 'FGFR1']
('Pkinase_Tyr', 'EphA2_TM')	B	Stomach Neoplasms	Y	0.000184655	8	['ERBB2', 'SRC', 'PDGFRA', 'EGFR', 'FYN', 'MET', 'FGFR2', 'FGFR3']
('Pkinase_Tyr', 'Pkinase')	B	Craniofacial Abnormalities	Y	0.00148489	8	['TGFBR2', 'PDGFRA', 'RYK', 'EGFR', 'BMPR1A', 'BMPR1B', 'FGFR2', 'FGFR1']
('Pkinase_Tyr', 'Pkinase')	B	Downward slant of palpebral fissure	Y	0.00221137	8	['PDGFRB', 'RAF1', 'MAP3K7', 'RET', 'BRAF', 'FGFR2', 'FGFR3', 'FGFR1']
('Pkinase_Tyr', 'Pkinase')	B	Increase in blood pressure	Y	0.0018509	7	['TGFBR2', 'TGFBR1', 'ACVRL1', 'EGFR', 'RET', 'JAK2', 'FGFR2']
('Pkinase_Tyr', 'Pkinase')	B	Delayed bone age	Y	0.00711916	7	['PDGFRB', 'IGF1R', 'INSR', 'BRAF', 'RAF1', 'BTK', 'FGFR1']
('Pkinase', 'Death')	B	Lung Neoplasms	Y	0.00203144	7	['MAP3K8', 'MAPK3', 'MAPK14', 'AKT1', 'MAPK1', 'CHEK2', 'DAPK1']
('Pkinase', 'C2')	B	Cardiomyopathies	Y	0.00690203	7	['PRKCE', 'PRKAA2', 'MAP3K5', 'MAPK14', 'AKT1', 'MAPK1', 'MAPK11']
('Pkinase', 'SH2')	B	Cardiomyopathies	Y	0.000830979	7	['MAPK3', 'PRKCE', 'MAP3K5', 'MAPK14', 'AKT1', 'MAPK1', 'MAPK11']
('Pkinase', 'SH3_1')	B	Hyperalgesia	Y	0.000602549	7	['PRKCE', 'CAMK2A', 'PRKCG', 'MAPK3', 'MAPK1', 'MAPK8', 'MAPK9']
('Pkinase', 'SH3_1')	B	Cardiomyopathies	Y	0.00605308	7	['MAPK3', 'PRKCE', 'PRKAA2', 'MAPK14', 'AKT1', 'MAPK1', 'MAPK11']
('Pkinase', 'bZIP_1')	B	Hyperalgesia	Y	1.50773e-06	7	['PRKCE', 'CAMK2A', 'MAPK3', 'MAPK1', 'MAPK7', 'MAPK8', 'MAPK9']
('I-set', 'fn3')	B	Blepharoptosis	Y	0.000459575	7	['PDGFRB', 'HSPG2', 'TTN', 'CHL1', 'FGFR2', 'FGFR3', 'FGFR1']
('Helicase_C', 'Histone')	B	Short stature	Y	0.00178232	7	['RECQL4', 'WRN', 'ERCC6', 'BLM', 'ATRX', 'SMARCA4', 'EIF4A3']
('Pkinase_Tyr', 'SH2')	B	Esophageal Neoplasms	Y	0.00652387	6	['ERBB2', 'TGFBR2', 'EGFR', 'MET', 'ABL1', 'KDR']
('Pkinase_Tyr', 'Pkinase')	B	Esophageal Neoplasms	Y	0.000730589	6	['ERBB2', 'TGFBR2', 'EGFR', 'MET', 'ABL1', 'KDR']
('Pkinase_Tyr', 'Pkinase')	B	Nausea and vomiting	Y	0.0030902	6	['TGFBR2', 'PDGFRA', 'LIMK1', 'RET', 'KIT', 'BRAF']
('Pkinase_Tyr', 'Ras')	B	Craniofacial Abnormalities	Y	0.00141108	6	['TGFBR2', 'RYK', 'EGFR', 'BMPR1A', 'FGFR2', 'FGFR1']
('EGF_CA', 'EGF_CA')	B	Mammary Neoplasms	Y	0.00423903	6	['EFEMP1', 'NOTCH1', 'NOTCH2', 'NOTCH3', 'JAG1', 'EGF']
('Ras', 'RA')	B	Strabismus	Y	0.000391312	6	['HRAS', 'NRAS', 'RAP1B', 'RAP1A', 'RIT1', 'KRAS']
('Ras', 'RA')	B	Blepharoptosis	Y	0.000104783	6	['HRAS', 'NRAS', 'RAP1B', 'RAP1A', 'RIT1', 'KRAS']
('Ras', 'RasGEF_N')	B	Strabismus	Y	3.00623e-05	6	['HRAS', 'NRAS', 'RAP1B', 'RAP1A', 'RIT1', 'KRAS']
('Ras', 'RasGEF_N')	B	Muscle hypotonia	Y	0.00509019	6	['HRAS', 'NRAS', 'RAP1B', 'RAP1A', 'RIT1', 'KRAS']
('Ras', 'RasGEF_N')	B	Short stature	Y	0.00274911	6	['HRAS', 'NRAS', 'RAP1B', 'RAP1A', 'RIT1', 'KRAS']
('Ras', 'RasGEF_N')	B	Blepharoptosis	Y	7.91458e-06	6	['HRAS', 'NRAS', 'RAP1B', 'RAP1A', 'RIT1', 'KRAS']
('Ras', 'RasGEF')	B	Strabismus	Y	3.00623e-05	6	['HRAS', 'NRAS', 'RAP1B', 'RAP1A', 'RIT1', 'KRAS']
('Ras', 'RasGEF')	B	Muscle hypotonia	Y	0.00509019	6	['HRAS', 'NRAS', 'RAP1B', 'RAP1A', 'RIT1', 'KRAS']
('Ras', 'RasGEF')	B	Short stature	Y	0.00274911	6	['HRAS', 'NRAS', 'RAP1B', 'RAP1A', 'RIT1', 'KRAS']
('Ras', 'RasGEF')	B	Blepharoptosis	Y	7.91458e-06	6	['HRAS', 'NRAS', 'RAP1B', 'RAP1A', 'RIT1', 'KRAS']
('SH2', 'PI-PLC-X')	B	Fatigue	Y	0.00181887	6	['JAK2', 'SH2B3', 'PIK3R1', 'ABL1', 'BTK', 'BLNK']
('SH2', 'CH')	B	Fatigue	Y	0.00256218	6	['JAK2', 'SH2B3', 'PIK3R1', 'ABL1', 'BTK', 'BLNK']
('SH2', 'C2')	B	Diarrhea	Y	0.00537296	6	['STAT1', 'ZAP70', 'PIK3R1', 'LCK', 'BTK', 'BLNK']
('SH2', 'PI-PLC-Y')	B	Fatigue	Y	0.00181887	6	['JAK2', 'SH2B3', 'PIK3R1', 'ABL1', 'BTK', 'BLNK']
('Pkinase', 'C1_1')	B	Hyperalgesia	Y	0.00259607	6	['PRKCE', 'MAPK3', 'MAPK1', 'MAPK7', 'MAPK8', 'MAPK9']
('Pkinase', 'Pkinase_C')	B	Hyperalgesia	Y	0.00746299	6	['PRKCE', 'MAPK3', 'MAPK1', 'MAPK7', 'MAPK8', 'MAPK9']
('Pkinase', 'SH2')	B	Hyperalgesia	Y	0.00165956	6	['PRKCE', 'CAMK2A', 'MAPK3', 'MAPK1', 'MAPK7', 'MAPK8']
('Pkinase', 'DSPc')	B	Squamous cell carcinoma	Y	0.000134381	6	['MAPK3', 'STK11', 'AKT1', 'MAPK1', 'CSNK2A2', 'CSNK2A1']
('Pkinase', 'DSPc')	B	Cardiomyopathies	Y	7.56409e-05	6	['MAPK3', 'PRKAA2', 'MAPK14', 'AKT1', 'MAPK1', 'MAPK11']
('Pkinase', 'PP2C')	B	Cardiomyopathies	Y	0.000578362	6	['MAPK3', 'PRKAA2', 'MAPK14', 'AKT1', 'MAPK1', 'MAPK11']
('Pkinase', 'RBD')	B	Hyperalgesia	Y	2.41924e-05	6	['PRKCE', 'PRKCG', 'MAPK3', 'MAPK1', 'MAPK7', 'MAPK8']
('Pkinase', 'PDZ')	B	Hyperalgesia	Y	0.00582676	6	['PRKCE', 'CAMK2A', 'PRKCG', 'MAPK3', 'MAPK8', 'MAPK9']
('Pkinase', 'bZIP_1')	B	Cardiomyopathies	Y	0.000448669	6	['MAPK3', 'PRKCE', 'MAPK14', 'AKT1', 'MAPK1', 'MAPK11']
('Hormone_recep', 'BTB')	B	Prostatic Neoplasms	Y	0.00950958	6	['NR3C1', 'VDR', 'ESR2', 'ESR1', 'RXRA', 'AR']
('I-set', 'fn3')	B	Cleft Palate	Y	0.00378768	6	['PDGFRA', 'HSPG2', 'CHL1', 'FGFR2', 'FGFR3', 'FGFR1']
('I-set', 'I-set')	B	Hypotrophic midface	Y	0.000473183	6	['PDGFRB', 'ROR2', 'OBSL1', 'FGFR2', 'FGFR3', 'FGFR1']
('I-set', 'I-set')	B	Decreased projection of midface	Y	0.000473183	6	['PDGFRB', 'ROR2', 'OBSL1', 'FGFR2', 'FGFR3', 'FGFR1']
('I-set', 'I-set')	B	Midface retrusion	Y	0.000473183	6	['PDGFRB', 'ROR2', 'OBSL1', 'FGFR2', 'FGFR3', 'FGFR1']
('I-set', 'I-set')	B	Small midface	Y	0.000473183	6	['PDGFRB', 'ROR2', 'OBSL1', 'FGFR2', 'FGFR3', 'FGFR1']
('Helicase_C', 'Histone')	B	Cryptorchidism	Y	0.000300208	6	['RECQL4', 'ERCC6', 'BLM', 'ATRX', 'SMARCA2', 'SMARCA4']
('Pkinase_Tyr', 'EphA2_TM')	B	Craniofacial Abnormalities	Y	0.00877228	5	['FGFR2', 'PDGFRA', 'EGFR', 'RYK', 'FGFR1']
('Pkinase_Tyr', 'EphA2_TM')	B	Renal Cell Carcinoma	Y	0.00630671	5	['ERBB2', 'SRC', 'ALK', 'FGFR3', 'MET']
('Pkinase_Tyr', 'SH3_1')	B	Neuroblastoma	Y	0.00410749	5	['MET', 'CHEK2', 'NTRK1', 'NTRK2', 'ALK']
('Pkinase_Tyr', 'CH')	B	Esophageal Neoplasms	Y	0.000126623	5	['ABL1', 'ERBB2', 'EGFR', 'KDR', 'TGFBR2']
('Pkinase_Tyr', 'SH2')	B	Craniosynostosis	Y	0.00797193	5	['TGFBR2', 'TGFBR1', 'FGFR2', 'FGFR3', 'FGFR1']
('Pkinase_Tyr', 'Pkinase')	B	Craniosynostosis	Y	0.00120818	5	['TGFBR2', 'TGFBR1', 'FGFR2', 'FGFR3', 'FGFR1']
('Pkinase_Tyr', 'SH3_9')	B	Esophageal Neoplasms	Y	0.00156296	5	['ABL1', 'ERBB2', 'EGFR', 'KDR', 'TGFBR2']
('Pkinase_Tyr', 'Ras')	B	Low-set, posteriorly rotated ears	Y	0.00460848	5	['FGFR2', 'LIMK1', 'RAF1', 'BRAF', 'FGFR1']
('Pkinase_Tyr', 'Ras')	B	High forehead	Y	0.00275374	5	['FGFR2', 'LIMK1', 'RAF1', 'BRAF', 'FGFR1']
('Pkinase_Tyr', 'Ras')	B	Tall forehead	Y	0.00275374	5	['FGFR2', 'LIMK1', 'RAF1', 'BRAF', 'FGFR1']
('Pkinase_Tyr', 'Y_phosphatase')	B	Esophageal Neoplasms	Y	0.0036623	5	['ABL1', 'ERBB2', 'EGFR', 'KDR', 'TGFBR2']
('EGF_CA', 'EGF')	B	Mammary Neoplasms	Y	0.00309694	5	['JAG1', 'EGF', 'NOTCH1', 'NOTCH2', 'NOTCH3']
('Ras', 'RasGEF_N')	B	Curvature of spine	Y	0.00179511	5	['KRAS', 'NRAS', 'RAP1B', 'RAP1A', 'RIT1']
('Ras', 'RasGEF_N')	B	Acquired scoliosis	Y	0.00175679	5	['KRAS', 'NRAS', 'RAP1B', 'RAP1A', 'RIT1']
('Ras', 'RasGEF')	B	Curvature of spine	Y	0.00179511	5	['KRAS', 'NRAS', 'RAP1B', 'RAP1A', 'RIT1']
('Ras', 'RasGEF')	B	Acquired scoliosis	Y	0.00175679	5	['KRAS', 'NRAS', 'RAP1B', 'RAP1A', 'RIT1']
('Ras', 'Pkinase_Tyr')	B	Blepharoptosis	Y	0.00974331	5	['HRAS', 'NRAS', 'RAP1B', 'RAP1A', 'KRAS']
('SH2', 'RhoGEF')	B	Diarrhea	Y	0.00980647	5	['ZAP70', 'LCK', 'BTK', 'PIK3R1', 'BLNK']
('SH2', 'CH')	B	Diarrhea	Y	0.00351708	5	['ZAP70', 'BTK', 'PIK3R1', 'STAT1', 'BLNK']
('SH2', 'C1_1')	B	Diarrhea	Y	0.00601679	5	['BTK', 'BLNK', 'ZAP70', 'STAT1', 'PIK3R1']
('Filament', 'Filament')	B	Neoplastic Cell Transformation	Y	0.00466342	5	['KRT15', 'KRT14', 'KRT19', 'KRT5', 'VIM']
('PAS', 'DUF1518')	B	Prostatic Neoplasms	Y	0.00628176	5	['NCOA2', 'NCOA3', 'AHR', 'NCOA1', 'HIF1A']
('Bromodomain', 'Myb_DNA-binding')	B	Small head	Y	0.00378691	5	['EP300', 'SMARCA2', 'BAZ1B', 'SMARCA4', 'CREBBP']
('PH', 'Pkinase_C')	B	Diabetes Mellitus, Non-Insulin-Dependent	Y	0.00117565	5	['APPL1', 'AKT2', 'IRS1', 'IRS2', 'GRB14']
('Pkinase', 'Hist_deacetyl')	B	Hyperalgesia	Y	0.00923922	5	['MAPK3', 'MAPK8', 'MAPK1', 'CAMK2A', 'MAPK9']
('Pkinase', 'zf-C3HC4')	B	Skin Neoplasms	Y	0.00290004	5	['AKT1', 'TGFBR1', 'CHEK2', 'CSNK2A2', 'CSNK2A1']
('Pkinase', 'RBD')	B	Cardiomyopathies	Y	0.00501391	5	['AKT1', 'MAPK1', 'PRKCE', 'MAPK3', 'MAP3K5']
('Pkinase', 'Rhodanese')	B	Cardiomyopathies	Y	0.000443807	5	['MAPK14', 'MAPK3', 'MAPK1', 'MAPK11', 'MAP3K5']
('zf-C4', 'Jun')	B	Schizophrenia	Y	0	5	['PPARG', 'NR3C1', 'VDR', 'AR', 'ESR1']
('Hormone_recep', 'Jun')	B	Schizophrenia	Y	0	5	['PPARG', 'NR3C1', 'VDR', 'AR', 'ESR1']
('Hormone_recep', 'zf-MIZ')	B	Liver carcinoma	Y	0.000297639	5	['NR0B2', 'PPARG', 'AR', 'NR1H2', 'ESR1']
('Hormone_recep', 'BTB')	B	Mood Disorders	Y	0.000566912	5	['RARA', 'PPARG', 'NR3C1', 'AR', 'ESR1']
('Hormone_recep', 'ubiquitin')	B	Liver carcinoma	Y	0.00928341	5	['RARA', 'PPARG', 'AR', 'NR1H2', 'ESR1']
('Hormone_recep', 'ubiquitin')	B	Mood Disorders	Y	0.00176901	5	['RARA', 'PPARG', 'NR3C1', 'AR', 'ESR1']
('Hormone_recep', 'SAP')	B	Liver carcinoma	Y	0.00155	5	['RARA', 'PPARG', 'NR1H4', 'AR', 'ESR1']
('Hormone_recep', 'SAP')	B	Mood Disorders	Y	0.000289285	5	['RARA', 'PPARG', 'NR3C1', 'AR', 'ESR1']
('Hormone_recep', 'Homeobox')	B	Osteoporosis	Y	0.000257815	5	['NR0B1', 'VDR', 'NR5A1', 'AR', 'ESR1']
('I-set', 'Pkinase')	B	Midface retrusion	Y	0.000538911	5	['PDGFRB', 'FGFR2', 'FGFR3', 'OBSL1', 'FGFR1']
('I-set', 'Pkinase')	B	Decreased projection of midface	Y	0.000538911	5	['PDGFRB', 'FGFR2', 'FGFR3', 'OBSL1', 'FGFR1']
('I-set', 'Pkinase')	B	Hypotrophic midface	Y	0.000538911	5	['PDGFRB', 'FGFR2', 'FGFR3', 'OBSL1', 'FGFR1']
('I-set', 'Pkinase')	B	Small midface	Y	0.000538911	5	['PDGFRB', 'FGFR2', 'FGFR3', 'OBSL1', 'FGFR1']
('I-set', 'Ig_3')	B	Hypotrophic midface	Y	0.00328697	5	['PDGFRB', 'FGFR2', 'FGFR3', 'OBSL1', 'FGFR1']
('I-set', 'Ig_3')	B	Decreased projection of midface	Y	0.00328697	5	['PDGFRB', 'FGFR2', 'FGFR3', 'OBSL1', 'FGFR1']
('I-set', 'Ig_3')	B	Midface retrusion	Y	0.00328697	5	['PDGFRB', 'FGFR2', 'FGFR3', 'OBSL1', 'FGFR1']
('I-set', 'Ig_3')	B	Small midface	Y	0.00328697	5	['PDGFRB', 'FGFR2', 'FGFR3', 'OBSL1', 'FGFR1']
('Helicase_C', 'HMG_box')	B	Cryptorchidism	Y	0.00114722	5	['RECQL4', 'SMARCA2', 'SMARCA4', 'CHD7', 'ATRX']
('Helicase_C', 'Myb_DNA-binding')	B	Cryptorchidism	Y	0.00475782	5	['BLM', 'RECQL4', 'SMARCA2', 'SMARCA4', 'CHD7']
('Helicase_C', 'tRNA_anti-codon')	B	Short stature	Y	0.00263953	5	['WRN', 'RECQL4', 'BLM', 'ERCC6', 'ATRX']
('Helicase_C', 'HRDC')	B	Short stature	Y	0.0099358	5	['WRN', 'RECQL4', 'BLM', 'EIF4A3', 'ATRX']
('RRM_1', 'Pkinase')	B	HIV Infections	Y	0.00601492	5	['SFPQ', 'U2AF1', 'EIF3B', 'SRSF1', 'ALYREF']
('Kinesin', 'Kinesin')	B	Small head	Y	0.00907282	5	['CENPE', 'KIF5C', 'KIF2A', 'KIF1A', 'KIF11']
('Pkinase_Tyr', 'EphA2_TM')	B	Esophageal Neoplasms	Y	0.00313428	4	['ERBB2', 'MET', 'EGFR', 'ABL1']
('Pkinase_Tyr', 'EphA2_TM')	B	Glioblastoma	Y	0.00687041	4	['ERBB2', 'MET', 'PTK2', 'EGFR']
('Pkinase_Tyr', 'SH3_1')	B	Neoplasm Recurrence, Local	Y	0.00979228	4	['ERBB2', 'EGFR', 'ALK', 'KIT']
('Pkinase_Tyr', 'FERM_M')	B	Glioblastoma	Y	0.00527725	4	['ERBB2', 'TGFBR2', 'PTK2', 'EGFR']
('Pkinase_Tyr', 'Pkinase')	B	Neoplasm Recurrence, Local	Y	0.00498723	4	['ERBB2', 'EGFR', 'ALK', 'KIT']
('Pkinase_Tyr', 'Pkinase')	B	Failure to thrive in infancy	Y	0.0059165	4	['LIMK1', 'BRAF', 'RET', 'FGFR1']
('Pkinase_Tyr', 'Pkinase')	B	Noncancerous mole	Y	0.00286821	4	['FGFR2', 'RAF1', 'FGFR3', 'BRAF']
('Pkinase_Tyr', 'Pkinase')	B	Hallux Valgus	Y	0.0019067	4	['FGFR2', 'BMPR1B', 'LIMK1', 'ACVR1']
('Pkinase_Tyr', 'Pkinase')	B	Eye Abnormalities	Y	0.00818165	4	['BMPR1A', 'BMPR1B', 'MAP3K7', 'TGFBR2']
('Pkinase_Tyr', 'Pkinase')	B	Bunion	Y	0.0019067	4	['FGFR2', 'BMPR1B', 'LIMK1', 'ACVR1']
('Pkinase_Tyr', 'Ras')	B	Angle class 2 malocclusion	Y	0.00375874	4	['TYK2', 'LIMK1', 'FGFR2', 'BRAF']
('Pkinase_Tyr', 'Ras')	B	Malocclusion	Y	0.00375874	4	['TYK2', 'LIMK1', 'FGFR2', 'BRAF']
('Pkinase_Tyr', 'Ras')	B	Angle class 3 malocclusion	Y	0.00375874	4	['TYK2', 'LIMK1', 'FGFR2', 'BRAF']
('Furin-like', 'Pkinase')	B	Autosomal recessive predisposition	Y	0	4	['ERBB2', 'INSR', 'EGFR', 'IGF1R']
('Furin-like', 'V-set')	B	Autosomal recessive predisposition	Y	0	4	['ERBB2', 'IGF1R', 'EGFR', 'INSR']
('Furin-like', 'HSP70')	B	Autosomal recessive predisposition	Y	0	4	['ERBB2', 'ERBB3', 'IGF1R', 'EGFR']
('Peptidase_M10', 'TIMP')	B	Mammary Neoplasms	Y	0.00216061	4	['MMP14', 'MMP2', 'MMP3', 'MMP9']
('Trypsin', 'Serpin')	B	Myocardial Infarction	Y	0.00329675	4	['KLK1', 'F2', 'PLAU', 'PLAT']
('Trypsin', 'Serpin')	B	Brain Ischemia	Y	0.000764353	4	['F2', 'PRTN3', 'PLAU', 'PLAT']
('Ras', 'SNARE')	B	Blepharoptosis	Y	0.00952491	4	['HRAS', 'NRAS', 'RAP1B', 'KRAS']
('Ras', 'Ras')	B	Congenital pectus carinatum	Y	0.0094215	4	['HRAS', 'NRAS', 'RIT1', 'KRAS']
('Ras', 'RA')	B	Cardiac conduction abnormalities	Y	0.000263558	4	['HRAS', 'NRAS', 'RIT1', 'KRAS']
('Ras', 'RA')	B	EKG abnormalities	Y	0.000263558	4	['HRAS', 'NRAS', 'RIT1', 'KRAS']
('Ras', 'RA')	B	Full lower lip	Y	0.000178531	4	['HRAS', 'NRAS', 'RIT1', 'KRAS']
('Ras', 'RA')	B	Electrocardiogram change	Y	0.000263558	4	['HRAS', 'NRAS', 'RIT1', 'KRAS']
('Ras', 'RA')	B	Delayed bone age	Y	0.00683572	4	['HRAS', 'NRAS', 'RIT1', 'KRAS']
('Ras', 'RA')	B	Cardiac Arrhythmia	Y	0.000918053	4	['HRAS', 'NRAS', 'RIT1', 'KRAS']
('Ras', 'RA')	B	Prominent lower lip	Y	0.000178531	4	['HRAS', 'NRAS', 'RIT1', 'KRAS']
('Ras', 'RA')	B	Electrocardiogram abnormal	Y	0.000328283	4	['HRAS', 'NRAS', 'RIT1', 'KRAS']
('Ras', 'RA')	B	Congenital pectus carinatum	Y	6.66823e-05	4	['HRAS', 'NRAS', 'RIT1', 'KRAS']
('Ras', 'RA')	B	Conduction disorder of the heart	Y	0.000283888	4	['HRAS', 'NRAS', 'RIT1', 'KRAS']
('Ras', 'FERM_M')	B	Cardiac conduction abnormalities	Y	4.49054e-06	4	['HRAS', 'NRAS', 'RIT1', 'KRAS']
('Ras', 'FERM_M')	B	EKG abnormalities	Y	4.49054e-06	4	['HRAS', 'NRAS', 'RIT1', 'KRAS']
('Ras', 'FERM_M')	B	Orbital separation excessive	Y	0.0026339	4	['HRAS', 'NRAS', 'RIT1', 'KRAS']
('Ras', 'FERM_M')	B	Mandibular hypoplasia	Y	0.00456328	4	['HRAS', 'NRAS', 'RIT1', 'KRAS']
('Ras', 'FERM_M')	B	Low set ears	Y	0.000558358	4	['HRAS', 'NRAS', 'RIT1', 'KRAS']
('Ras', 'FERM_M')	B	Full lower lip	Y	3.03139e-06	4	['HRAS', 'NRAS', 'RIT1', 'KRAS']
('Ras', 'FERM_M')	B	Electrocardiogram change	Y	4.49054e-06	4	['HRAS', 'NRAS', 'RIT1', 'KRAS']
('Ras', 'FERM_M')	B	Strabismus	Y	0.00431473	4	['HRAS', 'NRAS', 'RIT1', 'KRAS']
('Ras', 'FERM_M')	B	Delayed bone age	Y	0.000121559	4	['HRAS', 'NRAS', 'RIT1', 'KRAS']
('Ras', 'FERM_M')	B	Cryptorchidism	Y	0.00356282	4	['HRAS', 'NRAS', 'RIT1', 'KRAS']
('Ras', 'FERM_M')	B	Cardiac Arrhythmia	Y	1.5848e-05	4	['HRAS', 'NRAS', 'RIT1', 'KRAS']
('Ras', 'FERM_M')	B	Prominent lower lip	Y	3.03139e-06	4	['HRAS', 'NRAS', 'RIT1', 'KRAS']
('Ras', 'FERM_M')	B	Downward slant of palpebral fissure	Y	0.000276279	4	['HRAS', 'NRAS', 'RIT1', 'KRAS']
('Ras', 'FERM_M')	B	Electrocardiogram abnormal	Y	5.6049e-06	4	['HRAS', 'NRAS', 'RIT1', 'KRAS']
('Ras', 'FERM_M')	B	Blepharoptosis	Y	0.00166778	4	['HRAS', 'NRAS', 'RIT1', 'KRAS']
('Ras', 'FERM_M')	B	Congenital pectus carinatum	Y	1.12371e-06	4	['HRAS', 'NRAS', 'RIT1', 'KRAS']
('Ras', 'FERM_M')	B	Micrognathism	Y	0.00456328	4	['HRAS', 'NRAS', 'RIT1', 'KRAS']
('Ras', 'FERM_M')	B	Conduction disorder of the heart	Y	4.84026e-06	4	['HRAS', 'NRAS', 'RIT1', 'KRAS']
('Ras', 'FERM_M')	B	Stomach Neoplasms	Y	0.00760364	4	['HRAS', 'NRAS', 'RHOA', 'KRAS']
('Ras', 'FERM_M')	B	Hypoplastic mandible condyle	Y	0.00456328	4	['HRAS', 'NRAS', 'RIT1', 'KRAS']
('Ras', 'Rho_Binding')	B	Stomach Neoplasms	Y	0	4	['RHOA', 'NRAS', 'HRAS', 'KRAS']
('Ras', 'Pkinase')	B	Cardiac conduction abnormalities	Y	0.00123121	4	['HRAS', 'NRAS', 'RIT1', 'KRAS']
('Ras', 'Pkinase')	B	EKG abnormalities	Y	0.00123121	4	['HRAS', 'NRAS', 'RIT1', 'KRAS']
('Ras', 'Pkinase')	B	Conduction disorder of the heart	Y	0.00132557	4	['HRAS', 'NRAS', 'RIT1', 'KRAS']
('Ras', 'Pkinase')	B	Full lower lip	Y	0.00083592	4	['HRAS', 'NRAS', 'RIT1', 'KRAS']
('Ras', 'Pkinase')	B	Electrocardiogram change	Y	0.00123121	4	['HRAS', 'NRAS', 'RIT1', 'KRAS']
('Ras', 'Pkinase')	B	Cardiac Arrhythmia	Y	0.00425149	4	['HRAS', 'NRAS', 'RIT1', 'KRAS']
('Ras', 'Pkinase')	B	Prominent lower lip	Y	0.00083592	4	['HRAS', 'NRAS', 'RIT1', 'KRAS']
('Ras', 'Pkinase')	B	Electrocardiogram abnormal	Y	0.00153147	4	['HRAS', 'NRAS', 'RIT1', 'KRAS']
('Ras', 'Pkinase')	B	Congenital pectus carinatum	Y	0.000313797	4	['HRAS', 'NRAS', 'RIT1', 'KRAS']
('Ras', 'RasGEF_N')	B	Cardiac conduction abnormalities	Y	5.27337e-05	4	['HRAS', 'NRAS', 'RIT1', 'KRAS']
('Ras', 'RasGEF_N')	B	EKG abnormalities	Y	5.27337e-05	4	['HRAS', 'NRAS', 'RIT1', 'KRAS']
('Ras', 'RasGEF_N')	B	Low set ears	Y	0.0063164	4	['HRAS', 'NRAS', 'RIT1', 'KRAS']
('Ras', 'RasGEF_N')	B	Full lower lip	Y	3.56598e-05	4	['HRAS', 'NRAS', 'RIT1', 'KRAS']
('Ras', 'RasGEF_N')	B	Electrocardiogram change	Y	5.27337e-05	4	['HRAS', 'NRAS', 'RIT1', 'KRAS']
('Ras', 'RasGEF_N')	B	Delayed bone age	Y	0.00139727	4	['HRAS', 'NRAS', 'RIT1', 'KRAS']
('Ras', 'RasGEF_N')	B	Cardiac Arrhythmia	Y	0.000184893	4	['HRAS', 'NRAS', 'RIT1', 'KRAS']
('Ras', 'RasGEF_N')	B	Prominent lower lip	Y	3.56598e-05	4	['HRAS', 'NRAS', 'RIT1', 'KRAS']
('Ras', 'RasGEF_N')	B	Downward slant of palpebral fissure	Y	0.00315047	4	['HRAS', 'NRAS', 'RIT1', 'KRAS']
('Ras', 'RasGEF_N')	B	Electrocardiogram abnormal	Y	6.57519e-05	4	['HRAS', 'NRAS', 'RIT1', 'KRAS']
('Ras', 'RasGEF_N')	B	Congenital pectus carinatum	Y	1.32688e-05	4	['HRAS', 'NRAS', 'RIT1', 'KRAS']
('Ras', 'RasGEF_N')	B	Conduction disorder of the heart	Y	5.68209e-05	4	['HRAS', 'NRAS', 'RIT1', 'KRAS']
('Ras', 'RBD')	B	Strabismus	Y	0.00431473	4	['HRAS', 'NRAS', 'RAP1A', 'KRAS']
('Ras', 'RBD')	B	Blepharoptosis	Y	0.00166778	4	['HRAS', 'NRAS', 'RAP1A', 'KRAS']
('Ras', 'BTB')	B	Cardiac conduction abnormalities	Y	1.18888e-05	4	['HRAS', 'NRAS', 'RIT1', 'KRAS']
('Ras', 'BTB')	B	EKG abnormalities	Y	1.18888e-05	4	['HRAS', 'NRAS', 'RIT1', 'KRAS']
('Ras', 'BTB')	B	Orbital separation excessive	Y	0.00683574	4	['HRAS', 'NRAS', 'RIT1', 'KRAS']
('Ras', 'BTB')	B	Low set ears	Y	0.00145994	4	['HRAS', 'NRAS', 'RIT1', 'KRAS']
('Ras', 'BTB')	B	Hepatomegaly	Y	0.00887749	4	['RAB27A', 'NRAS', 'RIT1', 'KRAS']
('Ras', 'BTB')	B	Full lower lip	Y	8.03025e-06	4	['HRAS', 'NRAS', 'RIT1', 'KRAS']
('Ras', 'BTB')	B	Electrocardiogram change	Y	1.18888e-05	4	['HRAS', 'NRAS', 'RIT1', 'KRAS']
('Ras', 'BTB')	B	Delayed bone age	Y	0.00031954	4	['HRAS', 'NRAS', 'RIT1', 'KRAS']
('Ras', 'BTB')	B	Cryptorchidism	Y	0.00923037	4	['HRAS', 'NRAS', 'RIT1', 'KRAS']
('Ras', 'BTB')	B	Cardiac Arrhythmia	Y	4.18662e-05	4	['HRAS', 'NRAS', 'RIT1', 'KRAS']
('Ras', 'BTB')	B	Prominent lower lip	Y	8.03025e-06	4	['HRAS', 'NRAS', 'RIT1', 'KRAS']
('Ras', 'BTB')	B	Downward slant of palpebral fissure	Y	0.000724317	4	['HRAS', 'NRAS', 'RIT1', 'KRAS']
('Ras', 'BTB')	B	Electrocardiogram abnormal	Y	1.48339e-05	4	['HRAS', 'NRAS', 'RIT1', 'KRAS']
('Ras', 'BTB')	B	Blepharoptosis	Y	0.004339	4	['HRAS', 'NRAS', 'RIT1', 'KRAS']
('Ras', 'BTB')	B	Congenital pectus carinatum	Y	2.9805e-06	4	['HRAS', 'NRAS', 'RIT1', 'KRAS']
('Ras', 'BTB')	B	Conduction disorder of the heart	Y	1.28132e-05	4	['HRAS', 'NRAS', 'RIT1', 'KRAS']
('Ras', 'RasGEF')	B	Cardiac conduction abnormalities	Y	5.27337e-05	4	['HRAS', 'NRAS', 'RIT1', 'KRAS']
('Ras', 'RasGEF')	B	EKG abnormalities	Y	5.27337e-05	4	['HRAS', 'NRAS', 'RIT1', 'KRAS']
('Ras', 'RasGEF')	B	Low set ears	Y	0.0063164	4	['HRAS', 'NRAS', 'RIT1', 'KRAS']
('Ras', 'RasGEF')	B	Full lower lip	Y	3.56598e-05	4	['HRAS', 'NRAS', 'RIT1', 'KRAS']
('Ras', 'RasGEF')	B	Electrocardiogram change	Y	5.27337e-05	4	['HRAS', 'NRAS', 'RIT1', 'KRAS']
('Ras', 'RasGEF')	B	Delayed bone age	Y	0.00139727	4	['HRAS', 'NRAS', 'RIT1', 'KRAS']
('Ras', 'RasGEF')	B	Cardiac Arrhythmia	Y	0.000184893	4	['HRAS', 'NRAS', 'RIT1', 'KRAS']
('Ras', 'RasGEF')	B	Prominent lower lip	Y	3.56598e-05	4	['HRAS', 'NRAS', 'RIT1', 'KRAS']
('Ras', 'RasGEF')	B	Downward slant of palpebral fissure	Y	0.00315047	4	['HRAS', 'NRAS', 'RIT1', 'KRAS']
('Ras', 'RasGEF')	B	Electrocardiogram abnormal	Y	6.57519e-05	4	['HRAS', 'NRAS', 'RIT1', 'KRAS']
('Ras', 'RasGEF')	B	Congenital pectus carinatum	Y	1.32688e-05	4	['HRAS', 'NRAS', 'RIT1', 'KRAS']
('Ras', 'RasGEF')	B	Conduction disorder of the heart	Y	5.68209e-05	4	['HRAS', 'NRAS', 'RIT1', 'KRAS']
('Ras', 'HR1')	B	Stomach Neoplasms	Y	0.000387442	4	['RHOA', 'NRAS', 'HRAS', 'KRAS']
('7tm_1', '7tm_1')	B	Drug Allergy	Y	0.00297888	4	['ADORA1', 'ADORA2A', 'CYSLTR2', 'CYSLTR1']
('7tm_1', 'IL8')	B	Pneumonia	Y	8.79959e-05	4	['CXCR3', 'CXCR2', 'CCR6', 'CCR1']
('7tm_1', 'IL8')	B	Hypersensitivity	Y	1.65317e-05	4	['CXCR3', 'CXCR2', 'CCR6', 'CCR1']
('HATPase_c_3', 'DNA_mis_repair')	B	Seizures	Y	0	4	['PMS1', 'PMS2', 'MLH3', 'MLH1']
('HATPase_c_3', 'DNA_mis_repair')	B	Depressive disorder	Y	0	4	['PMS1', 'PMS2', 'MLH3', 'MLH1']
('HATPase_c_3', 'DNA_mis_repair')	B	Epilepsy	Y	0	4	['PMS1', 'PMS2', 'MLH3', 'MLH1']
('HATPase_c_3', 'HATPase_c_3')	B	Depressive disorder	Y	0.00146693	4	['PMS1', 'PMS2', 'MLH3', 'MLH1']
('HATPase_c_3', 'HATPase_c_3')	B	Epilepsy	Y	0.00818679	4	['PMS1', 'PMS2', 'MLH3', 'MLH1']
('SH2', 'C2')	B	Exanthema	Y	0.00683453	4	['STAT3', 'BTK', 'PIK3R1', 'BLNK']
('SH2', 'Pkinase')	B	Chronic otitis media	Y	0.00628442	4	['STAT3', 'BTK', 'PIK3R1', 'BLNK']
('SH2', 'Pkinase')	B	Exanthema	Y	0.00281049	4	['STAT3', 'BTK', 'PIK3R1', 'BLNK']
('SH2', 'Pkinase')	B	ear infection chronic	Y	0.00628442	4	['STAT3', 'BTK', 'PIK3R1', 'BLNK']
('Recep_L_domain', 'Pkinase')	B	Autosomal recessive predisposition	Y	0	4	['ERBB2', 'INSR', 'EGFR', 'IGF1R']
('Recep_L_domain', 'V-set')	B	Autosomal recessive predisposition	Y	0	4	['ERBB2', 'IGF1R', 'EGFR', 'INSR']
('SNF2_N', 'HMG_box')	B	Cryptorchidism	Y	0.00923037	4	['ATRX', 'SMARCA2', 'SMARCA4', 'CHD7']
('HMG_box', 'Helicase_C')	B	Small head	Y	0.00603555	4	['HMGB3', 'SOX10', 'SOX2', 'SMARCE1']
('HMG_box', 'WD40')	B	Congenital hypoplasia of penis	Y	0.00122755	4	['SOX10', 'SOX2', 'SRY', 'SOX9']
('Bromodomain', 'zf-C3HC4')	B	Cryptorchidism	Y	0.000179759	4	['SMARCA2', 'EP300', 'SMARCA4', 'CREBBP']
('Bromodomain', 'zf-C3HC4')	B	Small head	Y	0.00104862	4	['SMARCA2', 'EP300', 'SMARCA4', 'CREBBP']
('Bromodomain', 'zf-C3HC4')	B	Epilepsy	Y	0.00818679	4	['SMARCA2', 'EP300', 'SMARCA4', 'CREBBP']
('DEAD', 'HRDC')	B	Short stature	Y	0.00580969	4	['WRN', 'RECQL4', 'BLM', 'EIF4A3']
('zf-C2H2', 'UCH')	B	Neoplasm Invasiveness	Y	0.00085643	4	['SNAI2', 'SP1', 'SNAI1', 'ZEB1']
('zf-C2H2', 'Pkinase')	B	Acute Promyelocytic Leukemia	Y	0.000311771	4	['GLI2', 'WT1', 'GLI1', 'ZBTB16']
('zf-C2H2', '2-Hacid_dh')	B	Neoplasm Invasiveness	Y	0.00304795	4	['SP1', 'SNAI1', 'ZEB1', 'ZEB2']
('zf-C2H2', '2-Hacid_dh')	B	Neoplastic Cell Transformation	Y	0.000376704	4	['SP1', 'SNAI1', 'ZEB1', 'ZEB2']
('fn3', 'CH')	B	Prenatal onset	Y	0.00282947	4	['NPHS1', 'MID2', 'ITGB4', 'TTN']
('Pkinase', 'tRNA-synt_1c')	B	melanoma	Y	0.0012584	4	['CDK2', 'CDK4', 'AURKA', 'MAP3K5']
('Pkinase', 'E1-E2_ATPase')	B	Squamous cell carcinoma	Y	0.00809709	4	['MAPK3', 'MAPK1', 'CSNK2A1', 'AKT1']
('Pkinase', 'ANF_receptor')	B	Cardiomegaly	Y	0.000320126	4	['PRKCA', 'AKT1', 'PRKCB', 'PRKG1']
('Pkinase', 'Cation_ATPase_N')	B	Squamous cell carcinoma	Y	0.0035579	4	['MAPK3', 'MAPK1', 'CSNK2A1', 'AKT1']
('Pkinase', 'Furin-like')	B	Cardiomyopathies	Y	0.00235972	4	['MAPK14', 'AKT1', 'MAPK1', 'MAPK3']
('Pkinase', 'Hydrolase')	B	Squamous cell carcinoma	Y	0.0035579	4	['MAPK3', 'MAPK1', 'CSNK2A1', 'AKT1']
('Pkinase', 'tRNA-synt_1c_C')	B	melanoma	Y	0.0012584	4	['CDK2', 'CDK4', 'AURKA', 'MAP3K5']
('Pkinase', 'Recep_L_domain')	B	Cardiomyopathies	Y	0.00235972	4	['MAPK14', 'AKT1', 'MAPK1', 'MAPK3']
('Pkinase', 'Jun')	B	Hyperalgesia	Y	0.000815862	4	['MAPK3', 'MAPK8', 'MAPK1', 'MAPK9']
('Pkinase', 'Rhodanese')	B	Hyperalgesia	Y	0.00337698	4	['MAPK3', 'MAPK8', 'MAPK1', 'MAPK9']
('ITAM', 'SH3_1')	B	Autosomal recessive predisposition	Y	0	4	['CD247', 'CD3D', 'CD3E', 'CD3G']
('zf-C4', 'HSP90')	B	Animal Mammary Neoplasms	Y	0.000681782	4	['PGR', 'PPARA', 'ESR2', 'ESR1']
('zf-C4', 'HSP90')	B	Mammary Neoplasms, Experimental	Y	0.00126781	4	['PGR', 'PPARA', 'ESR2', 'ESR1']
('zf-C4', 'Arm')	B	Mood Disorders	Y	0.00668012	4	['PPARG', 'NR3C1', 'AR', 'ESR1']
('zf-C4', 'zf-MIZ')	B	Liver carcinoma	Y	0.0062891	4	['PPARG', 'AR', 'NR1H2', 'ESR1']
('zf-C4', 'SNF2_N')	B	Liver neoplasms	Y	0.0037162	4	['NR1I3', 'PPARG', 'PPARA', 'ESR1']
('zf-C4', 'Jun')	B	Hypertensive disease	Y	0.000282808	4	['PPARG', 'NR3C1', 'VDR', 'AR']
('zf-C4', 'Jun')	B	Prostatic Neoplasms	Y	0.00393528	4	['NR3C1', 'VDR', 'AR', 'ESR1']
('zf-C4', 'Jun')	B	Mood Disorders	Y	2.9283e-05	4	['PPARG', 'NR3C1', 'AR', 'ESR1']
('Hormone_recep', 'HSP90')	B	Animal Mammary Neoplasms	Y	0.000681782	4	['PGR', 'PPARA', 'ESR2', 'ESR1']
('Hormone_recep', 'HSP90')	B	Mammary Neoplasms, Experimental	Y	0.00126781	4	['PGR', 'PPARA', 'ESR2', 'ESR1']
('Hormone_recep', 'Jun')	B	Hypertensive disease	Y	0.000282808	4	['PPARG', 'NR3C1', 'VDR', 'AR']
('Hormone_recep', 'Jun')	B	Prostatic Neoplasms	Y	0.00393528	4	['NR3C1', 'VDR', 'AR', 'ESR1']
('Hormone_recep', 'Jun')	B	Mood Disorders	Y	2.9283e-05	4	['PPARG', 'NR3C1', 'AR', 'ESR1']
('Hormone_recep', 'HATPase_c')	B	Animal Mammary Neoplasms	Y	0.00242975	4	['PGR', 'ESR1', 'ESR2', 'PPARA']
('Hormone_recep', 'HATPase_c')	B	Mammary Neoplasms, Experimental	Y	0.00450056	4	['PGR', 'ESR1', 'ESR2', 'PPARA']
('Hormone_recep', 'Arm')	B	Mood Disorders	Y	0.00668012	4	['PPARG', 'NR3C1', 'AR', 'ESR1']
('Hormone_recep', 'Homeobox')	B	Male infertility	Y	0.000163363	4	['NR0B1', 'AR', 'NR5A1', 'ESR1']
('I-set', 'Pkinase')	B	Skull malformation	Y	0.000100221	4	['PDGFRB', 'FGFR2', 'FGFR3', 'FGFR1']
('I-set', 'fn3')	B	Telecanthus	Y	0.00292413	4	['CHL1', 'FGFR2', 'FGFR3', 'FGFR1']
('I-set', 'fn3')	B	Skull malformation	Y	0.000224496	4	['PDGFRB', 'FGFR2', 'FGFR3', 'FGFR1']
('I-set', 'Ig_3')	B	Telecanthus	Y	0.00578739	4	['CHL1', 'FGFR2', 'FGFR3', 'FGFR1']
('I-set', 'Ig_3')	B	Skull malformation	Y	0.000447988	4	['PDGFRB', 'FGFR2', 'FGFR3', 'FGFR1']
('I-set', 'I-set')	B	Tooth mass arch size discrepancy	Y	0.00288122	4	['FGFR1', 'FGFR2', 'FGFR3', 'ROR2']
('I-set', 'I-set')	B	Skull malformation	Y	0.00117983	4	['PDGFRB', 'FGFR2', 'FGFR3', 'FGFR1']
('I-set', 'I-set')	B	Tooth size discrepancy	Y	0.00288122	4	['FGFR1', 'FGFR2', 'FGFR3', 'ROR2']
('I-set', 'I-set')	B	Inadequate arch length for tooth size	Y	0.00288122	4	['FGFR1', 'FGFR2', 'FGFR3', 'ROR2']
('I-set', 'I-set')	B	Tooth Crowding	Y	0.00288122	4	['FGFR1', 'FGFR2', 'FGFR3', 'ROR2']
('I-set', 'I-set')	B	Short hands	Y	0.00449115	4	['FGFR1', 'FGFR2', 'FGFR3', 'ROR2']
('p450', 'FAD_binding_1')	A	Adverse reaction to drug	Y	7.38119e-07	4	['CYP2C9', 'CYP1A2', 'CYP2E1', 'CYP2D6']
('p450', 'NAD_binding_1')	B	Adverse reaction to drug	Y	2.56692e-06	4	['CYP2C9', 'CYP1A2', 'CYP2E1', 'CYP2D6']
('p450', 'Flavodoxin_1')	A	Adverse reaction to drug	Y	7.38119e-07	4	['CYP2C9', 'CYP1A2', 'CYP2E1', 'CYP2D6']
('Arm', 'Ran_BP1')	B	Schizophrenia	Y	0	4	['CTNNB1', 'APC', 'KPNA3', 'KPNA1']
('Arm', 'IBN_N')	B	Schizophrenia	Y	0	4	['CTNNB1', 'APC', 'KPNA3', 'KPNA1']
('Helicase_C', 'tRNA_anti-codon')	B	Hypogonadism	Y	8.11203e-05	4	['WRN', 'RECQL4', 'ERCC6', 'ATRX']
('Helicase_C', 'tRNA_anti-codon')	B	Cryptorchidism	Y	0.00356282	4	['BLM', 'RECQL4', 'ERCC6', 'ATRX']
('Helicase_C', 'RNA_pol_Rpb1_4')	B	Cryptorchidism	Y	0.0010478	4	['RECQL4', 'SMARCA2', 'SMARCA4', 'ERCC6']
('Helicase_C', 'RNA_pol_Rpb1_5')	B	Cryptorchidism	Y	0.0010478	4	['RECQL4', 'SMARCA2', 'SMARCA4', 'ERCC6']
('Helicase_C', 'RNA_pol_Rpb1_2')	B	Cryptorchidism	Y	0.0010478	4	['RECQL4', 'SMARCA2', 'SMARCA4', 'ERCC6']
('Helicase_C', 'RNA_pol_Rpb1_1')	B	Cryptorchidism	Y	0.0010478	4	['RECQL4', 'SMARCA2', 'SMARCA4', 'ERCC6']
('Helicase_C', 'Histone')	B	Hypogonadism	Y	0.00459334	4	['WRN', 'RECQL4', 'ERCC6', 'ATRX']
('Helicase_C', 'RNA_pol_Rpb1_3')	B	Cryptorchidism	Y	0.0010478	4	['RECQL4', 'SMARCA2', 'SMARCA4', 'ERCC6']
('RRM_1', 'Pkinase')	B	Neuro-degenerative disease	Y	0.0017817	4	['TARDBP', 'HNRNPA1', 'FUS', 'PPARGC1A']
('RRM_1', 'Pkinase')	B	Generalized muscle weakness	Y	0.00746973	4	['TARDBP', 'HNRNPA1', 'FUS', 'PPARGC1A']
('RRM_1', 'Pkinase')	B	Paralysed	Y	0.00157867	4	['TARDBP', 'HNRNPA1', 'FUS', 'PPARGC1A']
('RRM_1', 'Pkinase')	B	Amyotrophic Lateral Sclerosis	Y	0.00385011	4	['TARDBP', 'HNRNPA1', 'FUS', 'PPARGC1A']
('RRM_1', 'Pkinase')	B	Muscle Cramp	Y	0.00683245	4	['TARDBP', 'HNRNPA1', 'FUS', 'PPARGC1A']
('RRM_1', 'Pkinase')	B	Xerostomia	Y	0.0013944	4	['TARDBP', 'HNRNPA1', 'FUS', 'PPARGC1A']
('RRM_1', 'KH_1')	B	Neuro-degenerative disease	Y	0.00491472	4	['TARDBP', 'HNRNPA1', 'FUS', 'PPARGC1A']
('RRM_1', 'KH_1')	B	Paralysed	Y	0.00435767	4	['TARDBP', 'HNRNPA1', 'FUS', 'PPARGC1A']
('RRM_1', 'KH_1')	B	Xerostomia	Y	0.00385164	4	['TARDBP', 'HNRNPA1', 'FUS', 'PPARGC1A']
('RRM_1', 'WD40')	B	Neuro-degenerative disease	Y	0.005709	4	['TARDBP', 'HNRNPA1', 'FUS', 'PPARGC1A']
('RRM_1', 'WD40')	B	Paralysed	Y	0.00506249	4	['TARDBP', 'HNRNPA1', 'FUS', 'PPARGC1A']
('RRM_1', 'WD40')	B	Xerostomia	Y	0.00447514	4	['TARDBP', 'HNRNPA1', 'FUS', 'PPARGC1A']
('RRM_1', 'zf-RanBP')	B	Pain	Y	0.00941335	4	['TARDBP', 'HNRNPA1', 'FUS', 'PPARGC1A']
('RRM_1', 'zf-RanBP')	B	Mood swings	Y	0.00721224	4	['TARDBP', 'HNRNPA1', 'FUS', 'PPARGC1A']
('RRM_1', 'zf-RanBP')	B	Generalized muscle weakness	Y	0.00207414	4	['TARDBP', 'HNRNPA1', 'FUS', 'PPARGC1A']
('RRM_1', 'zf-RanBP')	B	Paralysed	Y	0.000433871	4	['TARDBP', 'HNRNPA1', 'FUS', 'PPARGC1A']
('RRM_1', 'zf-RanBP')	B	Amyotrophic Lateral Sclerosis	Y	0.00106396	4	['TARDBP', 'HNRNPA1', 'FUS', 'PPARGC1A']
('RRM_1', 'zf-RanBP')	B	Respiratory Failure	Y	0.00941335	4	['TARDBP', 'HNRNPA1', 'FUS', 'PPARGC1A']
('RRM_1', 'zf-RanBP')	B	Muscle Cramp	Y	0.00189589	4	['TARDBP', 'HNRNPA1', 'FUS', 'PPARGC1A']
('RRM_1', 'zf-RanBP')	B	Xerostomia	Y	0.000382964	4	['TARDBP', 'HNRNPA1', 'FUS', 'PPARGC1A']
('RRM_1', 'zf-RanBP')	B	Dyspnea	Y	0.0050543	4	['TARDBP', 'HNRNPA1', 'FUS', 'PPARGC1A']
('RRM_1', 'zf-RanBP')	B	Neuro-degenerative disease	Y	0.000490006	4	['TARDBP', 'HNRNPA1', 'FUS', 'PPARGC1A']
('Hemopexin', 'TIMP')	B	Mammary Neoplasms	Y	0.00216061	4	['MMP14', 'MMP2', 'MMP3', 'MMP9']
('Tubulin_C', 'zf-C2H2')	B	Hypoplasia of corpus callosum	Y	0.000351397	3	['TUBA1A', 'TUBB2A', 'TUBB3']
('JmjC', 'zf-C2H2')	B	Cryptorchidism	Y	0.00523378	3	['KDM6A', 'PHF8', 'KDM5C']
('Cadherin', 'Pkinase')	B	Colorectal Neoplasms	Y	0.00278438	3	['CDH1', 'CDH5', 'RET']
('Pkinase_Tyr', 'EphA2_TM')	B	Choanal Atresia	Y	0.00356448	3	['FGFR2', 'FGFR3', 'FGFR1']
('Pkinase_Tyr', 'EphA2_TM')	B	Neoplasm Recurrence, Local	Y	0.00475317	3	['ERBB2', 'EGFR', 'ALK']
('Pkinase_Tyr', 'EphA2_TM')	B	Noncancerous mole	Y	0.00306097	3	['RAF1', 'FGFR2', 'FGFR3']
('Pkinase_Tyr', 'EphA2_TM')	B	gliosarcoma	Y	0.000324009	3	['EGFR', 'FGFR3', 'FGFR1']
('Pkinase_Tyr', 'EphA2_TM')	B	Corneal Ulcer	Y	0.000178871	3	['FGFR2', 'NTRK1', 'FGFR3']
('Pkinase_Tyr', 'EphA2_TM')	B	Coronal craniosynostosis	Y	0.000128003	3	['FGFR2', 'FGFR3', 'FGFR1']
('Pkinase_Tyr', 'EphA2_TM')	B	Cholangiocarcinoma	Y	0.00221458	3	['ERBB2', 'FGFR2', 'EGFR']
('Pkinase_Tyr', 'Cpn60_TCP1')	B	Freckles	Y	0.000930119	3	['RAF1', 'BRAF', 'MAP3K7']
('Pkinase_Tyr', 'Inhibitor_Mig-6')	B	Cholangiocarcinoma	Y	0.000512105	3	['ERBB2', 'FGFR2', 'EGFR']
('Pkinase_Tyr', 'SH3_1')	B	Coronal craniosynostosis	Y	0.0075883	3	['FGFR2', 'FGFR3', 'FGFR1']
('Pkinase_Tyr', 'CH')	B	Dyspnea on exertion	Y	0.00274537	3	['TGFBR2', 'TGFBR1', 'JAK2']
('Pkinase_Tyr', 'CH')	B	Neoplasm Recurrence, Local	Y	0.00699249	3	['ERBB2', 'EGFR', 'ALK']
('Pkinase_Tyr', 'Pkinase')	B	Visceral angiomatosis	Y	0.00440783	3	['TEK', 'ACVRL1', 'FGFR2']
('Pkinase_Tyr', 'Pkinase')	B	Brain hemorrhage	Y	0.00614058	3	['ACVRL1', 'JAK2', 'RET']
('Pkinase_Tyr', 'Pkinase')	B	Corneal Ulcer	Y	0.00614058	3	['FGFR2', 'NTRK1', 'FGFR3']
('Pkinase_Tyr', 'Pkinase')	B	Coronal craniosynostosis	Y	0.00440783	3	['FGFR2', 'FGFR3', 'FGFR1']
('Pkinase_Tyr', 'SH3_9')	B	Hypertrophy of supraorbital margins	Y	0.00520455	3	['PDGFRB', 'MAP3K7', 'FGFR1']
('Pkinase_Tyr', 'SH3_9')	B	Hypertrophy of supraorbital ridge	Y	0.00520455	3	['PDGFRB', 'MAP3K7', 'FGFR1']
('Pkinase_Tyr', 'SH3_9')	B	Hyperplasia of supraorbital margins	Y	0.00520455	3	['PDGFRB', 'MAP3K7', 'FGFR1']
('Pkinase_Tyr', 'SH3_9')	B	Prominent supraorbital ridges	Y	0.00520455	3	['PDGFRB', 'MAP3K7', 'FGFR1']
('Pkinase_Tyr', 'SH3_9')	B	Hyperplasia of supraorbital ridge	Y	0.00520455	3	['PDGFRB', 'MAP3K7', 'FGFR1']
('Pkinase_Tyr', 'Ras')	B	Flattening of the zygomatic bone	Y	0.00221458	3	['LIMK1', 'FGFR2', 'BRAF']
('Pkinase_Tyr', 'Ras')	B	Noncancerous mole	Y	0.0064048	3	['FGFR2', 'RAF1', 'BRAF']
('Pkinase_Tyr', 'Ras')	B	Small cheekbone	Y	0.00221458	3	['LIMK1', 'FGFR2', 'BRAF']
('Pkinase_Tyr', 'Ras')	B	Hypoplasia of the zygomatic bone	Y	0.00221458	3	['LIMK1', 'FGFR2', 'BRAF']
('Pkinase_Tyr', 'Ras')	B	Hypotrophic cheekbone	Y	0.00221458	3	['LIMK1', 'FGFR2', 'BRAF']
('Pkinase_Tyr', 'Ras')	B	Cholangiocarcinoma	Y	0.00463787	3	['ERBB2', 'FGFR2', 'EGFR']
('Pkinase_Tyr', 'Ras')	B	Depressed cheekbone	Y	0.00221458	3	['LIMK1', 'FGFR2', 'BRAF']
('Pkinase_Tyr', 'Ras')	B	Neoplasm Recurrence, Local	Y	0.0099325	3	['ERBB2', 'EGFR', 'ALK']
('Pkinase_Tyr', 'Y_phosphatase')	B	Hemangiosarcoma	Y	0.00725539	3	['TEK', 'KDR', 'FLT1']
('Pkinase_Tyr', 'Y_phosphatase')	B	Large hand	Y	0.00725539	3	['PDGFRA', 'INSR', 'KIT']
('Pkinase_Tyr', 'RIIa')	B	Malignant mesothelioma	Y	0	3	['EGFR', 'RAF1', 'ILK']
('Pkinase_Tyr', 'BPS')	B	facial deformity	Y	0.00518074	3	['IGF1R', 'RAF1', 'INSR']
('Pkinase_Tyr', 'BPS')	B	Dysmorphic facies	Y	0.00518074	3	['IGF1R', 'RAF1', 'INSR']
('Pkinase_Tyr', 'BPS')	B	Lung diseases	Y	0.00614058	3	['IGF1R', 'INSR', 'KIT']
('Pkinase_Tyr', 'BPS')	B	Small cell carcinoma of lung	Y	0.00326899	3	['FGFR1', 'EGFR', 'KIT']
('Pkinase_Tyr', 'BPS')	B	Funny looking face	Y	0.00518074	3	['IGF1R', 'RAF1', 'INSR']
('Pkinase_Tyr', 'BPS')	B	Neoplasm Recurrence, Local	Y	0.000810993	3	['ERBB2', 'EGFR', 'KIT']
('Pkinase_Tyr', 'BPS')	B	Distortion of face	Y	0.00518074	3	['IGF1R', 'RAF1', 'INSR']
('Pkinase_Tyr', 'BPS')	B	Wide spaced nipples	Y	0.00433718	3	['IGF1R', 'RAF1', 'FGFR1']
('ZZ', 'Bromodomain')	B	Hyperreflexia	Y	0.00196759	3	['SQSTM1', 'EP300', 'CREBBP']
('ZZ', 'Bromodomain')	B	Strabismus	Y	0.0061098	3	['EP300', 'CREBBP', 'HERC2']
('ZZ', 'Myb_DNA-binding')	B	Hyperreflexia	Y	0	3	['SQSTM1', 'EP300', 'CREBBP']
('HLH', 'Hairy_orange')	B	Carcinoma, Pancreatic Ductal	Y	0.000103724	3	['HES1', 'HEY2', 'HEY1']
('HLH', 'UQ_con')	B	Glioblastoma	Y	0.00264671	3	['BHLHE40', 'MYC', 'HEY1']
('Furin-like', 'C1-set')	B	Autosomal recessive predisposition	Y	0	3	['ERBB3', 'IGF1R', 'EGFR']
('Neur_chan_LBD', 'Neur_chan_LBD')	B	Neonatal Hypotonia	Y	0.00390137	3	['CHRNA1', 'CHRND', 'CHRNE']
('Neur_chan_LBD', 'Neur_chan_LBD')	B	Ophthalmoplegia	Y	0.00960915	3	['CHRNA1', 'CHRND', 'CHRNE']
('Neur_chan_LBD', 'Neur_chan_memb')	B	Neonatal Hypotonia	Y	0.00390137	3	['CHRNA1', 'CHRND', 'CHRNE']
('Neur_chan_LBD', 'Neur_chan_memb')	B	Ophthalmoplegia	Y	0.00960915	3	['CHRNA1', 'CHRND', 'CHRNE']
('Hist_deacetyl', 'Peptidase_C48')	A	Mood Disorders	Y	0	3	['HDAC1', 'HDAC2', 'HDAC4']
('Hist_deacetyl', 'Peptidase_C48')	A	Schizophrenia	Y	0	3	['HDAC1', 'HDAC2', 'HDAC4']
('Hist_deacetyl', 'RB_A')	B	Schizophrenia	Y	0	3	['HDAC1', 'HDAC3', 'HDAC2']
('Hist_deacetyl', 'RB_B')	B	Schizophrenia	Y	0	3	['HDAC1', 'HDAC3', 'HDAC2']
('HSP70', 'RHD')	B	Major Depressive Disorder	Y	0.00491117	3	['HSPA1A', 'HSPA1L', 'HSPA4']
('HSP70', 'RHD')	B	Unipolar Depression	Y	0.00460371	3	['HSPA1A', 'HSPA1L', 'HSPA4']
('Myotub-related', 'GRAM')	B	Curvature of spine	Y	0.00709145	3	['SBF1', 'MTM1', 'MTMR2']
('Myotub-related', 'GRAM')	B	Acquired scoliosis	Y	0.0069883	3	['SBF1', 'MTM1', 'MTMR2']
('BTB', 'MATH')	B	Prostatic Neoplasms	Y	0	3	['SPOP', 'KEAP1', 'ZBTB16']
('Trypsin', 'EGF_CA')	B	Cerebrovascular accident	Y	0.00117928	3	['F2', 'LPA', 'PLAT']
('Trypsin', 'Serpin')	B	Cerebrovascular accident	Y	0.00911536	3	['F2', 'PLAU', 'PLAT']
('Trypsin', 'Sushi')	B	Gingival Overgrowth	Y	4.77138e-06	3	['PLG', 'C1R', 'C1S']
('Trypsin', 'Sushi')	B	Gingival Hyperplasia	Y	6.20378e-06	3	['PLG', 'C1R', 'C1S']
('Trypsin', 'Sushi')	B	Gingival Hypertrophy	Y	5.4524e-06	3	['PLG', 'C1R', 'C1S']
('Trypsin', 'Fib_alpha')	B	Cerebrovascular accident	Y	0	3	['F2', 'LPA', 'PLAT']
('EGF_CA', 'EGF_CA')	B	Triangular face	Y	0.00567724	3	['JAG1', 'NOTCH2', 'BMP1']
('EGF_CA', 'EGF')	B	Squamous cell carcinoma of esophagus	Y	0.0027905	3	['NOTCH1', 'NOTCH2', 'NOTCH3']
('Hexapep', 'NTP_transferase')	B	Seizures	Y	0	3	['EIF2B5', 'GMPPA', 'GMPPB']
('Hexapep', 'NTP_transferase')	B	Epilepsy	Y	0	3	['EIF2B5', 'GMPPA', 'GMPPB']
('Hexapep', 'NTP_transferase')	B	Autosomal recessive predisposition	Y	0	3	['EIF2B5', 'GMPPA', 'GMPPB']
('EGF', 'CUB')	B	Amphetamine-Related Disorders	Y	3.49998e-05	3	['CUBN', 'NRG1', 'PLAT']
('EGF', 'Ldl_recept_a')	B	Amphetamine-Related Disorders	Y	0.000173658	3	['CUBN', 'NRG1', 'PLAT']
('EGF', 'Furin-like')	B	Juvenile arthritis	Y	0	3	['NRG1', 'HBEGF', 'EGF']
('EGF', 'Recep_L_domain')	B	Juvenile arthritis	Y	0	3	['NRG1', 'HBEGF', 'EGF']
('EGF', 'Pkinase')	B	Hernia, Inguinal	Y	0.00456967	3	['LTBP4', 'NOTCH2', 'NOTCH3']
('EGF', 'Pkinase')	B	Umbilical hernia	Y	0.00264671	3	['LTBP4', 'NOTCH2', 'NOTCH3']
('EGF', 'EGF_CA')	B	Short distal phalanges	Y	0.00933113	3	['JAG1', 'NOTCH1', 'NOTCH2']
('EGF', 'EGF_CA')	B	Venous Thrombosis	Y	0.00781522	3	['PLAT', 'PROC', 'F7']
('EGF', 'EGF')	B	Short distal phalanges	Y	0.00933113	3	['JAG1', 'NOTCH1', 'NOTCH2']
('Y_phosphatase', 'SH2')	B	Angle class 2 malocclusion	Y	0.0075883	3	['PTPN22', 'PTPN2', 'PTPN11']
('Y_phosphatase', 'SH2')	B	Malocclusion	Y	0.0075883	3	['PTPN22', 'PTPN2', 'PTPN11']
('Y_phosphatase', 'SH2')	B	Angle class 3 malocclusion	Y	0.0075883	3	['PTPN22', 'PTPN2', 'PTPN11']
('Ras', 'SNARE')	B	Full cheeks	Y	0.000727977	3	['HRAS', 'NRAS', 'KRAS']
('Ras', 'SNARE')	B	Ichthyoses	Y	0.000309249	3	['HRAS', 'NRAS', 'KRAS']
('Ras', 'SNARE')	B	Abnormality of vision	Y	0.000277684	3	['HRAS', 'NRAS', 'KRAS']
('Ras', 'SNARE')	B	Cardiac conduction abnormalities	Y	0.00301349	3	['HRAS', 'NRAS', 'KRAS']
('Ras', 'SNARE')	B	Dental abnormalities	Y	0.00169248	3	['HRAS', 'NRAS', 'KRAS']
('Ras', 'SNARE')	B	EKG abnormalities	Y	0.00301349	3	['HRAS', 'NRAS', 'KRAS']
('Ras', 'SNARE')	B	Telecanthus	Y	0.00193849	3	['HRAS', 'NRAS', 'KRAS']
('Ras', 'SNARE')	B	Tooth Abnormalities	Y	0.00301349	3	['HRAS', 'NRAS', 'KRAS']
('Ras', 'SNARE')	B	Varying degree of multiple fractures	Y	0.000860668	3	['HRAS', 'NRAS', 'KRAS']
('Ras', 'SNARE')	B	Irregular hyperpigmentation	Y	0.000118823	3	['HRAS', 'NRAS', 'KRAS']
('Ras', 'SNARE')	B	Chubby cheeks	Y	0.000727977	3	['HRAS', 'NRAS', 'KRAS']
('Ras', 'SNARE')	B	Full lower lip	Y	0.00221023	3	['HRAS', 'NRAS', 'KRAS']
('Ras', 'SNARE')	B	Hypertrophy of cheeks	Y	0.000727977	3	['HRAS', 'NRAS', 'KRAS']
('Ras', 'SNARE')	B	Basal cell carcinoma	Y	0.000611191	3	['HRAS', 'NRAS', 'KRAS']
('Ras', 'SNARE')	B	Neuroblastoma	Y	0.000611191	3	['HRAS', 'NRAS', 'KRAS']
('Ras', 'SNARE')	B	Electrocardiogram change	Y	0.00301349	3	['HRAS', 'NRAS', 'KRAS']
('Ras', 'SNARE')	B	Biparietal narrowing	Y	5.66118e-05	3	['HRAS', 'NRAS', 'KRAS']
('Ras', 'SNARE')	B	Puffy cheeks	Y	0.000727977	3	['HRAS', 'NRAS', 'KRAS']
('Ras', 'SNARE')	B	Decreased width of the skull	Y	5.66118e-05	3	['HRAS', 'NRAS', 'KRAS']
('Ras', 'SNARE')	B	Increased fracture rate	Y	0.000860668	3	['HRAS', 'NRAS', 'KRAS']
('Ras', 'SNARE')	B	Noncancerous mole	Y	6.64209e-05	3	['HRAS', 'NRAS', 'KRAS']
('Ras', 'SNARE')	B	Frequent fractures	Y	0.000860668	3	['HRAS', 'NRAS', 'KRAS']
('Ras', 'SNARE')	B	Decreased to absent deep tendon reflexes	Y	0.000380339	3	['HRAS', 'NRAS', 'KRAS']
('Ras', 'SNARE')	B	Isolated cases	Y	0.00379849	3	['HRAS', 'NRAS', 'KRAS']
('Ras', 'SNARE')	B	Cardiac Arrhythmia	Y	0.00815075	3	['HRAS', 'NRAS', 'KRAS']
('Ras', 'SNARE')	B	Cerebellar hypoplasia and atrophy	Y	0.000174845	3	['HRAS', 'NRAS', 'KRAS']
('Ras', 'SNARE')	B	Basal cell nevi	Y	3.35868e-05	3	['HRAS', 'NRAS', 'KRAS']
('Ras', 'SNARE')	B	Prominent lower lip	Y	0.00221023	3	['HRAS', 'NRAS', 'KRAS']
('Ras', 'SNARE')	B	Electrocardiogram abnormal	Y	0.00358944	3	['HRAS', 'NRAS', 'KRAS']
('Ras', 'SNARE')	B	Neoplasms, Experimental	Y	0.000197297	3	['HRAS', 'NRAS', 'KRAS']
('Ras', 'SNARE')	B	Congenital pectus carinatum	Y	0.00101063	3	['HRAS', 'NRAS', 'KRAS']
('Ras', 'SNARE')	B	Congenital ocular coloboma (disorder)	Y	0.000309249	3	['HRAS', 'NRAS', 'KRAS']
('Ras', 'SNARE')	B	Conduction disorder of the heart	Y	0.00319718	3	['HRAS', 'NRAS', 'KRAS']
('Ras', 'SNARE')	B	Papillary thyroid carcinoma	Y	0.000118823	3	['HRAS', 'NRAS', 'KRAS']
('Ras', 'SNARE')	B	Alopecia	Y	0.00778029	3	['HRAS', 'NRAS', 'KRAS']
('Ras', 'SNARE')	B	Hyperplasia of cheeks	Y	0.000727977	3	['HRAS', 'NRAS', 'KRAS']
('Ras', 'SNARE')	B	Coloboma of iris	Y	0.00024859	3	['HRAS', 'NRAS', 'KRAS']
('Ras', 'SNARE')	B	Kyphoscoliosis deformity of spine	Y	0.00147054	3	['HRAS', 'NRAS', 'KRAS']
('Ras', 'SNARE')	B	Melanocytic nevus	Y	0.000380339	3	['HRAS', 'NRAS', 'KRAS']
('Ras', 'SNARE')	B	Facial asymmetry	Y	0.000135724	3	['HRAS', 'NRAS', 'KRAS']
('Ras', 'SNARE')	B	Hemangioma	Y	3.35868e-05	3	['HRAS', 'NRAS', 'KRAS']
('Ras', 'Ras')	B	Basal cell nevi	Y	0.00913718	3	['HRAS', 'NRAS', 'KRAS']
('Ras', 'Ras')	B	Hemangioma	Y	0.00913718	3	['HRAS', 'NRAS', 'KRAS']
('Ras', 'RA')	B	Full cheeks	Y	0.00405201	3	['HRAS', 'NRAS', 'KRAS']
('Ras', 'RA')	B	Ichthyoses	Y	0.00172813	3	['HRAS', 'NRAS', 'KRAS']
('Ras', 'RA')	B	Abnormality of vision	Y	0.00155242	3	['HRAS', 'NRAS', 'KRAS']
('Ras', 'RA')	B	Dental abnormalities	Y	0.00937515	3	['HRAS', 'NRAS', 'KRAS']
('Ras', 'RA')	B	Coagulation abnormalities	Y	0.000269483	3	['NRAS', 'RIT1', 'KRAS']
('Ras', 'RA')	B	Varying degree of multiple fractures	Y	0.00478638	3	['HRAS', 'NRAS', 'KRAS']
('Ras', 'RA')	B	Irregular hyperpigmentation	Y	0.00066634	3	['HRAS', 'NRAS', 'KRAS']
('Ras', 'RA')	B	Kyphoscoliosis deformity of spine	Y	0.00815294	3	['HRAS', 'NRAS', 'KRAS']
('Ras', 'RA')	B	Rough hair texture	Y	0.00066634	3	['NRAS', 'RIT1', 'KRAS']
('Ras', 'RA')	B	Melanocytic nevus	Y	0.00212353	3	['HRAS', 'NRAS', 'KRAS']
('Ras', 'RA')	B	Bleeding tendency	Y	0.00139038	3	['NRAS', 'RIT1', 'KRAS']
('Ras', 'RA')	B	Hypertrophy of cheeks	Y	0.00405201	3	['HRAS', 'NRAS', 'KRAS']
('Ras', 'RA')	B	Basal cell carcinoma	Y	0.00340495	3	['HRAS', 'NRAS', 'KRAS']
('Ras', 'RA')	B	Neuroblastoma	Y	0.00340495	3	['HRAS', 'NRAS', 'KRAS']
('Ras', 'RA')	B	Biparietal narrowing	Y	0.000318166	3	['HRAS', 'NRAS', 'KRAS']
('Ras', 'RA')	B	Puffy cheeks	Y	0.00405201	3	['HRAS', 'NRAS', 'KRAS']
('Ras', 'RA')	B	Decreased width of the skull	Y	0.000318166	3	['HRAS', 'NRAS', 'KRAS']
('Ras', 'RA')	B	Increased fracture rate	Y	0.00478638	3	['HRAS', 'NRAS', 'KRAS']
('Ras', 'RA')	B	Low posterior hairline	Y	0.0051886	3	['NRAS', 'RIT1', 'KRAS']
('Ras', 'RA')	B	Noncancerous mole	Y	0.000373131	3	['HRAS', 'NRAS', 'KRAS']
('Ras', 'RA')	B	Frequent fractures	Y	0.00478638	3	['HRAS', 'NRAS', 'KRAS']
('Ras', 'RA')	B	Decreased to absent deep tendon reflexes	Y	0.00212353	3	['HRAS', 'NRAS', 'KRAS']
('Ras', 'RA')	B	Chubby cheeks	Y	0.00405201	3	['HRAS', 'NRAS', 'KRAS']
('Ras', 'RA')	B	Cerebellar hypoplasia and atrophy	Y	0.000979207	3	['HRAS', 'NRAS', 'KRAS']
('Ras', 'RA')	B	Blood Coagulation Disorders	Y	0.00191825	3	['NRAS', 'RIT1', 'KRAS']
('Ras', 'RA')	B	Basal cell nevi	Y	0.000189011	3	['HRAS', 'NRAS', 'KRAS']
('Ras', 'RA')	B	Hemorrhagic Disorders	Y	0.000434889	3	['NRAS', 'RIT1', 'KRAS']
('Ras', 'RA')	B	Coarse hair	Y	0.00066634	3	['NRAS', 'RIT1', 'KRAS']
('Ras', 'RA')	B	Neoplasms, Experimental	Y	0.00110447	3	['HRAS', 'NRAS', 'KRAS']
('Ras', 'RA')	B	Congenital ocular coloboma (disorder)	Y	0.00172813	3	['HRAS', 'NRAS', 'KRAS']
('Ras', 'RA')	B	Hyperkeratosis	Y	0.00283813	3	['HRAS', 'NRAS', 'RIT1']
('Ras', 'RA')	B	Liver Neoplasms, Experimental	Y	0.00371802	3	['HRAS', 'RRAS2', 'KRAS']
('Ras', 'RA')	B	Wide spaced nipples	Y	0.00311195	3	['NRAS', 'RIT1', 'KRAS']
('Ras', 'RA')	B	Papillary thyroid carcinoma	Y	0.00066634	3	['HRAS', 'NRAS', 'KRAS']
('Ras', 'RA')	B	Hyperplasia of cheeks	Y	0.00405201	3	['HRAS', 'NRAS', 'KRAS']
('Ras', 'RA')	B	Coloboma of iris	Y	0.00139038	3	['HRAS', 'NRAS', 'KRAS']
('Ras', 'RA')	B	Triangular face	Y	0.00815294	3	['NRAS', 'RIT1', 'KRAS']
('Ras', 'RA')	B	Facial asymmetry	Y	0.00076078	3	['HRAS', 'NRAS', 'KRAS']
('Ras', 'RA')	B	Hemangioma	Y	0.000189011	3	['HRAS', 'NRAS', 'KRAS']
('Ras', 'PBD')	B	Full cheeks	Y	8.7928e-05	3	['HRAS', 'NRAS', 'KRAS']
('Ras', 'PBD')	B	Ichthyoses	Y	3.72417e-05	3	['HRAS', 'NRAS', 'KRAS']
('Ras', 'PBD')	B	Abnormality of vision	Y	3.34294e-05	3	['HRAS', 'NRAS', 'KRAS']
('Ras', 'PBD')	B	Cardiac conduction abnormalities	Y	0.000366392	3	['HRAS', 'NRAS', 'KRAS']
('Ras', 'PBD')	B	Dental abnormalities	Y	0.000205168	3	['HRAS', 'NRAS', 'KRAS']
('Ras', 'PBD')	B	EKG abnormalities	Y	0.000366392	3	['HRAS', 'NRAS', 'KRAS']
('Ras', 'PBD')	B	Telecanthus	Y	0.000235145	3	['HRAS', 'NRAS', 'KRAS']
('Ras', 'PBD')	B	Tooth Abnormalities	Y	0.000366392	3	['HRAS', 'NRAS', 'KRAS']
('Ras', 'PBD')	B	Osteopenia	Y	0.00148534	3	['HRAS', 'NRAS', 'KRAS']
('Ras', 'PBD')	B	Varying degree of multiple fractures	Y	0.000104024	3	['HRAS', 'NRAS', 'KRAS']
('Ras', 'PBD')	B	Abnormally small eyeball	Y	0.00154889	3	['HRAS', 'NRAS', 'KRAS']
('Ras', 'PBD')	B	Irregular hyperpigmentation	Y	1.42718e-05	3	['HRAS', 'NRAS', 'KRAS']
('Ras', 'PBD')	B	Generalized osteopenia	Y	0.00148534	3	['HRAS', 'NRAS', 'KRAS']
('Ras', 'PBD')	B	Electroencephalogram abnormal	Y	0.00175174	3	['HRAS', 'NRAS', 'KRAS']
('Ras', 'PBD')	B	Chubby cheeks	Y	8.7928e-05	3	['HRAS', 'NRAS', 'KRAS']
('Ras', 'PBD')	B	Decreased size of eyeball	Y	0.00154889	3	['HRAS', 'NRAS', 'KRAS']
('Ras', 'PBD')	B	Melanocytic nevus	Y	4.5833e-05	3	['HRAS', 'NRAS', 'KRAS']
('Ras', 'PBD')	B	Full lower lip	Y	0.000268285	3	['HRAS', 'NRAS', 'KRAS']
('Ras', 'PBD')	B	Hypertrophy of cheeks	Y	8.7928e-05	3	['HRAS', 'NRAS', 'KRAS']
('Ras', 'PBD')	B	Basal cell carcinoma	Y	7.37735e-05	3	['HRAS', 'NRAS', 'KRAS']
('Ras', 'PBD')	B	Neuroblastoma	Y	7.37735e-05	3	['HRAS', 'NRAS', 'KRAS']
('Ras', 'PBD')	B	Electrocardiogram change	Y	0.000366392	3	['HRAS', 'NRAS', 'KRAS']
('Ras', 'PBD')	B	Increased fracture rate	Y	0.000104024	3	['HRAS', 'NRAS', 'KRAS']
('Ras', 'PBD')	B	Biparietal narrowing	Y	6.78843e-06	3	['HRAS', 'NRAS', 'KRAS']
('Ras', 'PBD')	B	Puffy cheeks	Y	8.7928e-05	3	['HRAS', 'NRAS', 'KRAS']
('Ras', 'PBD')	B	Decreased width of the skull	Y	6.78843e-06	3	['HRAS', 'NRAS', 'KRAS']
('Ras', 'PBD')	B	Neoplastic Cell Transformation	Y	0.00109341	3	['HRAS', 'KRAS', 'RAC1']
('Ras', 'PBD')	B	Noncancerous mole	Y	7.96728e-06	3	['HRAS', 'NRAS', 'KRAS']
('Ras', 'PBD')	B	Frequent fractures	Y	0.000104024	3	['HRAS', 'NRAS', 'KRAS']
('Ras', 'PBD')	B	Decreased to absent deep tendon reflexes	Y	4.5833e-05	3	['HRAS', 'NRAS', 'KRAS']
('Ras', 'PBD')	B	Delayed bone age	Y	0.00504077	3	['HRAS', 'NRAS', 'KRAS']
('Ras', 'PBD')	B	Isolated cases	Y	0.000462445	3	['HRAS', 'NRAS', 'KRAS']
('Ras', 'PBD')	B	Cardiac Arrhythmia	Y	0.000997242	3	['HRAS', 'NRAS', 'KRAS']
('Ras', 'PBD')	B	Cerebellar hypoplasia and atrophy	Y	2.10213e-05	3	['HRAS', 'NRAS', 'KRAS']
('Ras', 'PBD')	B	Basal cell nevi	Y	4.02349e-06	3	['HRAS', 'NRAS', 'KRAS']
('Ras', 'PBD')	B	Prominent lower lip	Y	0.000268285	3	['HRAS', 'NRAS', 'KRAS']
('Ras', 'PBD')	B	Downward slant of palpebral fissure	Y	0.00969024	3	['HRAS', 'NRAS', 'KRAS']
('Ras', 'PBD')	B	Electrocardiogram abnormal	Y	0.00043685	3	['HRAS', 'NRAS', 'KRAS']
('Ras', 'PBD')	B	Neoplasms, Experimental	Y	2.37285e-05	3	['HRAS', 'NRAS', 'KRAS']
('Ras', 'PBD')	B	Frontal bossing	Y	0.009439	3	['HRAS', 'NRAS', 'KRAS']
('Ras', 'PBD')	B	Congenital pectus carinatum	Y	0.000122229	3	['HRAS', 'NRAS', 'KRAS']
('Ras', 'PBD')	B	Congenital ocular coloboma (disorder)	Y	3.72417e-05	3	['HRAS', 'NRAS', 'KRAS']
('Ras', 'PBD')	B	Conduction disorder of the heart	Y	0.000388854	3	['HRAS', 'NRAS', 'KRAS']
('Ras', 'PBD')	B	Papillary thyroid carcinoma	Y	1.42718e-05	3	['HRAS', 'NRAS', 'KRAS']
('Ras', 'PBD')	B	Alopecia	Y	0.000951602	3	['HRAS', 'NRAS', 'KRAS']
('Ras', 'PBD')	B	Hyperplasia of cheeks	Y	8.7928e-05	3	['HRAS', 'NRAS', 'KRAS']
('Ras', 'PBD')	B	Coloboma of iris	Y	2.99171e-05	3	['HRAS', 'NRAS', 'KRAS']
('Ras', 'PBD')	B	Microphthalmos	Y	0.00175174	3	['HRAS', 'NRAS', 'KRAS']
('Ras', 'PBD')	B	Kyphoscoliosis deformity of spine	Y	0.000178146	3	['HRAS', 'NRAS', 'KRAS']
('Ras', 'PBD')	B	Facial asymmetry	Y	1.63071e-05	3	['HRAS', 'NRAS', 'KRAS']
('Ras', 'PBD')	B	Hemangioma	Y	4.02349e-06	3	['HRAS', 'NRAS', 'KRAS']
('Ras', 'Miro')	B	Melanocytic nevus	Y	0.00533997	3	['HRAS', 'NRAS', 'KRAS']
('Ras', 'Miro')	B	Cerebellar hypoplasia and atrophy	Y	0.00246806	3	['HRAS', 'NRAS', 'KRAS']
('Ras', 'Miro')	B	Ichthyoses	Y	0.00434854	3	['HRAS', 'NRAS', 'KRAS']
('Ras', 'Miro')	B	Abnormality of vision	Y	0.00390768	3	['HRAS', 'NRAS', 'KRAS']
('Ras', 'Miro')	B	Basal cell nevi	Y	0.000478122	3	['HRAS', 'NRAS', 'KRAS']
('Ras', 'Miro')	B	Congenital ocular coloboma (disorder)	Y	0.00434854	3	['HRAS', 'NRAS', 'KRAS']
('Ras', 'Miro')	B	Basal cell carcinoma	Y	0.00854825	3	['HRAS', 'NRAS', 'KRAS']
('Ras', 'Miro')	B	Neuroblastoma	Y	0.00854825	3	['HRAS', 'NRAS', 'KRAS']
('Ras', 'Miro')	B	Coloboma of iris	Y	0.00350095	3	['HRAS', 'NRAS', 'KRAS']
('Ras', 'Miro')	B	Biparietal narrowing	Y	0.000804039	3	['HRAS', 'NRAS', 'KRAS']
('Ras', 'Miro')	B	Neoplasms, Experimental	Y	0.00278285	3	['HRAS', 'NRAS', 'KRAS']
('Ras', 'Miro')	B	Facial asymmetry	Y	0.00191878	3	['HRAS', 'NRAS', 'KRAS']
('Ras', 'Miro')	B	Noncancerous mole	Y	0.00094263	3	['HRAS', 'NRAS', 'KRAS']
('Ras', 'Miro')	B	Decreased to absent deep tendon reflexes	Y	0.00533997	3	['HRAS', 'NRAS', 'KRAS']
('Ras', 'Miro')	B	Irregular hyperpigmentation	Y	0.00168114	3	['HRAS', 'NRAS', 'KRAS']
('Ras', 'Miro')	B	Papillary thyroid carcinoma	Y	0.00168114	3	['HRAS', 'NRAS', 'KRAS']
('Ras', 'Miro')	B	Decreased width of the skull	Y	0.000804039	3	['HRAS', 'NRAS', 'KRAS']
('Ras', 'Miro')	B	Hemangioma	Y	0.000478122	3	['HRAS', 'NRAS', 'KRAS']
('Ras', 'FERM_M')	B	Full cheeks	Y	0.000204177	3	['HRAS', 'NRAS', 'KRAS']
('Ras', 'FERM_M')	B	Low-set, posteriorly rotated ears	Y	0.00551288	3	['NRAS', 'RIT1', 'KRAS']
('Ras', 'FERM_M')	B	Bladder Neoplasm	Y	0.00638057	3	['HRAS', 'RHOA', 'KRAS']
('Ras', 'FERM_M')	B	Ichthyoses	Y	8.65644e-05	3	['HRAS', 'NRAS', 'KRAS']
('Ras', 'FERM_M')	B	Abnormality of vision	Y	7.77116e-05	3	['HRAS', 'NRAS', 'KRAS']
('Ras', 'FERM_M')	B	Dental abnormalities	Y	0.000475844	3	['HRAS', 'NRAS', 'KRAS']
('Ras', 'FERM_M')	B	Decreased projection of midface	Y	0.00438023	3	['NRAS', 'RIT1', 'KRAS']
('Ras', 'FERM_M')	B	Pectus excavatum	Y	0.0035773	3	['NRAS', 'RIT1', 'KRAS']
('Ras', 'FERM_M')	B	Coagulation abnormalities	Y	1.33749e-05	3	['NRAS', 'RIT1', 'KRAS']
('Ras', 'FERM_M')	B	Telecanthus	Y	0.00054525	3	['HRAS', 'NRAS', 'KRAS']
('Ras', 'FERM_M')	B	Tooth Abnormalities	Y	0.000848928	3	['HRAS', 'NRAS', 'KRAS']
('Ras', 'FERM_M')	B	Prominent eyes	Y	0.00328905	3	['NRAS', 'RIT1', 'KRAS']
('Ras', 'FERM_M')	B	Osteopenia	Y	0.00343092	3	['HRAS', 'NRAS', 'KRAS']
('Ras', 'FERM_M')	B	Varying degree of multiple fractures	Y	0.0002415	3	['HRAS', 'NRAS', 'KRAS']
('Ras', 'FERM_M')	B	Abnormally small eyeball	Y	0.0035773	3	['HRAS', 'NRAS', 'KRAS']
('Ras', 'FERM_M')	B	Hypogonadism, Isolated Hypogonadotropic	Y	0.000955154	3	['NRAS', 'RIT1', 'KRAS']
('Ras', 'FERM_M')	B	Irregular hyperpigmentation	Y	3.32025e-05	3	['HRAS', 'NRAS', 'KRAS']
('Ras', 'FERM_M')	B	Generalized osteopenia	Y	0.00343092	3	['HRAS', 'NRAS', 'KRAS']
('Ras', 'FERM_M')	B	Electroencephalogram abnormal	Y	0.00404447	3	['HRAS', 'NRAS', 'KRAS']
('Ras', 'FERM_M')	B	Kyphoscoliosis deformity of spine	Y	0.000413264	3	['HRAS', 'NRAS', 'KRAS']
('Ras', 'FERM_M')	B	Rough hair texture	Y	3.32025e-05	3	['NRAS', 'RIT1', 'KRAS']
('Ras', 'FERM_M')	B	Decreased size of eyeball	Y	0.0035773	3	['HRAS', 'NRAS', 'KRAS']
('Ras', 'FERM_M')	B	Melanocytic nevus	Y	0.000106511	3	['HRAS', 'NRAS', 'KRAS']
('Ras', 'FERM_M')	B	Bleeding tendency	Y	6.95544e-05	3	['NRAS', 'RIT1', 'KRAS']
('Ras', 'FERM_M')	B	Ventricular Septal Defects	Y	0.00661252	3	['HRAS', 'RIT1', 'KRAS']
('Ras', 'FERM_M')	B	Hypertrophy of cheeks	Y	0.000204177	3	['HRAS', 'NRAS', 'KRAS']
('Ras', 'FERM_M')	B	Basal cell carcinoma	Y	0.000171347	3	['HRAS', 'NRAS', 'KRAS']
('Ras', 'FERM_M')	B	Neuroblastoma	Y	0.000171347	3	['HRAS', 'NRAS', 'KRAS']
('Ras', 'FERM_M')	B	Increased fracture rate	Y	0.0002415	3	['HRAS', 'NRAS', 'KRAS']
('Ras', 'FERM_M')	B	Biparietal narrowing	Y	1.58015e-05	3	['HRAS', 'NRAS', 'KRAS']
('Ras', 'FERM_M')	B	Puffy cheeks	Y	0.000204177	3	['HRAS', 'NRAS', 'KRAS']
('Ras', 'FERM_M')	B	Decreased width of the skull	Y	1.58015e-05	3	['HRAS', 'NRAS', 'KRAS']
('Ras', 'FERM_M')	B	Neoplastic Cell Transformation	Y	0.00252756	3	['HRAS', 'KRAS', 'RAC1']
('Ras', 'FERM_M')	B	Low posterior hairline	Y	0.000261967	3	['NRAS', 'RIT1', 'KRAS']
('Ras', 'FERM_M')	B	Noncancerous mole	Y	1.85435e-05	3	['HRAS', 'NRAS', 'KRAS']
('Ras', 'FERM_M')	B	Frequent fractures	Y	0.0002415	3	['HRAS', 'NRAS', 'KRAS']
('Ras', 'FERM_M')	B	Decreased to absent deep tendon reflexes	Y	0.000106511	3	['HRAS', 'NRAS', 'KRAS']
('Ras', 'FERM_M')	B	Isolated cases	Y	0.00107101	3	['HRAS', 'NRAS', 'KRAS']
('Ras', 'FERM_M')	B	Chubby cheeks	Y	0.000204177	3	['HRAS', 'NRAS', 'KRAS']
('Ras', 'FERM_M')	B	Coarse hair	Y	3.32025e-05	3	['NRAS', 'RIT1', 'KRAS']
('Ras', 'FERM_M')	B	Cerebellar hypoplasia and atrophy	Y	4.88885e-05	3	['HRAS', 'NRAS', 'KRAS']
('Ras', 'FERM_M')	B	Blood Coagulation Disorders	Y	9.6151e-05	3	['NRAS', 'RIT1', 'KRAS']
('Ras', 'FERM_M')	B	Basal cell nevi	Y	9.36861e-06	3	['HRAS', 'NRAS', 'KRAS']
('Ras', 'FERM_M')	B	Hemorrhagic Disorders	Y	2.1627e-05	3	['NRAS', 'RIT1', 'KRAS']
('Ras', 'FERM_M')	B	Atrial Septal Defects	Y	0.00172687	3	['HRAS', 'RIT1', 'KRAS']
('Ras', 'FERM_M')	B	Tall forehead	Y	0.00388398	3	['NRAS', 'RIT1', 'KRAS']
('Ras', 'FERM_M')	B	Neoplasms, Experimental	Y	5.51786e-05	3	['HRAS', 'NRAS', 'KRAS']
('Ras', 'FERM_M')	B	Congenital ocular coloboma (disorder)	Y	8.65644e-05	3	['HRAS', 'NRAS', 'KRAS']
('Ras', 'FERM_M')	B	Hyperkeratosis	Y	0.000142635	3	['HRAS', 'NRAS', 'RIT1']
('Ras', 'FERM_M')	B	Wide spaced nipples	Y	0.000156499	3	['NRAS', 'RIT1', 'KRAS']
('Ras', 'FERM_M')	B	Papillary thyroid carcinoma	Y	3.32025e-05	3	['HRAS', 'NRAS', 'KRAS']
('Ras', 'FERM_M')	B	Alopecia	Y	0.00220048	3	['HRAS', 'NRAS', 'KRAS']
('Ras', 'FERM_M')	B	Hyperplasia of cheeks	Y	0.000204177	3	['HRAS', 'NRAS', 'KRAS']
('Ras', 'FERM_M')	B	Coloboma of iris	Y	6.95544e-05	3	['HRAS', 'NRAS', 'KRAS']
('Ras', 'FERM_M')	B	Hypotrophic midface	Y	0.00438023	3	['NRAS', 'RIT1', 'KRAS']
('Ras', 'FERM_M')	B	High forehead	Y	0.00388398	3	['NRAS', 'RIT1', 'KRAS']
('Ras', 'FERM_M')	B	Protruding eyes	Y	0.00328905	3	['NRAS', 'RIT1', 'KRAS']
('Ras', 'FERM_M')	B	Microphthalmos	Y	0.00404447	3	['HRAS', 'NRAS', 'KRAS']
('Ras', 'FERM_M')	B	Exophthalmos	Y	0.00328905	3	['NRAS', 'RIT1', 'KRAS']
('Ras', 'FERM_M')	B	Triangular face	Y	0.000413264	3	['NRAS', 'RIT1', 'KRAS']
('Ras', 'FERM_M')	B	Facial asymmetry	Y	3.79332e-05	3	['HRAS', 'NRAS', 'KRAS']
('Ras', 'FERM_M')	B	Hypogonadotropic hypogonadism	Y	0.00101184	3	['NRAS', 'RIT1', 'KRAS']
('Ras', 'FERM_M')	B	Hemangioma	Y	9.36861e-06	3	['HRAS', 'NRAS', 'KRAS']
('Ras', 'FERM_M')	B	Midface retrusion	Y	0.00438023	3	['NRAS', 'RIT1', 'KRAS']
('Ras', 'FERM_M')	B	Prominent globes	Y	0.00328905	3	['NRAS', 'RIT1', 'KRAS']
('Ras', 'FERM_M')	B	Small midface	Y	0.00438023	3	['NRAS', 'RIT1', 'KRAS']
('Ras', 'Rho_Binding')	B	Full cheeks	Y	5.91875e-06	3	['HRAS', 'NRAS', 'KRAS']
('Ras', 'Rho_Binding')	B	Bladder Neoplasm	Y	0.000188921	3	['RHOA', 'HRAS', 'KRAS']
('Ras', 'Rho_Binding')	B	Ichthyoses	Y	2.50192e-06	3	['HRAS', 'NRAS', 'KRAS']
('Ras', 'Rho_Binding')	B	Abnormality of vision	Y	2.24531e-06	3	['HRAS', 'NRAS', 'KRAS']
('Ras', 'Rho_Binding')	B	Dental abnormalities	Y	1.3844e-05	3	['HRAS', 'NRAS', 'KRAS']
('Ras', 'Rho_Binding')	B	EKG abnormalities	Y	2.4772e-05	3	['HRAS', 'NRAS', 'KRAS']
('Ras', 'Rho_Binding')	B	Telecanthus	Y	1.58738e-05	3	['HRAS', 'NRAS', 'KRAS']
('Ras', 'Rho_Binding')	B	Tooth Abnormalities	Y	2.4772e-05	3	['HRAS', 'NRAS', 'KRAS']
('Ras', 'Rho_Binding')	B	Osteopenia	Y	0.000101048	3	['HRAS', 'NRAS', 'KRAS']
('Ras', 'Rho_Binding')	B	Varying degree of multiple fractures	Y	7.00528e-06	3	['HRAS', 'NRAS', 'KRAS']
('Ras', 'Rho_Binding')	B	Orbital separation excessive	Y	0.00410067	3	['HRAS', 'NRAS', 'KRAS']
('Ras', 'Rho_Binding')	B	Abnormally small eyeball	Y	0.000105394	3	['HRAS', 'NRAS', 'KRAS']
('Ras', 'Rho_Binding')	B	Irregular hyperpigmentation	Y	9.57104e-07	3	['HRAS', 'NRAS', 'KRAS']
('Ras', 'Rho_Binding')	B	Generalized osteopenia	Y	0.000101048	3	['HRAS', 'NRAS', 'KRAS']
('Ras', 'Rho_Binding')	B	Mandibular hypoplasia	Y	0.00639284	3	['HRAS', 'NRAS', 'KRAS']
('Ras', 'Rho_Binding')	B	Electroencephalogram abnormal	Y	0.000119276	3	['HRAS', 'NRAS', 'KRAS']
('Ras', 'Rho_Binding')	B	Kyphoscoliosis deformity of spine	Y	1.20154e-05	3	['HRAS', 'NRAS', 'KRAS']
('Ras', 'Rho_Binding')	B	Decreased size of eyeball	Y	0.000105394	3	['HRAS', 'NRAS', 'KRAS']
('Ras', 'Rho_Binding')	B	Low set ears	Y	0.00117508	3	['HRAS', 'NRAS', 'KRAS']
('Ras', 'Rho_Binding')	B	Melanocytic nevus	Y	3.08044e-06	3	['HRAS', 'NRAS', 'KRAS']
('Ras', 'Rho_Binding')	B	Full lower lip	Y	1.8119e-05	3	['HRAS', 'NRAS', 'KRAS']
('Ras', 'Rho_Binding')	B	Hyperreflexia	Y	0.00196759	3	['HRAS', 'NRAS', 'KRAS']
('Ras', 'Rho_Binding')	B	Hypertrophy of cheeks	Y	5.91875e-06	3	['HRAS', 'NRAS', 'KRAS']
('Ras', 'Rho_Binding')	B	Basal cell carcinoma	Y	4.96377e-06	3	['HRAS', 'NRAS', 'KRAS']
('Ras', 'Rho_Binding')	B	Neuroblastoma	Y	4.96377e-06	3	['HRAS', 'NRAS', 'KRAS']
('Ras', 'Rho_Binding')	B	Electrocardiogram change	Y	2.4772e-05	3	['HRAS', 'NRAS', 'KRAS']
('Ras', 'Rho_Binding')	B	Biparietal narrowing	Y	4.5475e-07	3	['HRAS', 'NRAS', 'KRAS']
('Ras', 'Rho_Binding')	B	Puffy cheeks	Y	5.91875e-06	3	['HRAS', 'NRAS', 'KRAS']
('Ras', 'Rho_Binding')	B	Decreased width of the skull	Y	4.5475e-07	3	['HRAS', 'NRAS', 'KRAS']
('Ras', 'Rho_Binding')	B	Strabismus	Y	0.0061098	3	['HRAS', 'NRAS', 'KRAS']
('Ras', 'Rho_Binding')	B	Increased fracture rate	Y	7.00528e-06	3	['HRAS', 'NRAS', 'KRAS']
('Ras', 'Rho_Binding')	B	Noncancerous mole	Y	5.33837e-07	3	['HRAS', 'NRAS', 'KRAS']
('Ras', 'Rho_Binding')	B	Frequent fractures	Y	7.00528e-06	3	['HRAS', 'NRAS', 'KRAS']
('Ras', 'Rho_Binding')	B	Decreased to absent deep tendon reflexes	Y	3.08044e-06	3	['HRAS', 'NRAS', 'KRAS']
('Ras', 'Rho_Binding')	B	Delayed bone age	Y	0.000345515	3	['HRAS', 'NRAS', 'KRAS']
('Ras', 'Rho_Binding')	B	Cryptorchidism	Y	0.00523378	3	['HRAS', 'NRAS', 'KRAS']
('Ras', 'Rho_Binding')	B	Isolated cases	Y	3.12938e-05	3	['HRAS', 'NRAS', 'KRAS']
('Ras', 'Rho_Binding')	B	Chubby cheeks	Y	5.91875e-06	3	['HRAS', 'NRAS', 'KRAS']
('Ras', 'Rho_Binding')	B	Cardiac conduction abnormalities	Y	2.4772e-05	3	['HRAS', 'NRAS', 'KRAS']
('Ras', 'Rho_Binding')	B	Cardiac Arrhythmia	Y	6.77074e-05	3	['HRAS', 'NRAS', 'KRAS']
('Ras', 'Rho_Binding')	B	Cerebellar hypoplasia and atrophy	Y	1.41067e-06	3	['HRAS', 'NRAS', 'KRAS']
('Ras', 'Rho_Binding')	B	Basal cell nevi	Y	2.69352e-07	3	['HRAS', 'NRAS', 'KRAS']
('Ras', 'Rho_Binding')	B	Prominent lower lip	Y	1.8119e-05	3	['HRAS', 'NRAS', 'KRAS']
('Ras', 'Rho_Binding')	B	Downward slant of palpebral fissure	Y	0.000667611	3	['HRAS', 'NRAS', 'KRAS']
('Ras', 'Rho_Binding')	B	Electrocardiogram abnormal	Y	2.95553e-05	3	['HRAS', 'NRAS', 'KRAS']
('Ras', 'Rho_Binding')	B	Blepharoptosis	Y	0.00283618	3	['HRAS', 'NRAS', 'KRAS']
('Ras', 'Rho_Binding')	B	Neoplasms, Experimental	Y	1.59269e-06	3	['HRAS', 'NRAS', 'KRAS']
('Ras', 'Rho_Binding')	B	Frontal bossing	Y	0.000650157	3	['HRAS', 'NRAS', 'KRAS']
('Ras', 'Rho_Binding')	B	Congenital pectus carinatum	Y	8.23493e-06	3	['HRAS', 'NRAS', 'KRAS']
('Ras', 'Rho_Binding')	B	Congenital ocular coloboma (disorder)	Y	2.50192e-06	3	['HRAS', 'NRAS', 'KRAS']
('Ras', 'Rho_Binding')	B	Micrognathism	Y	0.00639284	3	['HRAS', 'NRAS', 'KRAS']
('Ras', 'Rho_Binding')	B	Conduction disorder of the heart	Y	2.62964e-05	3	['HRAS', 'NRAS', 'KRAS']
('Ras', 'Rho_Binding')	B	Papillary thyroid carcinoma	Y	9.57104e-07	3	['HRAS', 'NRAS', 'KRAS']
('Ras', 'Rho_Binding')	B	Alopecia	Y	6.45944e-05	3	['HRAS', 'NRAS', 'KRAS']
('Ras', 'Rho_Binding')	B	Hyperplasia of cheeks	Y	5.91875e-06	3	['HRAS', 'NRAS', 'KRAS']
('Ras', 'Rho_Binding')	B	Coloboma of iris	Y	2.00896e-06	3	['HRAS', 'NRAS', 'KRAS']
('Ras', 'Rho_Binding')	B	Microphthalmos	Y	0.000119276	3	['HRAS', 'NRAS', 'KRAS']
('Ras', 'Rho_Binding')	B	Facial asymmetry	Y	1.09383e-06	3	['HRAS', 'NRAS', 'KRAS']
('Ras', 'Rho_Binding')	B	Hypoplastic mandible condyle	Y	0.00639284	3	['HRAS', 'NRAS', 'KRAS']
('Ras', 'Rho_Binding')	B	Hemangioma	Y	2.69352e-07	3	['HRAS', 'NRAS', 'KRAS']
('Ras', 'Pkinase_C')	B	Full cheeks	Y	0.000727977	3	['HRAS', 'NRAS', 'KRAS']
('Ras', 'Pkinase_C')	B	Ichthyoses	Y	0.000309249	3	['HRAS', 'NRAS', 'KRAS']
('Ras', 'Pkinase_C')	B	Abnormality of vision	Y	0.000277684	3	['HRAS', 'NRAS', 'KRAS']
('Ras', 'Pkinase_C')	B	Cardiac conduction abnormalities	Y	0.00301349	3	['HRAS', 'NRAS', 'KRAS']
('Ras', 'Pkinase_C')	B	Dental abnormalities	Y	0.00169248	3	['HRAS', 'NRAS', 'KRAS']
('Ras', 'Pkinase_C')	B	EKG abnormalities	Y	0.00301349	3	['HRAS', 'NRAS', 'KRAS']
('Ras', 'Pkinase_C')	B	Telecanthus	Y	0.00193849	3	['HRAS', 'NRAS', 'KRAS']
('Ras', 'Pkinase_C')	B	Tooth Abnormalities	Y	0.00301349	3	['HRAS', 'NRAS', 'KRAS']
('Ras', 'Pkinase_C')	B	Varying degree of multiple fractures	Y	0.000860668	3	['HRAS', 'NRAS', 'KRAS']
('Ras', 'Pkinase_C')	B	Irregular hyperpigmentation	Y	0.000118823	3	['HRAS', 'NRAS', 'KRAS']
('Ras', 'Pkinase_C')	B	Chubby cheeks	Y	0.000727977	3	['HRAS', 'NRAS', 'KRAS']
('Ras', 'Pkinase_C')	B	Full lower lip	Y	0.00221023	3	['HRAS', 'NRAS', 'KRAS']
('Ras', 'Pkinase_C')	B	Hypertrophy of cheeks	Y	0.000727977	3	['HRAS', 'NRAS', 'KRAS']
('Ras', 'Pkinase_C')	B	Basal cell carcinoma	Y	0.000611191	3	['HRAS', 'NRAS', 'KRAS']
('Ras', 'Pkinase_C')	B	Neuroblastoma	Y	0.000611191	3	['HRAS', 'NRAS', 'KRAS']
('Ras', 'Pkinase_C')	B	Electrocardiogram change	Y	0.00301349	3	['HRAS', 'NRAS', 'KRAS']
('Ras', 'Pkinase_C')	B	Biparietal narrowing	Y	5.66118e-05	3	['HRAS', 'NRAS', 'KRAS']
('Ras', 'Pkinase_C')	B	Puffy cheeks	Y	0.000727977	3	['HRAS', 'NRAS', 'KRAS']
('Ras', 'Pkinase_C')	B	Decreased width of the skull	Y	5.66118e-05	3	['HRAS', 'NRAS', 'KRAS']
('Ras', 'Pkinase_C')	B	Increased fracture rate	Y	0.000860668	3	['HRAS', 'NRAS', 'KRAS']
('Ras', 'Pkinase_C')	B	Noncancerous mole	Y	6.64209e-05	3	['HRAS', 'NRAS', 'KRAS']
('Ras', 'Pkinase_C')	B	Frequent fractures	Y	0.000860668	3	['HRAS', 'NRAS', 'KRAS']
('Ras', 'Pkinase_C')	B	Decreased to absent deep tendon reflexes	Y	0.000380339	3	['HRAS', 'NRAS', 'KRAS']
('Ras', 'Pkinase_C')	B	Isolated cases	Y	0.00379849	3	['HRAS', 'NRAS', 'KRAS']
('Ras', 'Pkinase_C')	B	Cardiac Arrhythmia	Y	0.00815075	3	['HRAS', 'NRAS', 'KRAS']
('Ras', 'Pkinase_C')	B	Cerebellar hypoplasia and atrophy	Y	0.000174845	3	['HRAS', 'NRAS', 'KRAS']
('Ras', 'Pkinase_C')	B	Basal cell nevi	Y	3.35868e-05	3	['HRAS', 'NRAS', 'KRAS']
('Ras', 'Pkinase_C')	B	Prominent lower lip	Y	0.00221023	3	['HRAS', 'NRAS', 'KRAS']
('Ras', 'Pkinase_C')	B	Electrocardiogram abnormal	Y	0.00358944	3	['HRAS', 'NRAS', 'KRAS']
('Ras', 'Pkinase_C')	B	Neoplasms, Experimental	Y	0.000197297	3	['HRAS', 'NRAS', 'KRAS']
('Ras', 'Pkinase_C')	B	Congenital pectus carinatum	Y	0.00101063	3	['HRAS', 'NRAS', 'KRAS']
('Ras', 'Pkinase_C')	B	Congenital ocular coloboma (disorder)	Y	0.000309249	3	['HRAS', 'NRAS', 'KRAS']
('Ras', 'Pkinase_C')	B	Conduction disorder of the heart	Y	0.00319718	3	['HRAS', 'NRAS', 'KRAS']
('Ras', 'Pkinase_C')	B	Papillary thyroid carcinoma	Y	0.000118823	3	['HRAS', 'NRAS', 'KRAS']
('Ras', 'Pkinase_C')	B	Alopecia	Y	0.00778029	3	['HRAS', 'NRAS', 'KRAS']
('Ras', 'Pkinase_C')	B	Hyperplasia of cheeks	Y	0.000727977	3	['HRAS', 'NRAS', 'KRAS']
('Ras', 'Pkinase_C')	B	Coloboma of iris	Y	0.00024859	3	['HRAS', 'NRAS', 'KRAS']
('Ras', 'Pkinase_C')	B	Kyphoscoliosis deformity of spine	Y	0.00147054	3	['HRAS', 'NRAS', 'KRAS']
('Ras', 'Pkinase_C')	B	Melanocytic nevus	Y	0.000380339	3	['HRAS', 'NRAS', 'KRAS']
('Ras', 'Pkinase_C')	B	Facial asymmetry	Y	0.000135724	3	['HRAS', 'NRAS', 'KRAS']
('Ras', 'Pkinase_C')	B	Hemangioma	Y	3.35868e-05	3	['HRAS', 'NRAS', 'KRAS']
('Ras', 'Pkinase')	B	Ichthyoses	Y	0.00566478	3	['HRAS', 'NRAS', 'KRAS']
('Ras', 'Pkinase')	B	Abnormality of vision	Y	0.00509103	3	['HRAS', 'NRAS', 'KRAS']
('Ras', 'Pkinase')	B	Coagulation abnormalities	Y	0.000888799	3	['NRAS', 'RIT1', 'KRAS']
('Ras', 'Pkinase')	B	Irregular hyperpigmentation	Y	0.00219192	3	['HRAS', 'NRAS', 'KRAS']
('Ras', 'Pkinase')	B	Rough hair texture	Y	0.00219192	3	['NRAS', 'RIT1', 'KRAS']
('Ras', 'Pkinase')	B	Bleeding tendency	Y	0.00456164	3	['NRAS', 'RIT1', 'KRAS']
('Ras', 'Pkinase')	B	Biparietal narrowing	Y	0.0010489	3	['HRAS', 'NRAS', 'KRAS']
('Ras', 'Pkinase')	B	Decreased width of the skull	Y	0.0010489	3	['HRAS', 'NRAS', 'KRAS']
('Ras', 'Pkinase')	B	Noncancerous mole	Y	0.00122957	3	['HRAS', 'NRAS', 'KRAS']
('Ras', 'Pkinase')	B	Decreased to absent deep tendon reflexes	Y	0.00695477	3	['HRAS', 'NRAS', 'KRAS']
('Ras', 'Pkinase')	B	Cerebellar hypoplasia and atrophy	Y	0.00321686	3	['HRAS', 'NRAS', 'KRAS']
('Ras', 'Pkinase')	B	Blood Coagulation Disorders	Y	0.00628522	3	['NRAS', 'RIT1', 'KRAS']
('Ras', 'Pkinase')	B	Basal cell nevi	Y	0.000623936	3	['HRAS', 'NRAS', 'KRAS']
('Ras', 'Pkinase')	B	Hemorrhagic Disorders	Y	0.00143245	3	['NRAS', 'RIT1', 'KRAS']
('Ras', 'Pkinase')	B	Coarse hair	Y	0.00219192	3	['NRAS', 'RIT1', 'KRAS']
('Ras', 'Pkinase')	B	Neoplasms, Experimental	Y	0.00362677	3	['HRAS', 'NRAS', 'KRAS']
('Ras', 'Pkinase')	B	Congenital ocular coloboma (disorder)	Y	0.00566478	3	['HRAS', 'NRAS', 'KRAS']
('Ras', 'Pkinase')	B	Hyperkeratosis	Y	0.00928295	3	['HRAS', 'NRAS', 'RIT1']
('Ras', 'Pkinase')	B	Papillary thyroid carcinoma	Y	0.00219192	3	['HRAS', 'NRAS', 'KRAS']
('Ras', 'Pkinase')	B	Coloboma of iris	Y	0.00456164	3	['HRAS', 'NRAS', 'KRAS']
('Ras', 'Pkinase')	B	Melanocytic nevus	Y	0.00695477	3	['HRAS', 'NRAS', 'KRAS']
('Ras', 'Pkinase')	B	Facial asymmetry	Y	0.00250148	3	['HRAS', 'NRAS', 'KRAS']
('Ras', 'Pkinase')	B	Hemangioma	Y	0.000623936	3	['HRAS', 'NRAS', 'KRAS']
('Ras', 'ADH_zinc_N')	B	Full cheeks	Y	5.91875e-06	3	['HRAS', 'NRAS', 'KRAS']
('Ras', 'ADH_zinc_N')	B	Ichthyoses	Y	2.50192e-06	3	['HRAS', 'NRAS', 'KRAS']
('Ras', 'ADH_zinc_N')	B	Abnormality of vision	Y	2.24531e-06	3	['HRAS', 'NRAS', 'KRAS']
('Ras', 'ADH_zinc_N')	B	Cardiac conduction abnormalities	Y	2.4772e-05	3	['HRAS', 'NRAS', 'KRAS']
('Ras', 'ADH_zinc_N')	B	Dental abnormalities	Y	1.3844e-05	3	['HRAS', 'NRAS', 'KRAS']
('Ras', 'ADH_zinc_N')	B	EKG abnormalities	Y	2.4772e-05	3	['HRAS', 'NRAS', 'KRAS']
('Ras', 'ADH_zinc_N')	B	Telecanthus	Y	1.58738e-05	3	['HRAS', 'NRAS', 'KRAS']
('Ras', 'ADH_zinc_N')	B	Tooth Abnormalities	Y	2.4772e-05	3	['HRAS', 'NRAS', 'KRAS']
('Ras', 'ADH_zinc_N')	B	Osteopenia	Y	0.000101048	3	['HRAS', 'NRAS', 'KRAS']
('Ras', 'ADH_zinc_N')	B	Varying degree of multiple fractures	Y	7.00528e-06	3	['HRAS', 'NRAS', 'KRAS']
('Ras', 'ADH_zinc_N')	B	Orbital separation excessive	Y	0.00410067	3	['HRAS', 'NRAS', 'KRAS']
('Ras', 'ADH_zinc_N')	B	Abnormally small eyeball	Y	0.000105394	3	['HRAS', 'NRAS', 'KRAS']
('Ras', 'ADH_zinc_N')	B	Irregular hyperpigmentation	Y	9.57104e-07	3	['HRAS', 'NRAS', 'KRAS']
('Ras', 'ADH_zinc_N')	B	Generalized osteopenia	Y	0.000101048	3	['HRAS', 'NRAS', 'KRAS']
('Ras', 'ADH_zinc_N')	B	Mandibular hypoplasia	Y	0.00639284	3	['HRAS', 'NRAS', 'KRAS']
('Ras', 'ADH_zinc_N')	B	Electroencephalogram abnormal	Y	0.000119276	3	['HRAS', 'NRAS', 'KRAS']
('Ras', 'ADH_zinc_N')	B	Chubby cheeks	Y	5.91875e-06	3	['HRAS', 'NRAS', 'KRAS']
('Ras', 'ADH_zinc_N')	B	Decreased size of eyeball	Y	0.000105394	3	['HRAS', 'NRAS', 'KRAS']
('Ras', 'ADH_zinc_N')	B	Low set ears	Y	0.00117508	3	['HRAS', 'NRAS', 'KRAS']
('Ras', 'ADH_zinc_N')	B	Melanocytic nevus	Y	3.08044e-06	3	['HRAS', 'NRAS', 'KRAS']
('Ras', 'ADH_zinc_N')	B	Full lower lip	Y	1.8119e-05	3	['HRAS', 'NRAS', 'KRAS']
('Ras', 'ADH_zinc_N')	B	Hyperreflexia	Y	0.00196759	3	['HRAS', 'NRAS', 'KRAS']
('Ras', 'ADH_zinc_N')	B	Hypertrophy of cheeks	Y	5.91875e-06	3	['HRAS', 'NRAS', 'KRAS']
('Ras', 'ADH_zinc_N')	B	Basal cell carcinoma	Y	4.96377e-06	3	['HRAS', 'NRAS', 'KRAS']
('Ras', 'ADH_zinc_N')	B	Neuroblastoma	Y	4.96377e-06	3	['HRAS', 'NRAS', 'KRAS']
('Ras', 'ADH_zinc_N')	B	Electrocardiogram change	Y	2.4772e-05	3	['HRAS', 'NRAS', 'KRAS']
('Ras', 'ADH_zinc_N')	B	Biparietal narrowing	Y	4.5475e-07	3	['HRAS', 'NRAS', 'KRAS']
('Ras', 'ADH_zinc_N')	B	Puffy cheeks	Y	5.91875e-06	3	['HRAS', 'NRAS', 'KRAS']
('Ras', 'ADH_zinc_N')	B	Decreased width of the skull	Y	4.5475e-07	3	['HRAS', 'NRAS', 'KRAS']
('Ras', 'ADH_zinc_N')	B	Strabismus	Y	0.0061098	3	['HRAS', 'NRAS', 'KRAS']
('Ras', 'ADH_zinc_N')	B	Increased fracture rate	Y	7.00528e-06	3	['HRAS', 'NRAS', 'KRAS']
('Ras', 'ADH_zinc_N')	B	Noncancerous mole	Y	5.33837e-07	3	['HRAS', 'NRAS', 'KRAS']
('Ras', 'ADH_zinc_N')	B	Frequent fractures	Y	7.00528e-06	3	['HRAS', 'NRAS', 'KRAS']
('Ras', 'ADH_zinc_N')	B	Decreased to absent deep tendon reflexes	Y	3.08044e-06	3	['HRAS', 'NRAS', 'KRAS']
('Ras', 'ADH_zinc_N')	B	Delayed bone age	Y	0.000345515	3	['HRAS', 'NRAS', 'KRAS']
('Ras', 'ADH_zinc_N')	B	Cryptorchidism	Y	0.00523378	3	['HRAS', 'NRAS', 'KRAS']
('Ras', 'ADH_zinc_N')	B	Isolated cases	Y	3.12938e-05	3	['HRAS', 'NRAS', 'KRAS']
('Ras', 'ADH_zinc_N')	B	Cardiac Arrhythmia	Y	6.77074e-05	3	['HRAS', 'NRAS', 'KRAS']
('Ras', 'ADH_zinc_N')	B	Cerebellar hypoplasia and atrophy	Y	1.41067e-06	3	['HRAS', 'NRAS', 'KRAS']
('Ras', 'ADH_zinc_N')	B	Basal cell nevi	Y	2.69352e-07	3	['HRAS', 'NRAS', 'KRAS']
('Ras', 'ADH_zinc_N')	B	Prominent lower lip	Y	1.8119e-05	3	['HRAS', 'NRAS', 'KRAS']
('Ras', 'ADH_zinc_N')	B	Downward slant of palpebral fissure	Y	0.000667611	3	['HRAS', 'NRAS', 'KRAS']
('Ras', 'ADH_zinc_N')	B	Electrocardiogram abnormal	Y	2.95553e-05	3	['HRAS', 'NRAS', 'KRAS']
('Ras', 'ADH_zinc_N')	B	Blepharoptosis	Y	0.00283618	3	['HRAS', 'NRAS', 'KRAS']
('Ras', 'ADH_zinc_N')	B	Neoplasms, Experimental	Y	1.59269e-06	3	['HRAS', 'NRAS', 'KRAS']
('Ras', 'ADH_zinc_N')	B	Frontal bossing	Y	0.000650157	3	['HRAS', 'NRAS', 'KRAS']
('Ras', 'ADH_zinc_N')	B	Congenital pectus carinatum	Y	8.23493e-06	3	['HRAS', 'NRAS', 'KRAS']
('Ras', 'ADH_zinc_N')	B	Congenital ocular coloboma (disorder)	Y	2.50192e-06	3	['HRAS', 'NRAS', 'KRAS']
('Ras', 'ADH_zinc_N')	B	Micrognathism	Y	0.00639284	3	['HRAS', 'NRAS', 'KRAS']
('Ras', 'ADH_zinc_N')	B	Conduction disorder of the heart	Y	2.62964e-05	3	['HRAS', 'NRAS', 'KRAS']
('Ras', 'ADH_zinc_N')	B	Stomach Neoplasms	Y	0.00966357	3	['HRAS', 'NRAS', 'KRAS']
('Ras', 'ADH_zinc_N')	B	Papillary thyroid carcinoma	Y	9.57104e-07	3	['HRAS', 'NRAS', 'KRAS']
('Ras', 'ADH_zinc_N')	B	Alopecia	Y	6.45944e-05	3	['HRAS', 'NRAS', 'KRAS']
('Ras', 'ADH_zinc_N')	B	Hyperplasia of cheeks	Y	5.91875e-06	3	['HRAS', 'NRAS', 'KRAS']
('Ras', 'ADH_zinc_N')	B	Coloboma of iris	Y	2.00896e-06	3	['HRAS', 'NRAS', 'KRAS']
('Ras', 'ADH_zinc_N')	B	Microphthalmos	Y	0.000119276	3	['HRAS', 'NRAS', 'KRAS']
('Ras', 'ADH_zinc_N')	B	Kyphoscoliosis deformity of spine	Y	1.20154e-05	3	['HRAS', 'NRAS', 'KRAS']
('Ras', 'ADH_zinc_N')	B	Facial asymmetry	Y	1.09383e-06	3	['HRAS', 'NRAS', 'KRAS']
('Ras', 'ADH_zinc_N')	B	Hypoplastic mandible condyle	Y	0.00639284	3	['HRAS', 'NRAS', 'KRAS']
('Ras', 'ADH_zinc_N')	B	Hemangioma	Y	2.69352e-07	3	['HRAS', 'NRAS', 'KRAS']
('Ras', 'RasGEF_N')	B	Full cheeks	Y	0.00120745	3	['HRAS', 'NRAS', 'KRAS']
('Ras', 'RasGEF_N')	B	Ichthyoses	Y	0.000513441	3	['HRAS', 'NRAS', 'KRAS']
('Ras', 'RasGEF_N')	B	Abnormality of vision	Y	0.000461084	3	['HRAS', 'NRAS', 'KRAS']
('Ras', 'RasGEF_N')	B	Dental abnormalities	Y	0.00280383	3	['HRAS', 'NRAS', 'KRAS']
('Ras', 'RasGEF_N')	B	Coagulation abnormalities	Y	7.96974e-05	3	['NRAS', 'RIT1', 'KRAS']
('Ras', 'RasGEF_N')	B	Telecanthus	Y	0.00321068	3	['HRAS', 'NRAS', 'KRAS']
('Ras', 'RasGEF_N')	B	Tooth Abnormalities	Y	0.00498734	3	['HRAS', 'NRAS', 'KRAS']
('Ras', 'RasGEF_N')	B	Cerebellar hypoplasia and atrophy	Y	0.000290451	3	['HRAS', 'NRAS', 'KRAS']
('Ras', 'RasGEF_N')	B	Varying degree of multiple fractures	Y	0.00142723	3	['HRAS', 'NRAS', 'KRAS']
('Ras', 'RasGEF_N')	B	Hypogonadism, Isolated Hypogonadotropic	Y	0.0056077	3	['NRAS', 'RIT1', 'KRAS']
('Ras', 'RasGEF_N')	B	Irregular hyperpigmentation	Y	0.000197454	3	['HRAS', 'NRAS', 'KRAS']
('Ras', 'RasGEF_N')	B	Kyphoscoliosis deformity of spine	Y	0.0024367	3	['HRAS', 'NRAS', 'KRAS']
('Ras', 'RasGEF_N')	B	Rough hair texture	Y	0.000197454	3	['NRAS', 'RIT1', 'KRAS']
('Ras', 'RasGEF_N')	B	Melanocytic nevus	Y	0.000631331	3	['HRAS', 'NRAS', 'KRAS']
('Ras', 'RasGEF_N')	B	Bleeding tendency	Y	0.000412821	3	['NRAS', 'RIT1', 'KRAS']
('Ras', 'RasGEF_N')	B	Hypertrophy of cheeks	Y	0.00120745	3	['HRAS', 'NRAS', 'KRAS']
('Ras', 'RasGEF_N')	B	Basal cell carcinoma	Y	0.00101397	3	['HRAS', 'NRAS', 'KRAS']
('Ras', 'RasGEF_N')	B	Neuroblastoma	Y	0.00101397	3	['HRAS', 'NRAS', 'KRAS']
('Ras', 'RasGEF_N')	B	Biparietal narrowing	Y	9.41258e-05	3	['HRAS', 'NRAS', 'KRAS']
('Ras', 'RasGEF_N')	B	Congenital ocular coloboma (disorder)	Y	0.000513441	3	['HRAS', 'NRAS', 'KRAS']
('Ras', 'RasGEF_N')	B	Puffy cheeks	Y	0.00120745	3	['HRAS', 'NRAS', 'KRAS']
('Ras', 'RasGEF_N')	B	Decreased width of the skull	Y	9.41258e-05	3	['HRAS', 'NRAS', 'KRAS']
('Ras', 'RasGEF_N')	B	Increased fracture rate	Y	0.00142723	3	['HRAS', 'NRAS', 'KRAS']
('Ras', 'RasGEF_N')	B	Low posterior hairline	Y	0.00154767	3	['NRAS', 'RIT1', 'KRAS']
('Ras', 'RasGEF_N')	B	Noncancerous mole	Y	0.000110423	3	['HRAS', 'NRAS', 'KRAS']
('Ras', 'RasGEF_N')	B	Frequent fractures	Y	0.00142723	3	['HRAS', 'NRAS', 'KRAS']
('Ras', 'RasGEF_N')	B	Decreased to absent deep tendon reflexes	Y	0.000631331	3	['HRAS', 'NRAS', 'KRAS']
('Ras', 'RasGEF_N')	B	Isolated cases	Y	0.00628373	3	['HRAS', 'NRAS', 'KRAS']
('Ras', 'RasGEF_N')	B	Chubby cheeks	Y	0.00120745	3	['HRAS', 'NRAS', 'KRAS']
('Ras', 'RasGEF_N')	B	Coarse hair	Y	0.000197454	3	['NRAS', 'RIT1', 'KRAS']
('Ras', 'RasGEF_N')	B	Blood Coagulation Disorders	Y	0.000570114	3	['NRAS', 'RIT1', 'KRAS']
('Ras', 'RasGEF_N')	B	Basal cell nevi	Y	5.58616e-05	3	['HRAS', 'NRAS', 'KRAS']
('Ras', 'RasGEF_N')	B	Hemorrhagic Disorders	Y	0.000128742	3	['NRAS', 'RIT1', 'KRAS']
('Ras', 'RasGEF_N')	B	Neoplasms, Experimental	Y	0.000327713	3	['HRAS', 'NRAS', 'KRAS']
('Ras', 'RasGEF_N')	B	Hyperkeratosis	Y	0.000844619	3	['HRAS', 'NRAS', 'RIT1']
('Ras', 'RasGEF_N')	B	Liver Neoplasms, Experimental	Y	0.00110756	3	['HRAS', 'RRAS2', 'KRAS']
('Ras', 'RasGEF_N')	B	Wide spaced nipples	Y	0.00092641	3	['NRAS', 'RIT1', 'KRAS']
('Ras', 'RasGEF_N')	B	Papillary thyroid carcinoma	Y	0.000197454	3	['HRAS', 'NRAS', 'KRAS']
('Ras', 'RasGEF_N')	B	Hyperplasia of cheeks	Y	0.00120745	3	['HRAS', 'NRAS', 'KRAS']
('Ras', 'RasGEF_N')	B	Coloboma of iris	Y	0.000412821	3	['HRAS', 'NRAS', 'KRAS']
('Ras', 'RasGEF_N')	B	Triangular face	Y	0.0024367	3	['NRAS', 'RIT1', 'KRAS']
('Ras', 'RasGEF_N')	B	Facial asymmetry	Y	0.000225513	3	['HRAS', 'NRAS', 'KRAS']
('Ras', 'RasGEF_N')	B	Hypogonadotropic hypogonadism	Y	0.00593856	3	['NRAS', 'RIT1', 'KRAS']
('Ras', 'RasGEF_N')	B	Hemangioma	Y	5.58616e-05	3	['HRAS', 'NRAS', 'KRAS']
('Ras', 'FYVE_2')	B	Full cheeks	Y	0.000406388	3	['HRAS', 'NRAS', 'KRAS']
('Ras', 'FYVE_2')	B	Ichthyoses	Y	0.000172466	3	['HRAS', 'NRAS', 'KRAS']
('Ras', 'FYVE_2')	B	Abnormality of vision	Y	0.000154845	3	['HRAS', 'NRAS', 'KRAS']
('Ras', 'FYVE_2')	B	Cardiac conduction abnormalities	Y	0.00168597	3	['HRAS', 'NRAS', 'KRAS']
('Ras', 'FYVE_2')	B	Dental abnormalities	Y	0.00094596	3	['HRAS', 'NRAS', 'KRAS']
('Ras', 'FYVE_2')	B	EKG abnormalities	Y	0.00168597	3	['HRAS', 'NRAS', 'KRAS']
('Ras', 'FYVE_2')	B	Telecanthus	Y	0.0010837	3	['HRAS', 'NRAS', 'KRAS']
('Ras', 'FYVE_2')	B	Tooth Abnormalities	Y	0.00168597	3	['HRAS', 'NRAS', 'KRAS']
('Ras', 'FYVE_2')	B	Osteopenia	Y	0.00679279	3	['HRAS', 'NRAS', 'KRAS']
('Ras', 'FYVE_2')	B	Varying degree of multiple fractures	Y	0.000480568	3	['HRAS', 'NRAS', 'KRAS']
('Ras', 'FYVE_2')	B	Abnormally small eyeball	Y	0.00708182	3	['HRAS', 'NRAS', 'KRAS']
('Ras', 'FYVE_2')	B	Irregular hyperpigmentation	Y	6.62087e-05	3	['HRAS', 'NRAS', 'KRAS']
('Ras', 'FYVE_2')	B	Generalized osteopenia	Y	0.00679279	3	['HRAS', 'NRAS', 'KRAS']
('Ras', 'FYVE_2')	B	Electroencephalogram abnormal	Y	0.00800401	3	['HRAS', 'NRAS', 'KRAS']
('Ras', 'FYVE_2')	B	Chubby cheeks	Y	0.000406388	3	['HRAS', 'NRAS', 'KRAS']
('Ras', 'FYVE_2')	B	Decreased size of eyeball	Y	0.00708182	3	['HRAS', 'NRAS', 'KRAS']
('Ras', 'FYVE_2')	B	Full lower lip	Y	0.00123588	3	['HRAS', 'NRAS', 'KRAS']
('Ras', 'FYVE_2')	B	Hypertrophy of cheeks	Y	0.000406388	3	['HRAS', 'NRAS', 'KRAS']
('Ras', 'FYVE_2')	B	Basal cell carcinoma	Y	0.000341119	3	['HRAS', 'NRAS', 'KRAS']
('Ras', 'FYVE_2')	B	Neuroblastoma	Y	0.000341119	3	['HRAS', 'NRAS', 'KRAS']
('Ras', 'FYVE_2')	B	Electrocardiogram change	Y	0.00168597	3	['HRAS', 'NRAS', 'KRAS']
('Ras', 'FYVE_2')	B	Biparietal narrowing	Y	3.15269e-05	3	['HRAS', 'NRAS', 'KRAS']
('Ras', 'FYVE_2')	B	Puffy cheeks	Y	0.000406388	3	['HRAS', 'NRAS', 'KRAS']
('Ras', 'FYVE_2')	B	Decreased width of the skull	Y	3.15269e-05	3	['HRAS', 'NRAS', 'KRAS']
('Ras', 'FYVE_2')	B	Increased fracture rate	Y	0.000480568	3	['HRAS', 'NRAS', 'KRAS']
('Ras', 'FYVE_2')	B	Noncancerous mole	Y	3.69937e-05	3	['HRAS', 'NRAS', 'KRAS']
('Ras', 'FYVE_2')	B	Frequent fractures	Y	0.000480568	3	['HRAS', 'NRAS', 'KRAS']
('Ras', 'FYVE_2')	B	Decreased to absent deep tendon reflexes	Y	0.000212159	3	['HRAS', 'NRAS', 'KRAS']
('Ras', 'FYVE_2')	B	Isolated cases	Y	0.00212608	3	['HRAS', 'NRAS', 'KRAS']
('Ras', 'FYVE_2')	B	Cardiac Arrhythmia	Y	0.00456967	3	['HRAS', 'NRAS', 'KRAS']
('Ras', 'FYVE_2')	B	Cerebellar hypoplasia and atrophy	Y	9.7456e-05	3	['HRAS', 'NRAS', 'KRAS']
('Ras', 'FYVE_2')	B	Basal cell nevi	Y	1.86983e-05	3	['HRAS', 'NRAS', 'KRAS']
('Ras', 'FYVE_2')	B	Prominent lower lip	Y	0.00123588	3	['HRAS', 'NRAS', 'KRAS']
('Ras', 'FYVE_2')	B	Electrocardiogram abnormal	Y	0.00200885	3	['HRAS', 'NRAS', 'KRAS']
('Ras', 'FYVE_2')	B	Neoplasms, Experimental	Y	0.000109983	3	['HRAS', 'NRAS', 'KRAS']
('Ras', 'FYVE_2')	B	Congenital pectus carinatum	Y	0.000564426	3	['HRAS', 'NRAS', 'KRAS']
('Ras', 'FYVE_2')	B	Congenital ocular coloboma (disorder)	Y	0.000172466	3	['HRAS', 'NRAS', 'KRAS']
('Ras', 'FYVE_2')	B	Conduction disorder of the heart	Y	0.00178893	3	['HRAS', 'NRAS', 'KRAS']
('Ras', 'FYVE_2')	B	Papillary thyroid carcinoma	Y	6.62087e-05	3	['HRAS', 'NRAS', 'KRAS']
('Ras', 'FYVE_2')	B	Alopecia	Y	0.00436149	3	['HRAS', 'NRAS', 'KRAS']
('Ras', 'FYVE_2')	B	Hyperplasia of cheeks	Y	0.000406388	3	['HRAS', 'NRAS', 'KRAS']
('Ras', 'FYVE_2')	B	Coloboma of iris	Y	0.000138606	3	['HRAS', 'NRAS', 'KRAS']
('Ras', 'FYVE_2')	B	Microphthalmos	Y	0.00800401	3	['HRAS', 'NRAS', 'KRAS']
('Ras', 'FYVE_2')	B	Kyphoscoliosis deformity of spine	Y	0.000821734	3	['HRAS', 'NRAS', 'KRAS']
('Ras', 'FYVE_2')	B	Melanocytic nevus	Y	0.000212159	3	['HRAS', 'NRAS', 'KRAS']
('Ras', 'FYVE_2')	B	Facial asymmetry	Y	7.56339e-05	3	['HRAS', 'NRAS', 'KRAS']
('Ras', 'FYVE_2')	B	Hemangioma	Y	1.86983e-05	3	['HRAS', 'NRAS', 'KRAS']
('Ras', 'RhoGEF')	B	Full cheeks	Y	0.000406388	3	['HRAS', 'NRAS', 'KRAS']
('Ras', 'RhoGEF')	B	Ichthyoses	Y	0.000172466	3	['HRAS', 'NRAS', 'KRAS']
('Ras', 'RhoGEF')	B	Abnormality of vision	Y	0.000154845	3	['HRAS', 'NRAS', 'KRAS']
('Ras', 'RhoGEF')	B	Cardiac conduction abnormalities	Y	0.00168597	3	['HRAS', 'NRAS', 'KRAS']
('Ras', 'RhoGEF')	B	Dental abnormalities	Y	0.00094596	3	['HRAS', 'NRAS', 'KRAS']
('Ras', 'RhoGEF')	B	EKG abnormalities	Y	0.00168597	3	['HRAS', 'NRAS', 'KRAS']
('Ras', 'RhoGEF')	B	Telecanthus	Y	0.0010837	3	['HRAS', 'NRAS', 'KRAS']
('Ras', 'RhoGEF')	B	Tooth Abnormalities	Y	0.00168597	3	['HRAS', 'NRAS', 'KRAS']
('Ras', 'RhoGEF')	B	Osteopenia	Y	0.00679279	3	['HRAS', 'NRAS', 'KRAS']
('Ras', 'RhoGEF')	B	Varying degree of multiple fractures	Y	0.000480568	3	['HRAS', 'NRAS', 'KRAS']
('Ras', 'RhoGEF')	B	Abnormally small eyeball	Y	0.00708182	3	['HRAS', 'NRAS', 'KRAS']
('Ras', 'RhoGEF')	B	Irregular hyperpigmentation	Y	6.62087e-05	3	['HRAS', 'NRAS', 'KRAS']
('Ras', 'RhoGEF')	B	Generalized osteopenia	Y	0.00679279	3	['HRAS', 'NRAS', 'KRAS']
('Ras', 'RhoGEF')	B	Electroencephalogram abnormal	Y	0.00800401	3	['HRAS', 'NRAS', 'KRAS']
('Ras', 'RhoGEF')	B	Chubby cheeks	Y	0.000406388	3	['HRAS', 'NRAS', 'KRAS']
('Ras', 'RhoGEF')	B	Decreased size of eyeball	Y	0.00708182	3	['HRAS', 'NRAS', 'KRAS']
('Ras', 'RhoGEF')	B	Full lower lip	Y	0.00123588	3	['HRAS', 'NRAS', 'KRAS']
('Ras', 'RhoGEF')	B	Hypertrophy of cheeks	Y	0.000406388	3	['HRAS', 'NRAS', 'KRAS']
('Ras', 'RhoGEF')	B	Basal cell carcinoma	Y	0.000341119	3	['HRAS', 'NRAS', 'KRAS']
('Ras', 'RhoGEF')	B	Neuroblastoma	Y	0.000341119	3	['HRAS', 'NRAS', 'KRAS']
('Ras', 'RhoGEF')	B	Electrocardiogram change	Y	0.00168597	3	['HRAS', 'NRAS', 'KRAS']
('Ras', 'RhoGEF')	B	Increased fracture rate	Y	0.000480568	3	['HRAS', 'NRAS', 'KRAS']
('Ras', 'RhoGEF')	B	Biparietal narrowing	Y	3.15269e-05	3	['HRAS', 'NRAS', 'KRAS']
('Ras', 'RhoGEF')	B	Puffy cheeks	Y	0.000406388	3	['HRAS', 'NRAS', 'KRAS']
('Ras', 'RhoGEF')	B	Decreased width of the skull	Y	3.15269e-05	3	['HRAS', 'NRAS', 'KRAS']
('Ras', 'RhoGEF')	B	Neoplastic Cell Transformation	Y	0.00500813	3	['HRAS', 'KRAS', 'RAC1']
('Ras', 'RhoGEF')	B	Noncancerous mole	Y	3.69937e-05	3	['HRAS', 'NRAS', 'KRAS']
('Ras', 'RhoGEF')	B	Frequent fractures	Y	0.000480568	3	['HRAS', 'NRAS', 'KRAS']
('Ras', 'RhoGEF')	B	Decreased to absent deep tendon reflexes	Y	0.000212159	3	['HRAS', 'NRAS', 'KRAS']
('Ras', 'RhoGEF')	B	Isolated cases	Y	0.00212608	3	['HRAS', 'NRAS', 'KRAS']
('Ras', 'RhoGEF')	B	Cardiac Arrhythmia	Y	0.00456967	3	['HRAS', 'NRAS', 'KRAS']
('Ras', 'RhoGEF')	B	Cerebellar hypoplasia and atrophy	Y	9.7456e-05	3	['HRAS', 'NRAS', 'KRAS']
('Ras', 'RhoGEF')	B	Basal cell nevi	Y	1.86983e-05	3	['HRAS', 'NRAS', 'KRAS']
('Ras', 'RhoGEF')	B	Prominent lower lip	Y	0.00123588	3	['HRAS', 'NRAS', 'KRAS']
('Ras', 'RhoGEF')	B	Electrocardiogram abnormal	Y	0.00200885	3	['HRAS', 'NRAS', 'KRAS']
('Ras', 'RhoGEF')	B	Neoplasms, Experimental	Y	0.000109983	3	['HRAS', 'NRAS', 'KRAS']
('Ras', 'RhoGEF')	B	Congenital pectus carinatum	Y	0.000564426	3	['HRAS', 'NRAS', 'KRAS']
('Ras', 'RhoGEF')	B	Congenital ocular coloboma (disorder)	Y	0.000172466	3	['HRAS', 'NRAS', 'KRAS']
('Ras', 'RhoGEF')	B	Conduction disorder of the heart	Y	0.00178893	3	['HRAS', 'NRAS', 'KRAS']
('Ras', 'RhoGEF')	B	Papillary thyroid carcinoma	Y	6.62087e-05	3	['HRAS', 'NRAS', 'KRAS']
('Ras', 'RhoGEF')	B	Alopecia	Y	0.00436149	3	['HRAS', 'NRAS', 'KRAS']
('Ras', 'RhoGEF')	B	Hyperplasia of cheeks	Y	0.000406388	3	['HRAS', 'NRAS', 'KRAS']
('Ras', 'RhoGEF')	B	Coloboma of iris	Y	0.000138606	3	['HRAS', 'NRAS', 'KRAS']
('Ras', 'RhoGEF')	B	Microphthalmos	Y	0.00800401	3	['HRAS', 'NRAS', 'KRAS']
('Ras', 'RhoGEF')	B	Kyphoscoliosis deformity of spine	Y	0.000821734	3	['HRAS', 'NRAS', 'KRAS']
('Ras', 'RhoGEF')	B	Melanocytic nevus	Y	0.000212159	3	['HRAS', 'NRAS', 'KRAS']
('Ras', 'RhoGEF')	B	Facial asymmetry	Y	7.56339e-05	3	['HRAS', 'NRAS', 'KRAS']
('Ras', 'RhoGEF')	B	Hemangioma	Y	1.86983e-05	3	['HRAS', 'NRAS', 'KRAS']
('Ras', 'PI3K_rbd')	B	Full cheeks	Y	5.91875e-06	3	['HRAS', 'NRAS', 'KRAS']
('Ras', 'PI3K_rbd')	B	Ichthyoses	Y	2.50192e-06	3	['HRAS', 'NRAS', 'KRAS']
('Ras', 'PI3K_rbd')	B	Abnormality of vision	Y	2.24531e-06	3	['HRAS', 'NRAS', 'KRAS']
('Ras', 'PI3K_rbd')	B	Cardiac conduction abnormalities	Y	2.4772e-05	3	['HRAS', 'NRAS', 'KRAS']
('Ras', 'PI3K_rbd')	B	Dental abnormalities	Y	1.3844e-05	3	['HRAS', 'NRAS', 'KRAS']
('Ras', 'PI3K_rbd')	B	EKG abnormalities	Y	2.4772e-05	3	['HRAS', 'NRAS', 'KRAS']
('Ras', 'PI3K_rbd')	B	Telecanthus	Y	1.58738e-05	3	['HRAS', 'NRAS', 'KRAS']
('Ras', 'PI3K_rbd')	B	Tooth Abnormalities	Y	2.4772e-05	3	['HRAS', 'NRAS', 'KRAS']
('Ras', 'PI3K_rbd')	B	Osteopenia	Y	0.000101048	3	['HRAS', 'NRAS', 'KRAS']
('Ras', 'PI3K_rbd')	B	Varying degree of multiple fractures	Y	7.00528e-06	3	['HRAS', 'NRAS', 'KRAS']
('Ras', 'PI3K_rbd')	B	Orbital separation excessive	Y	0.00410067	3	['HRAS', 'NRAS', 'KRAS']
('Ras', 'PI3K_rbd')	B	Abnormally small eyeball	Y	0.000105394	3	['HRAS', 'NRAS', 'KRAS']
('Ras', 'PI3K_rbd')	B	Irregular hyperpigmentation	Y	9.57104e-07	3	['HRAS', 'NRAS', 'KRAS']
('Ras', 'PI3K_rbd')	B	Generalized osteopenia	Y	0.000101048	3	['HRAS', 'NRAS', 'KRAS']
('Ras', 'PI3K_rbd')	B	Mandibular hypoplasia	Y	0.00639284	3	['HRAS', 'NRAS', 'KRAS']
('Ras', 'PI3K_rbd')	B	Electroencephalogram abnormal	Y	0.000119276	3	['HRAS', 'NRAS', 'KRAS']
('Ras', 'PI3K_rbd')	B	Kyphoscoliosis deformity of spine	Y	1.20154e-05	3	['HRAS', 'NRAS', 'KRAS']
('Ras', 'PI3K_rbd')	B	Decreased size of eyeball	Y	0.000105394	3	['HRAS', 'NRAS', 'KRAS']
('Ras', 'PI3K_rbd')	B	Low set ears	Y	0.00117508	3	['HRAS', 'NRAS', 'KRAS']
('Ras', 'PI3K_rbd')	B	Melanocytic nevus	Y	3.08044e-06	3	['HRAS', 'NRAS', 'KRAS']
('Ras', 'PI3K_rbd')	B	Full lower lip	Y	1.8119e-05	3	['HRAS', 'NRAS', 'KRAS']
('Ras', 'PI3K_rbd')	B	Hyperreflexia	Y	0.00196759	3	['HRAS', 'NRAS', 'KRAS']
('Ras', 'PI3K_rbd')	B	Hypertrophy of cheeks	Y	5.91875e-06	3	['HRAS', 'NRAS', 'KRAS']
('Ras', 'PI3K_rbd')	B	Basal cell carcinoma	Y	4.96377e-06	3	['HRAS', 'NRAS', 'KRAS']
('Ras', 'PI3K_rbd')	B	Neuroblastoma	Y	4.96377e-06	3	['HRAS', 'NRAS', 'KRAS']
('Ras', 'PI3K_rbd')	B	Electrocardiogram change	Y	2.4772e-05	3	['HRAS', 'NRAS', 'KRAS']
('Ras', 'PI3K_rbd')	B	Biparietal narrowing	Y	4.5475e-07	3	['HRAS', 'NRAS', 'KRAS']
('Ras', 'PI3K_rbd')	B	Puffy cheeks	Y	5.91875e-06	3	['HRAS', 'NRAS', 'KRAS']
('Ras', 'PI3K_rbd')	B	Decreased width of the skull	Y	4.5475e-07	3	['HRAS', 'NRAS', 'KRAS']
('Ras', 'PI3K_rbd')	B	Strabismus	Y	0.0061098	3	['HRAS', 'NRAS', 'KRAS']
('Ras', 'PI3K_rbd')	B	Increased fracture rate	Y	7.00528e-06	3	['HRAS', 'NRAS', 'KRAS']
('Ras', 'PI3K_rbd')	B	Noncancerous mole	Y	5.33837e-07	3	['HRAS', 'NRAS', 'KRAS']
('Ras', 'PI3K_rbd')	B	Frequent fractures	Y	7.00528e-06	3	['HRAS', 'NRAS', 'KRAS']
('Ras', 'PI3K_rbd')	B	Decreased to absent deep tendon reflexes	Y	3.08044e-06	3	['HRAS', 'NRAS', 'KRAS']
('Ras', 'PI3K_rbd')	B	Delayed bone age	Y	0.000345515	3	['HRAS', 'NRAS', 'KRAS']
('Ras', 'PI3K_rbd')	B	Cryptorchidism	Y	0.00523378	3	['HRAS', 'NRAS', 'KRAS']
('Ras', 'PI3K_rbd')	B	Isolated cases	Y	3.12938e-05	3	['HRAS', 'NRAS', 'KRAS']
('Ras', 'PI3K_rbd')	B	Chubby cheeks	Y	5.91875e-06	3	['HRAS', 'NRAS', 'KRAS']
('Ras', 'PI3K_rbd')	B	Cardiac Arrhythmia	Y	6.77074e-05	3	['HRAS', 'NRAS', 'KRAS']
('Ras', 'PI3K_rbd')	B	Cerebellar hypoplasia and atrophy	Y	1.41067e-06	3	['HRAS', 'NRAS', 'KRAS']
('Ras', 'PI3K_rbd')	B	Basal cell nevi	Y	2.69352e-07	3	['HRAS', 'NRAS', 'KRAS']
('Ras', 'PI3K_rbd')	B	Prominent lower lip	Y	1.8119e-05	3	['HRAS', 'NRAS', 'KRAS']
('Ras', 'PI3K_rbd')	B	Downward slant of palpebral fissure	Y	0.000667611	3	['HRAS', 'NRAS', 'KRAS']
('Ras', 'PI3K_rbd')	B	Electrocardiogram abnormal	Y	2.95553e-05	3	['HRAS', 'NRAS', 'KRAS']
('Ras', 'PI3K_rbd')	B	Blepharoptosis	Y	0.00283618	3	['HRAS', 'NRAS', 'KRAS']
('Ras', 'PI3K_rbd')	B	Neoplasms, Experimental	Y	1.59269e-06	3	['HRAS', 'NRAS', 'KRAS']
('Ras', 'PI3K_rbd')	B	Frontal bossing	Y	0.000650157	3	['HRAS', 'NRAS', 'KRAS']
('Ras', 'PI3K_rbd')	B	Congenital pectus carinatum	Y	8.23493e-06	3	['HRAS', 'NRAS', 'KRAS']
('Ras', 'PI3K_rbd')	B	Congenital ocular coloboma (disorder)	Y	2.50192e-06	3	['HRAS', 'NRAS', 'KRAS']
('Ras', 'PI3K_rbd')	B	Micrognathism	Y	0.00639284	3	['HRAS', 'NRAS', 'KRAS']
('Ras', 'PI3K_rbd')	B	Conduction disorder of the heart	Y	2.62964e-05	3	['HRAS', 'NRAS', 'KRAS']
('Ras', 'PI3K_rbd')	B	Stomach Neoplasms	Y	0.00966357	3	['HRAS', 'NRAS', 'KRAS']
('Ras', 'PI3K_rbd')	B	Papillary thyroid carcinoma	Y	9.57104e-07	3	['HRAS', 'NRAS', 'KRAS']
('Ras', 'PI3K_rbd')	B	Alopecia	Y	6.45944e-05	3	['HRAS', 'NRAS', 'KRAS']
('Ras', 'PI3K_rbd')	B	Hyperplasia of cheeks	Y	5.91875e-06	3	['HRAS', 'NRAS', 'KRAS']
('Ras', 'PI3K_rbd')	B	Coloboma of iris	Y	2.00896e-06	3	['HRAS', 'NRAS', 'KRAS']
('Ras', 'PI3K_rbd')	B	Microphthalmos	Y	0.000119276	3	['HRAS', 'NRAS', 'KRAS']
('Ras', 'PI3K_rbd')	B	Facial asymmetry	Y	1.09383e-06	3	['HRAS', 'NRAS', 'KRAS']
('Ras', 'PI3K_rbd')	B	Hypoplastic mandible condyle	Y	0.00639284	3	['HRAS', 'NRAS', 'KRAS']
('Ras', 'PI3K_rbd')	B	Hemangioma	Y	2.69352e-07	3	['HRAS', 'NRAS', 'KRAS']
('Ras', 'DENN')	A	Full cheeks	Y	0	3	['HRAS', 'NRAS', 'KRAS']
('Ras', 'DENN')	A	Ichthyoses	Y	0	3	['HRAS', 'NRAS', 'KRAS']
('Ras', 'DENN')	A	Abnormality of vision	Y	0	3	['HRAS', 'NRAS', 'KRAS']
('Ras', 'DENN')	A	Cardiac conduction abnormalities	Y	0	3	['HRAS', 'NRAS', 'KRAS']
('Ras', 'DENN')	A	Dental abnormalities	Y	0	3	['HRAS', 'NRAS', 'KRAS']
('Ras', 'DENN')	A	EKG abnormalities	Y	0	3	['HRAS', 'NRAS', 'KRAS']
('Ras', 'DENN')	A	Telecanthus	Y	0	3	['HRAS', 'NRAS', 'KRAS']
('Ras', 'DENN')	A	Tooth Abnormalities	Y	0	3	['HRAS', 'NRAS', 'KRAS']
('Ras', 'DENN')	A	Cerebellar hypoplasia and atrophy	Y	0	3	['HRAS', 'NRAS', 'KRAS']
('Ras', 'DENN')	A	Osteopenia	Y	0	3	['HRAS', 'NRAS', 'KRAS']
('Ras', 'DENN')	A	Varying degree of multiple fractures	Y	0	3	['HRAS', 'NRAS', 'KRAS']
('Ras', 'DENN')	A	Orbital separation excessive	Y	0	3	['HRAS', 'NRAS', 'KRAS']
('Ras', 'DENN')	A	Abnormally small eyeball	Y	0	3	['HRAS', 'NRAS', 'KRAS']
('Ras', 'DENN')	A	Low intelligence	Y	0	3	['HRAS', 'NRAS', 'KRAS']
('Ras', 'DENN')	A	Irregular hyperpigmentation	Y	0	3	['HRAS', 'NRAS', 'KRAS']
('Ras', 'DENN')	A	Generalized osteopenia	Y	0	3	['HRAS', 'NRAS', 'KRAS']
('Ras', 'DENN')	A	Intellectual Disability	Y	0	3	['HRAS', 'NRAS', 'KRAS']
('Ras', 'DENN')	A	Mandibular hypoplasia	Y	0	3	['HRAS', 'NRAS', 'KRAS']
('Ras', 'DENN')	A	Electroencephalogram abnormal	Y	0	3	['HRAS', 'NRAS', 'KRAS']
('Ras', 'DENN')	A	Chubby cheeks	Y	0	3	['HRAS', 'NRAS', 'KRAS']
('Ras', 'DENN')	A	Decreased size of eyeball	Y	0	3	['HRAS', 'NRAS', 'KRAS']
('Ras', 'DENN')	A	Low set ears	Y	0	3	['HRAS', 'NRAS', 'KRAS']
('Ras', 'DENN')	A	Seizures	Y	0	3	['HRAS', 'NRAS', 'KRAS']
('Ras', 'DENN')	A	Melanocytic nevus	Y	0	3	['HRAS', 'NRAS', 'KRAS']
('Ras', 'DENN')	A	Full lower lip	Y	0	3	['HRAS', 'NRAS', 'KRAS']
('Ras', 'DENN')	A	Hyperreflexia	Y	0	3	['HRAS', 'NRAS', 'KRAS']
('Ras', 'DENN')	A	Hypertrophy of cheeks	Y	0	3	['HRAS', 'NRAS', 'KRAS']
('Ras', 'DENN')	A	Basal cell carcinoma	Y	0	3	['HRAS', 'NRAS', 'KRAS']
('Ras', 'DENN')	A	Neuroblastoma	Y	0	3	['HRAS', 'NRAS', 'KRAS']
('Ras', 'DENN')	A	Electrocardiogram change	Y	0	3	['HRAS', 'NRAS', 'KRAS']
('Ras', 'DENN')	A	Increased fracture rate	Y	0	3	['HRAS', 'NRAS', 'KRAS']
('Ras', 'DENN')	A	Biparietal narrowing	Y	0	3	['HRAS', 'NRAS', 'KRAS']
('Ras', 'DENN')	A	Puffy cheeks	Y	0	3	['HRAS', 'NRAS', 'KRAS']
('Ras', 'DENN')	A	Decreased width of the skull	Y	0	3	['HRAS', 'NRAS', 'KRAS']
('Ras', 'DENN')	A	Strabismus	Y	0	3	['HRAS', 'NRAS', 'KRAS']
('Ras', 'DENN')	A	Noncancerous mole	Y	0	3	['HRAS', 'NRAS', 'KRAS']
('Ras', 'DENN')	A	Frequent fractures	Y	0	3	['HRAS', 'NRAS', 'KRAS']
('Ras', 'DENN')	A	Decreased to absent deep tendon reflexes	Y	0	3	['HRAS', 'NRAS', 'KRAS']
('Ras', 'DENN')	A	Mental deficiency	Y	0	3	['HRAS', 'NRAS', 'KRAS']
('Ras', 'DENN')	A	Delayed bone age	Y	0	3	['HRAS', 'NRAS', 'KRAS']
('Ras', 'DENN')	A	Cryptorchidism	Y	0	3	['HRAS', 'NRAS', 'KRAS']
('Ras', 'DENN')	A	Isolated cases	Y	0	3	['HRAS', 'NRAS', 'KRAS']
('Ras', 'DENN')	A	Cardiac Arrhythmia	Y	0	3	['HRAS', 'NRAS', 'KRAS']
('Ras', 'DENN')	A	Muscle hypotonia	Y	0	3	['HRAS', 'NRAS', 'KRAS']
('Ras', 'DENN')	A	Basal cell nevi	Y	0	3	['HRAS', 'NRAS', 'KRAS']
('Ras', 'DENN')	A	Short stature	Y	0	3	['HRAS', 'NRAS', 'KRAS']
('Ras', 'DENN')	A	Prominent lower lip	Y	0	3	['HRAS', 'NRAS', 'KRAS']
('Ras', 'DENN')	A	Downward slant of palpebral fissure	Y	0	3	['HRAS', 'NRAS', 'KRAS']
('Ras', 'DENN')	A	Electrocardiogram abnormal	Y	0	3	['HRAS', 'NRAS', 'KRAS']
('Ras', 'DENN')	A	Blepharoptosis	Y	0	3	['HRAS', 'NRAS', 'KRAS']
('Ras', 'DENN')	A	Mental Retardation	Y	0	3	['HRAS', 'NRAS', 'KRAS']
('Ras', 'DENN')	A	Neoplasms, Experimental	Y	0	3	['HRAS', 'NRAS', 'KRAS']
('Ras', 'DENN')	A	Frontal bossing	Y	0	3	['HRAS', 'NRAS', 'KRAS']
('Ras', 'DENN')	A	Congenital pectus carinatum	Y	0	3	['HRAS', 'NRAS', 'KRAS']
('Ras', 'DENN')	A	Epilepsy	Y	0	3	['HRAS', 'NRAS', 'KRAS']
('Ras', 'DENN')	A	Congenital ocular coloboma (disorder)	Y	0	3	['HRAS', 'NRAS', 'KRAS']
('Ras', 'DENN')	A	Micrognathism	Y	0	3	['HRAS', 'NRAS', 'KRAS']
('Ras', 'DENN')	A	Conduction disorder of the heart	Y	0	3	['HRAS', 'NRAS', 'KRAS']
('Ras', 'DENN')	A	Stomach Neoplasms	Y	0	3	['HRAS', 'NRAS', 'KRAS']
('Ras', 'DENN')	A	Papillary thyroid carcinoma	Y	0	3	['HRAS', 'NRAS', 'KRAS']
('Ras', 'DENN')	A	Alopecia	Y	0	3	['HRAS', 'NRAS', 'KRAS']
('Ras', 'DENN')	A	Hyperplasia of cheeks	Y	0	3	['HRAS', 'NRAS', 'KRAS']
('Ras', 'DENN')	A	Coloboma of iris	Y	0	3	['HRAS', 'NRAS', 'KRAS']
('Ras', 'DENN')	A	Microphthalmos	Y	0	3	['HRAS', 'NRAS', 'KRAS']
('Ras', 'DENN')	A	Kyphoscoliosis deformity of spine	Y	0	3	['HRAS', 'NRAS', 'KRAS']
('Ras', 'DENN')	A	Facial asymmetry	Y	0	3	['HRAS', 'NRAS', 'KRAS']
('Ras', 'DENN')	A	Hypoplastic mandible condyle	Y	0	3	['HRAS', 'NRAS', 'KRAS']
('Ras', 'DENN')	A	Poor school performance	Y	0	3	['HRAS', 'NRAS', 'KRAS']
('Ras', 'DENN')	A	Dull intelligence	Y	0	3	['HRAS', 'NRAS', 'KRAS']
('Ras', 'DENN')	A	Hemangioma	Y	0	3	['HRAS', 'NRAS', 'KRAS']
('Ras', 'RBD')	B	Full cheeks	Y	0.000204177	3	['HRAS', 'NRAS', 'KRAS']
('Ras', 'RBD')	B	Ichthyoses	Y	8.65644e-05	3	['HRAS', 'NRAS', 'KRAS']
('Ras', 'RBD')	B	Abnormality of vision	Y	7.77116e-05	3	['HRAS', 'NRAS', 'KRAS']
('Ras', 'RBD')	B	Cardiac conduction abnormalities	Y	0.000848928	3	['HRAS', 'NRAS', 'KRAS']
('Ras', 'RBD')	B	Dental abnormalities	Y	0.000475844	3	['HRAS', 'NRAS', 'KRAS']
('Ras', 'RBD')	B	EKG abnormalities	Y	0.000848928	3	['HRAS', 'NRAS', 'KRAS']
('Ras', 'RBD')	B	Telecanthus	Y	0.00054525	3	['HRAS', 'NRAS', 'KRAS']
('Ras', 'RBD')	B	Tooth Abnormalities	Y	0.000848928	3	['HRAS', 'NRAS', 'KRAS']
('Ras', 'RBD')	B	Osteopenia	Y	0.00343092	3	['HRAS', 'NRAS', 'KRAS']
('Ras', 'RBD')	B	Varying degree of multiple fractures	Y	0.0002415	3	['HRAS', 'NRAS', 'KRAS']
('Ras', 'RBD')	B	Abnormally small eyeball	Y	0.0035773	3	['HRAS', 'NRAS', 'KRAS']
('Ras', 'RBD')	B	Irregular hyperpigmentation	Y	3.32025e-05	3	['HRAS', 'NRAS', 'KRAS']
('Ras', 'RBD')	B	Generalized osteopenia	Y	0.00343092	3	['HRAS', 'NRAS', 'KRAS']
('Ras', 'RBD')	B	Electroencephalogram abnormal	Y	0.00404447	3	['HRAS', 'NRAS', 'KRAS']
('Ras', 'RBD')	B	Chubby cheeks	Y	0.000204177	3	['HRAS', 'NRAS', 'KRAS']
('Ras', 'RBD')	B	Decreased size of eyeball	Y	0.0035773	3	['HRAS', 'NRAS', 'KRAS']
('Ras', 'RBD')	B	Melanocytic nevus	Y	0.000106511	3	['HRAS', 'NRAS', 'KRAS']
('Ras', 'RBD')	B	Full lower lip	Y	0.000621958	3	['HRAS', 'NRAS', 'KRAS']
('Ras', 'RBD')	B	Hypertrophy of cheeks	Y	0.000204177	3	['HRAS', 'NRAS', 'KRAS']
('Ras', 'RBD')	B	Basal cell carcinoma	Y	0.000171347	3	['HRAS', 'NRAS', 'KRAS']
('Ras', 'RBD')	B	Neuroblastoma	Y	0.000171347	3	['HRAS', 'NRAS', 'KRAS']
('Ras', 'RBD')	B	Electrocardiogram change	Y	0.000848928	3	['HRAS', 'NRAS', 'KRAS']
('Ras', 'RBD')	B	Biparietal narrowing	Y	1.58015e-05	3	['HRAS', 'NRAS', 'KRAS']
('Ras', 'RBD')	B	Puffy cheeks	Y	0.000204177	3	['HRAS', 'NRAS', 'KRAS']
('Ras', 'RBD')	B	Decreased width of the skull	Y	1.58015e-05	3	['HRAS', 'NRAS', 'KRAS']
('Ras', 'RBD')	B	Increased fracture rate	Y	0.0002415	3	['HRAS', 'NRAS', 'KRAS']
('Ras', 'RBD')	B	Noncancerous mole	Y	1.85435e-05	3	['HRAS', 'NRAS', 'KRAS']
('Ras', 'RBD')	B	Frequent fractures	Y	0.0002415	3	['HRAS', 'NRAS', 'KRAS']
('Ras', 'RBD')	B	Decreased to absent deep tendon reflexes	Y	0.000106511	3	['HRAS', 'NRAS', 'KRAS']
('Ras', 'RBD')	B	Isolated cases	Y	0.00107101	3	['HRAS', 'NRAS', 'KRAS']
('Ras', 'RBD')	B	Cardiac Arrhythmia	Y	0.00230577	3	['HRAS', 'NRAS', 'KRAS']
('Ras', 'RBD')	B	Cerebellar hypoplasia and atrophy	Y	4.88885e-05	3	['HRAS', 'NRAS', 'KRAS']
('Ras', 'RBD')	B	Basal cell nevi	Y	9.36861e-06	3	['HRAS', 'NRAS', 'KRAS']
('Ras', 'RBD')	B	Prominent lower lip	Y	0.000621958	3	['HRAS', 'NRAS', 'KRAS']
('Ras', 'RBD')	B	Electrocardiogram abnormal	Y	0.00101184	3	['HRAS', 'NRAS', 'KRAS']
('Ras', 'RBD')	B	Neoplasms, Experimental	Y	5.51786e-05	3	['HRAS', 'NRAS', 'KRAS']
('Ras', 'RBD')	B	Congenital pectus carinatum	Y	0.000283703	3	['HRAS', 'NRAS', 'KRAS']
('Ras', 'RBD')	B	Congenital ocular coloboma (disorder)	Y	8.65644e-05	3	['HRAS', 'NRAS', 'KRAS']
('Ras', 'RBD')	B	Liver Neoplasms, Experimental	Y	0.000187224	3	['HRAS', 'RRAS2', 'KRAS']
('Ras', 'RBD')	B	Conduction disorder of the heart	Y	0.000900872	3	['HRAS', 'NRAS', 'KRAS']
('Ras', 'RBD')	B	Papillary thyroid carcinoma	Y	3.32025e-05	3	['HRAS', 'NRAS', 'KRAS']
('Ras', 'RBD')	B	Alopecia	Y	0.00220048	3	['HRAS', 'NRAS', 'KRAS']
('Ras', 'RBD')	B	Hyperplasia of cheeks	Y	0.000204177	3	['HRAS', 'NRAS', 'KRAS']
('Ras', 'RBD')	B	Coloboma of iris	Y	6.95544e-05	3	['HRAS', 'NRAS', 'KRAS']
('Ras', 'RBD')	B	Microphthalmos	Y	0.00404447	3	['HRAS', 'NRAS', 'KRAS']
('Ras', 'RBD')	B	Kyphoscoliosis deformity of spine	Y	0.000413264	3	['HRAS', 'NRAS', 'KRAS']
('Ras', 'RBD')	B	Facial asymmetry	Y	3.79332e-05	3	['HRAS', 'NRAS', 'KRAS']
('Ras', 'RBD')	B	Hemangioma	Y	9.36861e-06	3	['HRAS', 'NRAS', 'KRAS']
('Ras', 'PH')	B	Melanocytic nevus	Y	0.00533997	3	['HRAS', 'NRAS', 'KRAS']
('Ras', 'PH')	B	Cerebellar hypoplasia and atrophy	Y	0.00246806	3	['HRAS', 'NRAS', 'KRAS']
('Ras', 'PH')	B	Ichthyoses	Y	0.00434854	3	['HRAS', 'NRAS', 'KRAS']
('Ras', 'PH')	B	Abnormality of vision	Y	0.00390768	3	['HRAS', 'NRAS', 'KRAS']
('Ras', 'PH')	B	Basal cell nevi	Y	0.000478122	3	['HRAS', 'NRAS', 'KRAS']
('Ras', 'PH')	B	Basal cell carcinoma	Y	0.00854825	3	['HRAS', 'NRAS', 'KRAS']
('Ras', 'PH')	B	Neuroblastoma	Y	0.00854825	3	['HRAS', 'NRAS', 'KRAS']
('Ras', 'PH')	B	Coloboma of iris	Y	0.00350095	3	['HRAS', 'NRAS', 'KRAS']
('Ras', 'PH')	B	Biparietal narrowing	Y	0.000804039	3	['HRAS', 'NRAS', 'KRAS']
('Ras', 'PH')	B	Neoplasms, Experimental	Y	0.00278285	3	['HRAS', 'NRAS', 'KRAS']
('Ras', 'PH')	B	Facial asymmetry	Y	0.00191878	3	['HRAS', 'NRAS', 'KRAS']
('Ras', 'PH')	B	Noncancerous mole	Y	0.00094263	3	['HRAS', 'NRAS', 'KRAS']
('Ras', 'PH')	B	Decreased to absent deep tendon reflexes	Y	0.00533997	3	['HRAS', 'NRAS', 'KRAS']
('Ras', 'PH')	B	Irregular hyperpigmentation	Y	0.00168114	3	['HRAS', 'NRAS', 'KRAS']
('Ras', 'PH')	B	Papillary thyroid carcinoma	Y	0.00168114	3	['HRAS', 'NRAS', 'KRAS']
('Ras', 'PH')	B	Decreased width of the skull	Y	0.000804039	3	['HRAS', 'NRAS', 'KRAS']
('Ras', 'PH')	B	Congenital ocular coloboma (disorder)	Y	0.00434854	3	['HRAS', 'NRAS', 'KRAS']
('Ras', 'PH')	B	Hemangioma	Y	0.000478122	3	['HRAS', 'NRAS', 'KRAS']
('Ras', 'BTB')	B	Full cheeks	Y	0.000406388	3	['HRAS', 'NRAS', 'KRAS']
('Ras', 'BTB')	B	Ichthyoses	Y	0.000172466	3	['HRAS', 'NRAS', 'KRAS']
('Ras', 'BTB')	B	Abnormality of vision	Y	0.000154845	3	['HRAS', 'NRAS', 'KRAS']
('Ras', 'BTB')	B	Dental abnormalities	Y	0.00094596	3	['HRAS', 'NRAS', 'KRAS']
('Ras', 'BTB')	B	Decreased projection of midface	Y	0.00866658	3	['NRAS', 'RIT1', 'KRAS']
('Ras', 'BTB')	B	Pectus excavatum	Y	0.00708182	3	['NRAS', 'RIT1', 'KRAS']
('Ras', 'BTB')	B	Coagulation abnormalities	Y	2.66884e-05	3	['NRAS', 'RIT1', 'KRAS']
('Ras', 'BTB')	B	Telecanthus	Y	0.0010837	3	['HRAS', 'NRAS', 'KRAS']
('Ras', 'BTB')	B	Tooth Abnormalities	Y	0.00168597	3	['HRAS', 'NRAS', 'KRAS']
('Ras', 'BTB')	B	Protruding eyes	Y	0.00651263	3	['NRAS', 'RIT1', 'KRAS']
('Ras', 'BTB')	B	Prominent eyes	Y	0.00651263	3	['NRAS', 'RIT1', 'KRAS']
('Ras', 'BTB')	B	Osteopenia	Y	0.00679279	3	['HRAS', 'NRAS', 'KRAS']
('Ras', 'BTB')	B	Varying degree of multiple fractures	Y	0.000480568	3	['HRAS', 'NRAS', 'KRAS']
('Ras', 'BTB')	B	Abnormally small eyeball	Y	0.00708182	3	['HRAS', 'NRAS', 'KRAS']
('Ras', 'BTB')	B	Hypogonadism, Isolated Hypogonadotropic	Y	0.00189651	3	['NRAS', 'RIT1', 'KRAS']
('Ras', 'BTB')	B	Irregular hyperpigmentation	Y	6.62087e-05	3	['HRAS', 'NRAS', 'KRAS']
('Ras', 'BTB')	B	Generalized osteopenia	Y	0.00679279	3	['HRAS', 'NRAS', 'KRAS']
('Ras', 'BTB')	B	Electroencephalogram abnormal	Y	0.00800401	3	['HRAS', 'NRAS', 'KRAS']
('Ras', 'BTB')	B	Kyphoscoliosis deformity of spine	Y	0.000821734	3	['HRAS', 'NRAS', 'KRAS']
('Ras', 'BTB')	B	Rough hair texture	Y	6.62087e-05	3	['NRAS', 'RIT1', 'KRAS']
('Ras', 'BTB')	B	Decreased size of eyeball	Y	0.00708182	3	['HRAS', 'NRAS', 'KRAS']
('Ras', 'BTB')	B	Melanocytic nevus	Y	0.000212159	3	['HRAS', 'NRAS', 'KRAS']
('Ras', 'BTB')	B	Bleeding tendency	Y	0.000138606	3	['NRAS', 'RIT1', 'KRAS']
('Ras', 'BTB')	B	Hypertrophy of cheeks	Y	0.000406388	3	['HRAS', 'NRAS', 'KRAS']
('Ras', 'BTB')	B	Basal cell carcinoma	Y	0.000341119	3	['HRAS', 'NRAS', 'KRAS']
('Ras', 'BTB')	B	Neuroblastoma	Y	0.000341119	3	['HRAS', 'NRAS', 'KRAS']
('Ras', 'BTB')	B	Biparietal narrowing	Y	3.15269e-05	3	['HRAS', 'NRAS', 'KRAS']
('Ras', 'BTB')	B	Puffy cheeks	Y	0.000406388	3	['HRAS', 'NRAS', 'KRAS']
('Ras', 'BTB')	B	Decreased width of the skull	Y	3.15269e-05	3	['HRAS', 'NRAS', 'KRAS']
('Ras', 'BTB')	B	Increased fracture rate	Y	0.000480568	3	['HRAS', 'NRAS', 'KRAS']
('Ras', 'BTB')	B	Low posterior hairline	Y	0.000521238	3	['NRAS', 'RIT1', 'KRAS']
('Ras', 'BTB')	B	Noncancerous mole	Y	3.69937e-05	3	['HRAS', 'NRAS', 'KRAS']
('Ras', 'BTB')	B	Frequent fractures	Y	0.000480568	3	['HRAS', 'NRAS', 'KRAS']
('Ras', 'BTB')	B	Decreased to absent deep tendon reflexes	Y	0.000212159	3	['HRAS', 'NRAS', 'KRAS']
('Ras', 'BTB')	B	Isolated cases	Y	0.00212608	3	['HRAS', 'NRAS', 'KRAS']
('Ras', 'BTB')	B	Chubby cheeks	Y	0.000406388	3	['HRAS', 'NRAS', 'KRAS']
('Ras', 'BTB')	B	Coarse hair	Y	6.62087e-05	3	['NRAS', 'RIT1', 'KRAS']
('Ras', 'BTB')	B	Cerebellar hypoplasia and atrophy	Y	9.7456e-05	3	['HRAS', 'NRAS', 'KRAS']
('Ras', 'BTB')	B	Blood Coagulation Disorders	Y	0.000191544	3	['NRAS', 'RIT1', 'KRAS']
('Ras', 'BTB')	B	Basal cell nevi	Y	1.86983e-05	3	['HRAS', 'NRAS', 'KRAS']
('Ras', 'BTB')	B	Hemorrhagic Disorders	Y	4.31403e-05	3	['NRAS', 'RIT1', 'KRAS']
('Ras', 'BTB')	B	Atrial Septal Defects	Y	0.00342464	3	['HRAS', 'RIT1', 'KRAS']
('Ras', 'BTB')	B	Tall forehead	Y	0.00768725	3	['NRAS', 'RIT1', 'KRAS']
('Ras', 'BTB')	B	Neoplasms, Experimental	Y	0.000109983	3	['HRAS', 'NRAS', 'KRAS']
('Ras', 'BTB')	B	Congenital ocular coloboma (disorder)	Y	0.000172466	3	['HRAS', 'NRAS', 'KRAS']
('Ras', 'BTB')	B	Hyperkeratosis	Y	0.000284021	3	['HRAS', 'NRAS', 'RIT1']
('Ras', 'BTB')	B	Wide spaced nipples	Y	0.000311593	3	['NRAS', 'RIT1', 'KRAS']
('Ras', 'BTB')	B	Papillary thyroid carcinoma	Y	6.62087e-05	3	['HRAS', 'NRAS', 'KRAS']
('Ras', 'BTB')	B	Alopecia	Y	0.00436149	3	['HRAS', 'NRAS', 'KRAS']
('Ras', 'BTB')	B	Hyperplasia of cheeks	Y	0.000406388	3	['HRAS', 'NRAS', 'KRAS']
('Ras', 'BTB')	B	Coloboma of iris	Y	0.000138606	3	['HRAS', 'NRAS', 'KRAS']
('Ras', 'BTB')	B	Hypotrophic midface	Y	0.00866658	3	['NRAS', 'RIT1', 'KRAS']
('Ras', 'BTB')	B	High forehead	Y	0.00768725	3	['NRAS', 'RIT1', 'KRAS']
('Ras', 'BTB')	B	Microphthalmos	Y	0.00800401	3	['HRAS', 'NRAS', 'KRAS']
('Ras', 'BTB')	B	Exophthalmos	Y	0.00651263	3	['NRAS', 'RIT1', 'KRAS']
('Ras', 'BTB')	B	Triangular face	Y	0.000821734	3	['NRAS', 'RIT1', 'KRAS']
('Ras', 'BTB')	B	Facial asymmetry	Y	7.56339e-05	3	['HRAS', 'NRAS', 'KRAS']
('Ras', 'BTB')	B	Hypogonadotropic hypogonadism	Y	0.00200885	3	['NRAS', 'RIT1', 'KRAS']
('Ras', 'BTB')	B	Hemangioma	Y	1.86983e-05	3	['HRAS', 'NRAS', 'KRAS']
('Ras', 'BTB')	B	Midface retrusion	Y	0.00866658	3	['NRAS', 'RIT1', 'KRAS']
('Ras', 'BTB')	B	Prominent globes	Y	0.00651263	3	['NRAS', 'RIT1', 'KRAS']
('Ras', 'BTB')	B	Small midface	Y	0.00866658	3	['NRAS', 'RIT1', 'KRAS']
('Ras', 'uDENN')	A	Full cheeks	Y	0	3	['HRAS', 'NRAS', 'KRAS']
('Ras', 'uDENN')	A	Ichthyoses	Y	0	3	['HRAS', 'NRAS', 'KRAS']
('Ras', 'uDENN')	A	Abnormality of vision	Y	0	3	['HRAS', 'NRAS', 'KRAS']
('Ras', 'uDENN')	A	Cardiac conduction abnormalities	Y	0	3	['HRAS', 'NRAS', 'KRAS']
('Ras', 'uDENN')	A	Dental abnormalities	Y	0	3	['HRAS', 'NRAS', 'KRAS']
('Ras', 'uDENN')	A	EKG abnormalities	Y	0	3	['HRAS', 'NRAS', 'KRAS']
('Ras', 'uDENN')	A	Telecanthus	Y	0	3	['HRAS', 'NRAS', 'KRAS']
('Ras', 'uDENN')	A	Tooth Abnormalities	Y	0	3	['HRAS', 'NRAS', 'KRAS']
('Ras', 'uDENN')	A	Cerebellar hypoplasia and atrophy	Y	0	3	['HRAS', 'NRAS', 'KRAS']
('Ras', 'uDENN')	A	Osteopenia	Y	0	3	['HRAS', 'NRAS', 'KRAS']
('Ras', 'uDENN')	A	Varying degree of multiple fractures	Y	0	3	['HRAS', 'NRAS', 'KRAS']
('Ras', 'uDENN')	A	Orbital separation excessive	Y	0	3	['HRAS', 'NRAS', 'KRAS']
('Ras', 'uDENN')	A	Abnormally small eyeball	Y	0	3	['HRAS', 'NRAS', 'KRAS']
('Ras', 'uDENN')	A	Low intelligence	Y	0	3	['HRAS', 'NRAS', 'KRAS']
('Ras', 'uDENN')	A	Irregular hyperpigmentation	Y	0	3	['HRAS', 'NRAS', 'KRAS']
('Ras', 'uDENN')	A	Generalized osteopenia	Y	0	3	['HRAS', 'NRAS', 'KRAS']
('Ras', 'uDENN')	A	Intellectual Disability	Y	0	3	['HRAS', 'NRAS', 'KRAS']
('Ras', 'uDENN')	A	Mandibular hypoplasia	Y	0	3	['HRAS', 'NRAS', 'KRAS']
('Ras', 'uDENN')	A	Electroencephalogram abnormal	Y	0	3	['HRAS', 'NRAS', 'KRAS']
('Ras', 'uDENN')	A	Chubby cheeks	Y	0	3	['HRAS', 'NRAS', 'KRAS']
('Ras', 'uDENN')	A	Decreased size of eyeball	Y	0	3	['HRAS', 'NRAS', 'KRAS']
('Ras', 'uDENN')	A	Low set ears	Y	0	3	['HRAS', 'NRAS', 'KRAS']
('Ras', 'uDENN')	A	Seizures	Y	0	3	['HRAS', 'NRAS', 'KRAS']
('Ras', 'uDENN')	A	Melanocytic nevus	Y	0	3	['HRAS', 'NRAS', 'KRAS']
('Ras', 'uDENN')	A	Full lower lip	Y	0	3	['HRAS', 'NRAS', 'KRAS']
('Ras', 'uDENN')	A	Hyperreflexia	Y	0	3	['HRAS', 'NRAS', 'KRAS']
('Ras', 'uDENN')	A	Hypertrophy of cheeks	Y	0	3	['HRAS', 'NRAS', 'KRAS']
('Ras', 'uDENN')	A	Basal cell carcinoma	Y	0	3	['HRAS', 'NRAS', 'KRAS']
('Ras', 'uDENN')	A	Neuroblastoma	Y	0	3	['HRAS', 'NRAS', 'KRAS']
('Ras', 'uDENN')	A	Electrocardiogram change	Y	0	3	['HRAS', 'NRAS', 'KRAS']
('Ras', 'uDENN')	A	Increased fracture rate	Y	0	3	['HRAS', 'NRAS', 'KRAS']
('Ras', 'uDENN')	A	Biparietal narrowing	Y	0	3	['HRAS', 'NRAS', 'KRAS']
('Ras', 'uDENN')	A	Puffy cheeks	Y	0	3	['HRAS', 'NRAS', 'KRAS']
('Ras', 'uDENN')	A	Decreased width of the skull	Y	0	3	['HRAS', 'NRAS', 'KRAS']
('Ras', 'uDENN')	A	Strabismus	Y	0	3	['HRAS', 'NRAS', 'KRAS']
('Ras', 'uDENN')	A	Noncancerous mole	Y	0	3	['HRAS', 'NRAS', 'KRAS']
('Ras', 'uDENN')	A	Frequent fractures	Y	0	3	['HRAS', 'NRAS', 'KRAS']
('Ras', 'uDENN')	A	Decreased to absent deep tendon reflexes	Y	0	3	['HRAS', 'NRAS', 'KRAS']
('Ras', 'uDENN')	A	Mental deficiency	Y	0	3	['HRAS', 'NRAS', 'KRAS']
('Ras', 'uDENN')	A	Delayed bone age	Y	0	3	['HRAS', 'NRAS', 'KRAS']
('Ras', 'uDENN')	A	Cryptorchidism	Y	0	3	['HRAS', 'NRAS', 'KRAS']
('Ras', 'uDENN')	A	Isolated cases	Y	0	3	['HRAS', 'NRAS', 'KRAS']
('Ras', 'uDENN')	A	Cardiac Arrhythmia	Y	0	3	['HRAS', 'NRAS', 'KRAS']
('Ras', 'uDENN')	A	Muscle hypotonia	Y	0	3	['HRAS', 'NRAS', 'KRAS']
('Ras', 'uDENN')	A	Basal cell nevi	Y	0	3	['HRAS', 'NRAS', 'KRAS']
('Ras', 'uDENN')	A	Short stature	Y	0	3	['HRAS', 'NRAS', 'KRAS']
('Ras', 'uDENN')	A	Prominent lower lip	Y	0	3	['HRAS', 'NRAS', 'KRAS']
('Ras', 'uDENN')	A	Downward slant of palpebral fissure	Y	0	3	['HRAS', 'NRAS', 'KRAS']
('Ras', 'uDENN')	A	Electrocardiogram abnormal	Y	0	3	['HRAS', 'NRAS', 'KRAS']
('Ras', 'uDENN')	A	Blepharoptosis	Y	0	3	['HRAS', 'NRAS', 'KRAS']
('Ras', 'uDENN')	A	Mental Retardation	Y	0	3	['HRAS', 'NRAS', 'KRAS']
('Ras', 'uDENN')	A	Neoplasms, Experimental	Y	0	3	['HRAS', 'NRAS', 'KRAS']
('Ras', 'uDENN')	A	Frontal bossing	Y	0	3	['HRAS', 'NRAS', 'KRAS']
('Ras', 'uDENN')	A	Congenital pectus carinatum	Y	0	3	['HRAS', 'NRAS', 'KRAS']
('Ras', 'uDENN')	A	Epilepsy	Y	0	3	['HRAS', 'NRAS', 'KRAS']
('Ras', 'uDENN')	A	Congenital ocular coloboma (disorder)	Y	0	3	['HRAS', 'NRAS', 'KRAS']
('Ras', 'uDENN')	A	Micrognathism	Y	0	3	['HRAS', 'NRAS', 'KRAS']
('Ras', 'uDENN')	A	Conduction disorder of the heart	Y	0	3	['HRAS', 'NRAS', 'KRAS']
('Ras', 'uDENN')	A	Stomach Neoplasms	Y	0	3	['HRAS', 'NRAS', 'KRAS']
('Ras', 'uDENN')	A	Papillary thyroid carcinoma	Y	0	3	['HRAS', 'NRAS', 'KRAS']
('Ras', 'uDENN')	A	Alopecia	Y	0	3	['HRAS', 'NRAS', 'KRAS']
('Ras', 'uDENN')	A	Hyperplasia of cheeks	Y	0	3	['HRAS', 'NRAS', 'KRAS']
('Ras', 'uDENN')	A	Coloboma of iris	Y	0	3	['HRAS', 'NRAS', 'KRAS']
('Ras', 'uDENN')	A	Microphthalmos	Y	0	3	['HRAS', 'NRAS', 'KRAS']
('Ras', 'uDENN')	A	Kyphoscoliosis deformity of spine	Y	0	3	['HRAS', 'NRAS', 'KRAS']
('Ras', 'uDENN')	A	Facial asymmetry	Y	0	3	['HRAS', 'NRAS', 'KRAS']
('Ras', 'uDENN')	A	Hypoplastic mandible condyle	Y	0	3	['HRAS', 'NRAS', 'KRAS']
('Ras', 'uDENN')	A	Poor school performance	Y	0	3	['HRAS', 'NRAS', 'KRAS']
('Ras', 'uDENN')	A	Dull intelligence	Y	0	3	['HRAS', 'NRAS', 'KRAS']
('Ras', 'uDENN')	A	Hemangioma	Y	0	3	['HRAS', 'NRAS', 'KRAS']
('Ras', 'RasGEF')	B	Full cheeks	Y	0.00120745	3	['HRAS', 'NRAS', 'KRAS']
('Ras', 'RasGEF')	B	Ichthyoses	Y	0.000513441	3	['HRAS', 'NRAS', 'KRAS']
('Ras', 'RasGEF')	B	Abnormality of vision	Y	0.000461084	3	['HRAS', 'NRAS', 'KRAS']
('Ras', 'RasGEF')	B	Dental abnormalities	Y	0.00280383	3	['HRAS', 'NRAS', 'KRAS']
('Ras', 'RasGEF')	B	Coagulation abnormalities	Y	7.96974e-05	3	['NRAS', 'RIT1', 'KRAS']
('Ras', 'RasGEF')	B	Telecanthus	Y	0.00321068	3	['HRAS', 'NRAS', 'KRAS']
('Ras', 'RasGEF')	B	Tooth Abnormalities	Y	0.00498734	3	['HRAS', 'NRAS', 'KRAS']
('Ras', 'RasGEF')	B	Cerebellar hypoplasia and atrophy	Y	0.000290451	3	['HRAS', 'NRAS', 'KRAS']
('Ras', 'RasGEF')	B	Varying degree of multiple fractures	Y	0.00142723	3	['HRAS', 'NRAS', 'KRAS']
('Ras', 'RasGEF')	B	Hypogonadism, Isolated Hypogonadotropic	Y	0.0056077	3	['NRAS', 'RIT1', 'KRAS']
('Ras', 'RasGEF')	B	Irregular hyperpigmentation	Y	0.000197454	3	['HRAS', 'NRAS', 'KRAS']
('Ras', 'RasGEF')	B	Kyphoscoliosis deformity of spine	Y	0.0024367	3	['HRAS', 'NRAS', 'KRAS']
('Ras', 'RasGEF')	B	Rough hair texture	Y	0.000197454	3	['NRAS', 'RIT1', 'KRAS']
('Ras', 'RasGEF')	B	Melanocytic nevus	Y	0.000631331	3	['HRAS', 'NRAS', 'KRAS']
('Ras', 'RasGEF')	B	Bleeding tendency	Y	0.000412821	3	['NRAS', 'RIT1', 'KRAS']
('Ras', 'RasGEF')	B	Hypertrophy of cheeks	Y	0.00120745	3	['HRAS', 'NRAS', 'KRAS']
('Ras', 'RasGEF')	B	Basal cell carcinoma	Y	0.00101397	3	['HRAS', 'NRAS', 'KRAS']
('Ras', 'RasGEF')	B	Neuroblastoma	Y	0.00101397	3	['HRAS', 'NRAS', 'KRAS']
('Ras', 'RasGEF')	B	Biparietal narrowing	Y	9.41258e-05	3	['HRAS', 'NRAS', 'KRAS']
('Ras', 'RasGEF')	B	Congenital ocular coloboma (disorder)	Y	0.000513441	3	['HRAS', 'NRAS', 'KRAS']
('Ras', 'RasGEF')	B	Puffy cheeks	Y	0.00120745	3	['HRAS', 'NRAS', 'KRAS']
('Ras', 'RasGEF')	B	Decreased width of the skull	Y	9.41258e-05	3	['HRAS', 'NRAS', 'KRAS']
('Ras', 'RasGEF')	B	Increased fracture rate	Y	0.00142723	3	['HRAS', 'NRAS', 'KRAS']
('Ras', 'RasGEF')	B	Low posterior hairline	Y	0.00154767	3	['NRAS', 'RIT1', 'KRAS']
('Ras', 'RasGEF')	B	Noncancerous mole	Y	0.000110423	3	['HRAS', 'NRAS', 'KRAS']
('Ras', 'RasGEF')	B	Frequent fractures	Y	0.00142723	3	['HRAS', 'NRAS', 'KRAS']
('Ras', 'RasGEF')	B	Decreased to absent deep tendon reflexes	Y	0.000631331	3	['HRAS', 'NRAS', 'KRAS']
('Ras', 'RasGEF')	B	Isolated cases	Y	0.00628373	3	['HRAS', 'NRAS', 'KRAS']
('Ras', 'RasGEF')	B	Chubby cheeks	Y	0.00120745	3	['HRAS', 'NRAS', 'KRAS']
('Ras', 'RasGEF')	B	Coarse hair	Y	0.000197454	3	['NRAS', 'RIT1', 'KRAS']
('Ras', 'RasGEF')	B	Blood Coagulation Disorders	Y	0.000570114	3	['NRAS', 'RIT1', 'KRAS']
('Ras', 'RasGEF')	B	Basal cell nevi	Y	5.58616e-05	3	['HRAS', 'NRAS', 'KRAS']
('Ras', 'RasGEF')	B	Hemorrhagic Disorders	Y	0.000128742	3	['NRAS', 'RIT1', 'KRAS']
('Ras', 'RasGEF')	B	Neoplasms, Experimental	Y	0.000327713	3	['HRAS', 'NRAS', 'KRAS']
('Ras', 'RasGEF')	B	Hyperkeratosis	Y	0.000844619	3	['HRAS', 'NRAS', 'RIT1']
('Ras', 'RasGEF')	B	Liver Neoplasms, Experimental	Y	0.00110756	3	['HRAS', 'RRAS2', 'KRAS']
('Ras', 'RasGEF')	B	Wide spaced nipples	Y	0.00092641	3	['NRAS', 'RIT1', 'KRAS']
('Ras', 'RasGEF')	B	Papillary thyroid carcinoma	Y	0.000197454	3	['HRAS', 'NRAS', 'KRAS']
('Ras', 'RasGEF')	B	Hyperplasia of cheeks	Y	0.00120745	3	['HRAS', 'NRAS', 'KRAS']
('Ras', 'RasGEF')	B	Coloboma of iris	Y	0.000412821	3	['HRAS', 'NRAS', 'KRAS']
('Ras', 'RasGEF')	B	Triangular face	Y	0.0024367	3	['NRAS', 'RIT1', 'KRAS']
('Ras', 'RasGEF')	B	Facial asymmetry	Y	0.000225513	3	['HRAS', 'NRAS', 'KRAS']
('Ras', 'RasGEF')	B	Hypogonadotropic hypogonadism	Y	0.00593856	3	['NRAS', 'RIT1', 'KRAS']
('Ras', 'RasGEF')	B	Hemangioma	Y	5.58616e-05	3	['HRAS', 'NRAS', 'KRAS']
('Ras', 'Ded_cyto')	B	Full cheeks	Y	0.000406388	3	['HRAS', 'NRAS', 'KRAS']
('Ras', 'Ded_cyto')	B	Ichthyoses	Y	0.000172466	3	['HRAS', 'NRAS', 'KRAS']
('Ras', 'Ded_cyto')	B	Abnormality of vision	Y	0.000154845	3	['HRAS', 'NRAS', 'KRAS']
('Ras', 'Ded_cyto')	B	Cardiac conduction abnormalities	Y	0.00168597	3	['HRAS', 'NRAS', 'KRAS']
('Ras', 'Ded_cyto')	B	Dental abnormalities	Y	0.00094596	3	['HRAS', 'NRAS', 'KRAS']
('Ras', 'Ded_cyto')	B	EKG abnormalities	Y	0.00168597	3	['HRAS', 'NRAS', 'KRAS']
('Ras', 'Ded_cyto')	B	Telecanthus	Y	0.0010837	3	['HRAS', 'NRAS', 'KRAS']
('Ras', 'Ded_cyto')	B	Tooth Abnormalities	Y	0.00168597	3	['HRAS', 'NRAS', 'KRAS']
('Ras', 'Ded_cyto')	B	Osteopenia	Y	0.00679279	3	['HRAS', 'NRAS', 'KRAS']
('Ras', 'Ded_cyto')	B	Varying degree of multiple fractures	Y	0.000480568	3	['HRAS', 'NRAS', 'KRAS']
('Ras', 'Ded_cyto')	B	Abnormally small eyeball	Y	0.00708182	3	['HRAS', 'NRAS', 'KRAS']
('Ras', 'Ded_cyto')	B	Irregular hyperpigmentation	Y	6.62087e-05	3	['HRAS', 'NRAS', 'KRAS']
('Ras', 'Ded_cyto')	B	Generalized osteopenia	Y	0.00679279	3	['HRAS', 'NRAS', 'KRAS']
('Ras', 'Ded_cyto')	B	Electroencephalogram abnormal	Y	0.00800401	3	['HRAS', 'NRAS', 'KRAS']
('Ras', 'Ded_cyto')	B	Chubby cheeks	Y	0.000406388	3	['HRAS', 'NRAS', 'KRAS']
('Ras', 'Ded_cyto')	B	Decreased size of eyeball	Y	0.00708182	3	['HRAS', 'NRAS', 'KRAS']
('Ras', 'Ded_cyto')	B	Full lower lip	Y	0.00123588	3	['HRAS', 'NRAS', 'KRAS']
('Ras', 'Ded_cyto')	B	Hypertrophy of cheeks	Y	0.000406388	3	['HRAS', 'NRAS', 'KRAS']
('Ras', 'Ded_cyto')	B	Basal cell carcinoma	Y	0.000341119	3	['HRAS', 'NRAS', 'KRAS']
('Ras', 'Ded_cyto')	B	Neuroblastoma	Y	0.000341119	3	['HRAS', 'NRAS', 'KRAS']
('Ras', 'Ded_cyto')	B	Electrocardiogram change	Y	0.00168597	3	['HRAS', 'NRAS', 'KRAS']
('Ras', 'Ded_cyto')	B	Increased fracture rate	Y	0.000480568	3	['HRAS', 'NRAS', 'KRAS']
('Ras', 'Ded_cyto')	B	Biparietal narrowing	Y	3.15269e-05	3	['HRAS', 'NRAS', 'KRAS']
('Ras', 'Ded_cyto')	B	Puffy cheeks	Y	0.000406388	3	['HRAS', 'NRAS', 'KRAS']
('Ras', 'Ded_cyto')	B	Decreased width of the skull	Y	3.15269e-05	3	['HRAS', 'NRAS', 'KRAS']
('Ras', 'Ded_cyto')	B	Neoplastic Cell Transformation	Y	0.00500813	3	['HRAS', 'KRAS', 'RAC1']
('Ras', 'Ded_cyto')	B	Noncancerous mole	Y	3.69937e-05	3	['HRAS', 'NRAS', 'KRAS']
('Ras', 'Ded_cyto')	B	Frequent fractures	Y	0.000480568	3	['HRAS', 'NRAS', 'KRAS']
('Ras', 'Ded_cyto')	B	Decreased to absent deep tendon reflexes	Y	0.000212159	3	['HRAS', 'NRAS', 'KRAS']
('Ras', 'Ded_cyto')	B	Isolated cases	Y	0.00212608	3	['HRAS', 'NRAS', 'KRAS']
('Ras', 'Ded_cyto')	B	Cardiac Arrhythmia	Y	0.00456967	3	['HRAS', 'NRAS', 'KRAS']
('Ras', 'Ded_cyto')	B	Cerebellar hypoplasia and atrophy	Y	9.7456e-05	3	['HRAS', 'NRAS', 'KRAS']
('Ras', 'Ded_cyto')	B	Basal cell nevi	Y	1.86983e-05	3	['HRAS', 'NRAS', 'KRAS']
('Ras', 'Ded_cyto')	B	Prominent lower lip	Y	0.00123588	3	['HRAS', 'NRAS', 'KRAS']
('Ras', 'Ded_cyto')	B	Electrocardiogram abnormal	Y	0.00200885	3	['HRAS', 'NRAS', 'KRAS']
('Ras', 'Ded_cyto')	B	Neoplasms, Experimental	Y	0.000109983	3	['HRAS', 'NRAS', 'KRAS']
('Ras', 'Ded_cyto')	B	Congenital pectus carinatum	Y	0.000564426	3	['HRAS', 'NRAS', 'KRAS']
('Ras', 'Ded_cyto')	B	Congenital ocular coloboma (disorder)	Y	0.000172466	3	['HRAS', 'NRAS', 'KRAS']
('Ras', 'Ded_cyto')	B	Conduction disorder of the heart	Y	0.00178893	3	['HRAS', 'NRAS', 'KRAS']
('Ras', 'Ded_cyto')	B	Papillary thyroid carcinoma	Y	6.62087e-05	3	['HRAS', 'NRAS', 'KRAS']
('Ras', 'Ded_cyto')	B	Alopecia	Y	0.00436149	3	['HRAS', 'NRAS', 'KRAS']
('Ras', 'Ded_cyto')	B	Hyperplasia of cheeks	Y	0.000406388	3	['HRAS', 'NRAS', 'KRAS']
('Ras', 'Ded_cyto')	B	Coloboma of iris	Y	0.000138606	3	['HRAS', 'NRAS', 'KRAS']
('Ras', 'Ded_cyto')	B	Microphthalmos	Y	0.00800401	3	['HRAS', 'NRAS', 'KRAS']
('Ras', 'Ded_cyto')	B	Lymphoma	Y	0.000284021	3	['NRAS', 'RAC2', 'KRAS']
('Ras', 'Ded_cyto')	B	Kyphoscoliosis deformity of spine	Y	0.000821734	3	['HRAS', 'NRAS', 'KRAS']
('Ras', 'Ded_cyto')	B	Melanocytic nevus	Y	0.000212159	3	['HRAS', 'NRAS', 'KRAS']
('Ras', 'Ded_cyto')	B	Facial asymmetry	Y	7.56339e-05	3	['HRAS', 'NRAS', 'KRAS']
('Ras', 'Ded_cyto')	B	Hemangioma	Y	1.86983e-05	3	['HRAS', 'NRAS', 'KRAS']
('Ras', 'Pkinase_Tyr')	B	Full cheeks	Y	0.00766138	3	['HRAS', 'NRAS', 'KRAS']
('Ras', 'Pkinase_Tyr')	B	Ichthyoses	Y	0.00327394	3	['HRAS', 'NRAS', 'KRAS']
('Ras', 'Pkinase_Tyr')	B	Abnormality of vision	Y	0.0029417	3	['HRAS', 'NRAS', 'KRAS']
('Ras', 'Pkinase_Tyr')	B	Varying degree of multiple fractures	Y	0.00904593	3	['HRAS', 'NRAS', 'KRAS']
('Ras', 'Pkinase_Tyr')	B	Irregular hyperpigmentation	Y	0.0012646	3	['HRAS', 'NRAS', 'KRAS']
('Ras', 'Pkinase_Tyr')	B	Hypertrophy of cheeks	Y	0.00766138	3	['HRAS', 'NRAS', 'KRAS']
('Ras', 'Pkinase_Tyr')	B	Basal cell carcinoma	Y	0.00644078	3	['HRAS', 'NRAS', 'KRAS']
('Ras', 'Pkinase_Tyr')	B	Neuroblastoma	Y	0.00644078	3	['HRAS', 'NRAS', 'KRAS']
('Ras', 'Pkinase_Tyr')	B	Biparietal narrowing	Y	0.000604485	3	['HRAS', 'NRAS', 'KRAS']
('Ras', 'Pkinase_Tyr')	B	Puffy cheeks	Y	0.00766138	3	['HRAS', 'NRAS', 'KRAS']
('Ras', 'Pkinase_Tyr')	B	Decreased width of the skull	Y	0.000604485	3	['HRAS', 'NRAS', 'KRAS']
('Ras', 'Pkinase_Tyr')	B	Increased fracture rate	Y	0.00904593	3	['HRAS', 'NRAS', 'KRAS']
('Ras', 'Pkinase_Tyr')	B	Noncancerous mole	Y	0.000708757	3	['HRAS', 'NRAS', 'KRAS']
('Ras', 'Pkinase_Tyr')	B	Frequent fractures	Y	0.00904593	3	['HRAS', 'NRAS', 'KRAS']
('Ras', 'Pkinase_Tyr')	B	Decreased to absent deep tendon reflexes	Y	0.00402126	3	['HRAS', 'NRAS', 'KRAS']
('Ras', 'Pkinase_Tyr')	B	Cerebellar hypoplasia and atrophy	Y	0.00185714	3	['HRAS', 'NRAS', 'KRAS']
('Ras', 'Pkinase_Tyr')	B	Basal cell nevi	Y	0.000359339	3	['HRAS', 'NRAS', 'KRAS']
('Ras', 'Pkinase_Tyr')	B	Neoplasms, Experimental	Y	0.00209424	3	['HRAS', 'NRAS', 'KRAS']
('Ras', 'Pkinase_Tyr')	B	Congenital ocular coloboma (disorder)	Y	0.00327394	3	['HRAS', 'NRAS', 'KRAS']
('Ras', 'Pkinase_Tyr')	B	Liver Neoplasms, Experimental	Y	0.00703142	3	['HRAS', 'RRAS2', 'KRAS']
('Ras', 'Pkinase_Tyr')	B	Papillary thyroid carcinoma	Y	0.0012646	3	['HRAS', 'NRAS', 'KRAS']
('Ras', 'Pkinase_Tyr')	B	Hyperplasia of cheeks	Y	0.00766138	3	['HRAS', 'NRAS', 'KRAS']
('Ras', 'Pkinase_Tyr')	B	Coloboma of iris	Y	0.00263523	3	['HRAS', 'NRAS', 'KRAS']
('Ras', 'Pkinase_Tyr')	B	Chubby cheeks	Y	0.00766138	3	['HRAS', 'NRAS', 'KRAS']
('Ras', 'Pkinase_Tyr')	B	Melanocytic nevus	Y	0.00402126	3	['HRAS', 'NRAS', 'KRAS']
('Ras', 'Pkinase_Tyr')	B	Facial asymmetry	Y	0.00144351	3	['HRAS', 'NRAS', 'KRAS']
('Ras', 'Pkinase_Tyr')	B	Hemangioma	Y	0.000359339	3	['HRAS', 'NRAS', 'KRAS']
('Ras', 'HR1')	B	Full cheeks	Y	2.94512e-05	3	['HRAS', 'NRAS', 'KRAS']
('Ras', 'HR1')	B	Bladder Neoplasm	Y	0.000933438	3	['RHOA', 'HRAS', 'KRAS']
('Ras', 'HR1')	B	Ichthyoses	Y	1.24616e-05	3	['HRAS', 'NRAS', 'KRAS']
('Ras', 'HR1')	B	Abnormality of vision	Y	1.11848e-05	3	['HRAS', 'NRAS', 'KRAS']
('Ras', 'HR1')	B	Dental abnormalities	Y	6.88035e-05	3	['HRAS', 'NRAS', 'KRAS']
('Ras', 'HR1')	B	EKG abnormalities	Y	0.000122992	3	['HRAS', 'NRAS', 'KRAS']
('Ras', 'HR1')	B	Telecanthus	Y	7.88738e-05	3	['HRAS', 'NRAS', 'KRAS']
('Ras', 'HR1')	B	Tooth Abnormalities	Y	0.000122992	3	['HRAS', 'NRAS', 'KRAS']
('Ras', 'HR1')	B	Osteopenia	Y	0.00050015	3	['HRAS', 'NRAS', 'KRAS']
('Ras', 'HR1')	B	Varying degree of multiple fractures	Y	3.485e-05	3	['HRAS', 'NRAS', 'KRAS']
('Ras', 'HR1')	B	Abnormally small eyeball	Y	0.000521604	3	['HRAS', 'NRAS', 'KRAS']
('Ras', 'HR1')	B	Irregular hyperpigmentation	Y	4.77138e-06	3	['HRAS', 'NRAS', 'KRAS']
('Ras', 'HR1')	B	Generalized osteopenia	Y	0.00050015	3	['HRAS', 'NRAS', 'KRAS']
('Ras', 'HR1')	B	Electroencephalogram abnormal	Y	0.000590113	3	['HRAS', 'NRAS', 'KRAS']
('Ras', 'HR1')	B	Chubby cheeks	Y	2.94512e-05	3	['HRAS', 'NRAS', 'KRAS']
('Ras', 'HR1')	B	Decreased size of eyeball	Y	0.000521604	3	['HRAS', 'NRAS', 'KRAS']
('Ras', 'HR1')	B	Low set ears	Y	0.00576476	3	['HRAS', 'NRAS', 'KRAS']
('Ras', 'HR1')	B	Melanocytic nevus	Y	1.53398e-05	3	['HRAS', 'NRAS', 'KRAS']
('Ras', 'HR1')	B	Full lower lip	Y	9.00097e-05	3	['HRAS', 'NRAS', 'KRAS']
('Ras', 'HR1')	B	Hyperreflexia	Y	0.00962687	3	['HRAS', 'NRAS', 'KRAS']
('Ras', 'HR1')	B	Hypertrophy of cheeks	Y	2.94512e-05	3	['HRAS', 'NRAS', 'KRAS']
('Ras', 'HR1')	B	Basal cell carcinoma	Y	2.47047e-05	3	['HRAS', 'NRAS', 'KRAS']
('Ras', 'HR1')	B	Neuroblastoma	Y	2.47047e-05	3	['HRAS', 'NRAS', 'KRAS']
('Ras', 'HR1')	B	Electrocardiogram change	Y	0.000122992	3	['HRAS', 'NRAS', 'KRAS']
('Ras', 'HR1')	B	Biparietal narrowing	Y	2.26827e-06	3	['HRAS', 'NRAS', 'KRAS']
('Ras', 'HR1')	B	Puffy cheeks	Y	2.94512e-05	3	['HRAS', 'NRAS', 'KRAS']
('Ras', 'HR1')	B	Decreased width of the skull	Y	2.26827e-06	3	['HRAS', 'NRAS', 'KRAS']
('Ras', 'HR1')	B	Increased fracture rate	Y	3.485e-05	3	['HRAS', 'NRAS', 'KRAS']
('Ras', 'HR1')	B	Noncancerous mole	Y	2.66246e-06	3	['HRAS', 'NRAS', 'KRAS']
('Ras', 'HR1')	B	Frequent fractures	Y	3.485e-05	3	['HRAS', 'NRAS', 'KRAS']
('Ras', 'HR1')	B	Decreased to absent deep tendon reflexes	Y	1.53398e-05	3	['HRAS', 'NRAS', 'KRAS']
('Ras', 'HR1')	B	Delayed bone age	Y	0.00170375	3	['HRAS', 'NRAS', 'KRAS']
('Ras', 'HR1')	B	Isolated cases	Y	0.000155304	3	['HRAS', 'NRAS', 'KRAS']
('Ras', 'HR1')	B	Cardiac conduction abnormalities	Y	0.000122992	3	['HRAS', 'NRAS', 'KRAS']
('Ras', 'HR1')	B	Cardiac Arrhythmia	Y	0.000335461	3	['HRAS', 'NRAS', 'KRAS']
('Ras', 'HR1')	B	Cerebellar hypoplasia and atrophy	Y	7.03018e-06	3	['HRAS', 'NRAS', 'KRAS']
('Ras', 'HR1')	B	Basal cell nevi	Y	1.34396e-06	3	['HRAS', 'NRAS', 'KRAS']
('Ras', 'HR1')	B	Prominent lower lip	Y	9.00097e-05	3	['HRAS', 'NRAS', 'KRAS']
('Ras', 'HR1')	B	Downward slant of palpebral fissure	Y	0.00328361	3	['HRAS', 'NRAS', 'KRAS']
('Ras', 'HR1')	B	Electrocardiogram abnormal	Y	0.000146692	3	['HRAS', 'NRAS', 'KRAS']
('Ras', 'HR1')	B	Neoplasms, Experimental	Y	7.93642e-06	3	['HRAS', 'NRAS', 'KRAS']
('Ras', 'HR1')	B	Frontal bossing	Y	0.00319812	3	['HRAS', 'NRAS', 'KRAS']
('Ras', 'HR1')	B	Congenital pectus carinatum	Y	4.09583e-05	3	['HRAS', 'NRAS', 'KRAS']
('Ras', 'HR1')	B	Congenital ocular coloboma (disorder)	Y	1.24616e-05	3	['HRAS', 'NRAS', 'KRAS']
('Ras', 'HR1')	B	Conduction disorder of the heart	Y	0.000130547	3	['HRAS', 'NRAS', 'KRAS']
('Ras', 'HR1')	B	Papillary thyroid carcinoma	Y	4.77138e-06	3	['HRAS', 'NRAS', 'KRAS']
('Ras', 'HR1')	B	Alopecia	Y	0.000320073	3	['HRAS', 'NRAS', 'KRAS']
('Ras', 'HR1')	B	Hyperplasia of cheeks	Y	2.94512e-05	3	['HRAS', 'NRAS', 'KRAS']
('Ras', 'HR1')	B	Coloboma of iris	Y	1.00085e-05	3	['HRAS', 'NRAS', 'KRAS']
('Ras', 'HR1')	B	Microphthalmos	Y	0.000590113	3	['HRAS', 'NRAS', 'KRAS']
('Ras', 'HR1')	B	Kyphoscoliosis deformity of spine	Y	5.97286e-05	3	['HRAS', 'NRAS', 'KRAS']
('Ras', 'HR1')	B	Facial asymmetry	Y	5.4524e-06	3	['HRAS', 'NRAS', 'KRAS']
('Ras', 'HR1')	B	Hemangioma	Y	1.34396e-06	3	['HRAS', 'NRAS', 'KRAS']
('Ras', 'Ank')	B	Full cheeks	Y	5.91875e-06	3	['HRAS', 'NRAS', 'KRAS']
('Ras', 'Ank')	B	Ichthyoses	Y	2.50192e-06	3	['HRAS', 'NRAS', 'KRAS']
('Ras', 'Ank')	B	Abnormality of vision	Y	2.24531e-06	3	['HRAS', 'NRAS', 'KRAS']
('Ras', 'Ank')	B	Cardiac conduction abnormalities	Y	2.4772e-05	3	['HRAS', 'NRAS', 'KRAS']
('Ras', 'Ank')	B	Dental abnormalities	Y	1.3844e-05	3	['HRAS', 'NRAS', 'KRAS']
('Ras', 'Ank')	B	EKG abnormalities	Y	2.4772e-05	3	['HRAS', 'NRAS', 'KRAS']
('Ras', 'Ank')	B	Telecanthus	Y	1.58738e-05	3	['HRAS', 'NRAS', 'KRAS']
('Ras', 'Ank')	B	Tooth Abnormalities	Y	2.4772e-05	3	['HRAS', 'NRAS', 'KRAS']
('Ras', 'Ank')	B	Osteopenia	Y	0.000101048	3	['HRAS', 'NRAS', 'KRAS']
('Ras', 'Ank')	B	Varying degree of multiple fractures	Y	7.00528e-06	3	['HRAS', 'NRAS', 'KRAS']
('Ras', 'Ank')	B	Orbital separation excessive	Y	0.00410067	3	['HRAS', 'NRAS', 'KRAS']
('Ras', 'Ank')	B	Abnormally small eyeball	Y	0.000105394	3	['HRAS', 'NRAS', 'KRAS']
('Ras', 'Ank')	B	Irregular hyperpigmentation	Y	9.57104e-07	3	['HRAS', 'NRAS', 'KRAS']
('Ras', 'Ank')	B	Generalized osteopenia	Y	0.000101048	3	['HRAS', 'NRAS', 'KRAS']
('Ras', 'Ank')	B	Mandibular hypoplasia	Y	0.00639284	3	['HRAS', 'NRAS', 'KRAS']
('Ras', 'Ank')	B	Electroencephalogram abnormal	Y	0.000119276	3	['HRAS', 'NRAS', 'KRAS']
('Ras', 'Ank')	B	Kyphoscoliosis deformity of spine	Y	1.20154e-05	3	['HRAS', 'NRAS', 'KRAS']
('Ras', 'Ank')	B	Decreased size of eyeball	Y	0.000105394	3	['HRAS', 'NRAS', 'KRAS']
('Ras', 'Ank')	B	Low set ears	Y	0.00117508	3	['HRAS', 'NRAS', 'KRAS']
('Ras', 'Ank')	B	Melanocytic nevus	Y	3.08044e-06	3	['HRAS', 'NRAS', 'KRAS']
('Ras', 'Ank')	B	Full lower lip	Y	1.8119e-05	3	['HRAS', 'NRAS', 'KRAS']
('Ras', 'Ank')	B	Hyperreflexia	Y	0.00196759	3	['HRAS', 'NRAS', 'KRAS']
('Ras', 'Ank')	B	Hypertrophy of cheeks	Y	5.91875e-06	3	['HRAS', 'NRAS', 'KRAS']
('Ras', 'Ank')	B	Basal cell carcinoma	Y	4.96377e-06	3	['HRAS', 'NRAS', 'KRAS']
('Ras', 'Ank')	B	Neuroblastoma	Y	4.96377e-06	3	['HRAS', 'NRAS', 'KRAS']
('Ras', 'Ank')	B	Electrocardiogram change	Y	2.4772e-05	3	['HRAS', 'NRAS', 'KRAS']
('Ras', 'Ank')	B	Biparietal narrowing	Y	4.5475e-07	3	['HRAS', 'NRAS', 'KRAS']
('Ras', 'Ank')	B	Puffy cheeks	Y	5.91875e-06	3	['HRAS', 'NRAS', 'KRAS']
('Ras', 'Ank')	B	Decreased width of the skull	Y	4.5475e-07	3	['HRAS', 'NRAS', 'KRAS']
('Ras', 'Ank')	B	Strabismus	Y	0.0061098	3	['HRAS', 'NRAS', 'KRAS']
('Ras', 'Ank')	B	Increased fracture rate	Y	7.00528e-06	3	['HRAS', 'NRAS', 'KRAS']
('Ras', 'Ank')	B	Noncancerous mole	Y	5.33837e-07	3	['HRAS', 'NRAS', 'KRAS']
('Ras', 'Ank')	B	Frequent fractures	Y	7.00528e-06	3	['HRAS', 'NRAS', 'KRAS']
('Ras', 'Ank')	B	Decreased to absent deep tendon reflexes	Y	3.08044e-06	3	['HRAS', 'NRAS', 'KRAS']
('Ras', 'Ank')	B	Delayed bone age	Y	0.000345515	3	['HRAS', 'NRAS', 'KRAS']
('Ras', 'Ank')	B	Cryptorchidism	Y	0.00523378	3	['HRAS', 'NRAS', 'KRAS']
('Ras', 'Ank')	B	Isolated cases	Y	3.12938e-05	3	['HRAS', 'NRAS', 'KRAS']
('Ras', 'Ank')	B	Chubby cheeks	Y	5.91875e-06	3	['HRAS', 'NRAS', 'KRAS']
('Ras', 'Ank')	B	Cardiac Arrhythmia	Y	6.77074e-05	3	['HRAS', 'NRAS', 'KRAS']
('Ras', 'Ank')	B	Cerebellar hypoplasia and atrophy	Y	1.41067e-06	3	['HRAS', 'NRAS', 'KRAS']
('Ras', 'Ank')	B	Basal cell nevi	Y	2.69352e-07	3	['HRAS', 'NRAS', 'KRAS']
('Ras', 'Ank')	B	Prominent lower lip	Y	1.8119e-05	3	['HRAS', 'NRAS', 'KRAS']
('Ras', 'Ank')	B	Downward slant of palpebral fissure	Y	0.000667611	3	['HRAS', 'NRAS', 'KRAS']
('Ras', 'Ank')	B	Electrocardiogram abnormal	Y	2.95553e-05	3	['HRAS', 'NRAS', 'KRAS']
('Ras', 'Ank')	B	Blepharoptosis	Y	0.00283618	3	['HRAS', 'NRAS', 'KRAS']
('Ras', 'Ank')	B	Neoplasms, Experimental	Y	1.59269e-06	3	['HRAS', 'NRAS', 'KRAS']
('Ras', 'Ank')	B	Frontal bossing	Y	0.000650157	3	['HRAS', 'NRAS', 'KRAS']
('Ras', 'Ank')	B	Congenital pectus carinatum	Y	8.23493e-06	3	['HRAS', 'NRAS', 'KRAS']
('Ras', 'Ank')	B	Congenital ocular coloboma (disorder)	Y	2.50192e-06	3	['HRAS', 'NRAS', 'KRAS']
('Ras', 'Ank')	B	Micrognathism	Y	0.00639284	3	['HRAS', 'NRAS', 'KRAS']
('Ras', 'Ank')	B	Conduction disorder of the heart	Y	2.62964e-05	3	['HRAS', 'NRAS', 'KRAS']
('Ras', 'Ank')	B	Stomach Neoplasms	Y	0.00966357	3	['HRAS', 'NRAS', 'KRAS']
('Ras', 'Ank')	B	Papillary thyroid carcinoma	Y	9.57104e-07	3	['HRAS', 'NRAS', 'KRAS']
('Ras', 'Ank')	B	Alopecia	Y	6.45944e-05	3	['HRAS', 'NRAS', 'KRAS']
('Ras', 'Ank')	B	Hyperplasia of cheeks	Y	5.91875e-06	3	['HRAS', 'NRAS', 'KRAS']
('Ras', 'Ank')	B	Coloboma of iris	Y	2.00896e-06	3	['HRAS', 'NRAS', 'KRAS']
('Ras', 'Ank')	B	Microphthalmos	Y	0.000119276	3	['HRAS', 'NRAS', 'KRAS']
('Ras', 'Ank')	B	Facial asymmetry	Y	1.09383e-06	3	['HRAS', 'NRAS', 'KRAS']
('Ras', 'Ank')	B	Hypoplastic mandible condyle	Y	0.00639284	3	['HRAS', 'NRAS', 'KRAS']
('Ras', 'Ank')	B	Hemangioma	Y	2.69352e-07	3	['HRAS', 'NRAS', 'KRAS']
('Ras', 'RasGAP')	B	Full cheeks	Y	0.000406388	3	['HRAS', 'NRAS', 'KRAS']
('Ras', 'RasGAP')	B	Ichthyoses	Y	0.000172466	3	['HRAS', 'NRAS', 'KRAS']
('Ras', 'RasGAP')	B	Abnormality of vision	Y	0.000154845	3	['HRAS', 'NRAS', 'KRAS']
('Ras', 'RasGAP')	B	Cardiac conduction abnormalities	Y	0.00168597	3	['HRAS', 'NRAS', 'KRAS']
('Ras', 'RasGAP')	B	Dental abnormalities	Y	0.00094596	3	['HRAS', 'NRAS', 'KRAS']
('Ras', 'RasGAP')	B	EKG abnormalities	Y	0.00168597	3	['HRAS', 'NRAS', 'KRAS']
('Ras', 'RasGAP')	B	Telecanthus	Y	0.0010837	3	['HRAS', 'NRAS', 'KRAS']
('Ras', 'RasGAP')	B	Tooth Abnormalities	Y	0.00168597	3	['HRAS', 'NRAS', 'KRAS']
('Ras', 'RasGAP')	B	Osteopenia	Y	0.00679279	3	['HRAS', 'NRAS', 'KRAS']
('Ras', 'RasGAP')	B	Varying degree of multiple fractures	Y	0.000480568	3	['HRAS', 'NRAS', 'KRAS']
('Ras', 'RasGAP')	B	Abnormally small eyeball	Y	0.00708182	3	['HRAS', 'NRAS', 'KRAS']
('Ras', 'RasGAP')	B	Irregular hyperpigmentation	Y	6.62087e-05	3	['HRAS', 'NRAS', 'KRAS']
('Ras', 'RasGAP')	B	Generalized osteopenia	Y	0.00679279	3	['HRAS', 'NRAS', 'KRAS']
('Ras', 'RasGAP')	B	Electroencephalogram abnormal	Y	0.00800401	3	['HRAS', 'NRAS', 'KRAS']
('Ras', 'RasGAP')	B	Chubby cheeks	Y	0.000406388	3	['HRAS', 'NRAS', 'KRAS']
('Ras', 'RasGAP')	B	Decreased size of eyeball	Y	0.00708182	3	['HRAS', 'NRAS', 'KRAS']
('Ras', 'RasGAP')	B	Full lower lip	Y	0.00123588	3	['HRAS', 'NRAS', 'KRAS']
('Ras', 'RasGAP')	B	Hypertrophy of cheeks	Y	0.000406388	3	['HRAS', 'NRAS', 'KRAS']
('Ras', 'RasGAP')	B	Basal cell carcinoma	Y	0.000341119	3	['HRAS', 'NRAS', 'KRAS']
('Ras', 'RasGAP')	B	Neuroblastoma	Y	0.000341119	3	['HRAS', 'NRAS', 'KRAS']
('Ras', 'RasGAP')	B	Electrocardiogram change	Y	0.00168597	3	['HRAS', 'NRAS', 'KRAS']
('Ras', 'RasGAP')	B	Increased fracture rate	Y	0.000480568	3	['HRAS', 'NRAS', 'KRAS']
('Ras', 'RasGAP')	B	Biparietal narrowing	Y	3.15269e-05	3	['HRAS', 'NRAS', 'KRAS']
('Ras', 'RasGAP')	B	Puffy cheeks	Y	0.000406388	3	['HRAS', 'NRAS', 'KRAS']
('Ras', 'RasGAP')	B	Decreased width of the skull	Y	3.15269e-05	3	['HRAS', 'NRAS', 'KRAS']
('Ras', 'RasGAP')	B	Neoplastic Cell Transformation	Y	0.00500813	3	['HRAS', 'KRAS', 'RAC1']
('Ras', 'RasGAP')	B	Noncancerous mole	Y	3.69937e-05	3	['HRAS', 'NRAS', 'KRAS']
('Ras', 'RasGAP')	B	Frequent fractures	Y	0.000480568	3	['HRAS', 'NRAS', 'KRAS']
('Ras', 'RasGAP')	B	Decreased to absent deep tendon reflexes	Y	0.000212159	3	['HRAS', 'NRAS', 'KRAS']
('Ras', 'RasGAP')	B	Isolated cases	Y	0.00212608	3	['HRAS', 'NRAS', 'KRAS']
('Ras', 'RasGAP')	B	Cardiac Arrhythmia	Y	0.00456967	3	['HRAS', 'NRAS', 'KRAS']
('Ras', 'RasGAP')	B	Cerebellar hypoplasia and atrophy	Y	9.7456e-05	3	['HRAS', 'NRAS', 'KRAS']
('Ras', 'RasGAP')	B	Basal cell nevi	Y	1.86983e-05	3	['HRAS', 'NRAS', 'KRAS']
('Ras', 'RasGAP')	B	Prominent lower lip	Y	0.00123588	3	['HRAS', 'NRAS', 'KRAS']
('Ras', 'RasGAP')	B	Electrocardiogram abnormal	Y	0.00200885	3	['HRAS', 'NRAS', 'KRAS']
('Ras', 'RasGAP')	B	Neoplasms, Experimental	Y	0.000109983	3	['HRAS', 'NRAS', 'KRAS']
('Ras', 'RasGAP')	B	Congenital pectus carinatum	Y	0.000564426	3	['HRAS', 'NRAS', 'KRAS']
('Ras', 'RasGAP')	B	Congenital ocular coloboma (disorder)	Y	0.000172466	3	['HRAS', 'NRAS', 'KRAS']
('Ras', 'RasGAP')	B	Adenocarcinoma of lung (disorder)	Y	0.00094596	3	['HRAS', 'ARHGAP35', 'KRAS']
('Ras', 'RasGAP')	B	Conduction disorder of the heart	Y	0.00178893	3	['HRAS', 'NRAS', 'KRAS']
('Ras', 'RasGAP')	B	Papillary thyroid carcinoma	Y	6.62087e-05	3	['HRAS', 'NRAS', 'KRAS']
('Ras', 'RasGAP')	B	Alopecia	Y	0.00436149	3	['HRAS', 'NRAS', 'KRAS']
('Ras', 'RasGAP')	B	Hyperplasia of cheeks	Y	0.000406388	3	['HRAS', 'NRAS', 'KRAS']
('Ras', 'RasGAP')	B	Coloboma of iris	Y	0.000138606	3	['HRAS', 'NRAS', 'KRAS']
('Ras', 'RasGAP')	B	Microphthalmos	Y	0.00800401	3	['HRAS', 'NRAS', 'KRAS']
('Ras', 'RasGAP')	B	Kyphoscoliosis deformity of spine	Y	0.000821734	3	['HRAS', 'NRAS', 'KRAS']
('Ras', 'RasGAP')	B	Melanocytic nevus	Y	0.000212159	3	['HRAS', 'NRAS', 'KRAS']
('Ras', 'RasGAP')	B	Facial asymmetry	Y	7.56339e-05	3	['HRAS', 'NRAS', 'KRAS']
('Ras', 'RasGAP')	B	Hemangioma	Y	1.86983e-05	3	['HRAS', 'NRAS', 'KRAS']
('Ras', 'PB1')	B	Full cheeks	Y	0.000204177	3	['HRAS', 'NRAS', 'KRAS']
('Ras', 'PB1')	B	Ichthyoses	Y	8.65644e-05	3	['HRAS', 'NRAS', 'KRAS']
('Ras', 'PB1')	B	Abnormality of vision	Y	7.77116e-05	3	['HRAS', 'NRAS', 'KRAS']
('Ras', 'PB1')	B	Cardiac conduction abnormalities	Y	0.000848928	3	['HRAS', 'NRAS', 'KRAS']
('Ras', 'PB1')	B	Dental abnormalities	Y	0.000475844	3	['HRAS', 'NRAS', 'KRAS']
('Ras', 'PB1')	B	EKG abnormalities	Y	0.000848928	3	['HRAS', 'NRAS', 'KRAS']
('Ras', 'PB1')	B	Telecanthus	Y	0.00054525	3	['HRAS', 'NRAS', 'KRAS']
('Ras', 'PB1')	B	Tooth Abnormalities	Y	0.000848928	3	['HRAS', 'NRAS', 'KRAS']
('Ras', 'PB1')	B	Osteopenia	Y	0.00343092	3	['HRAS', 'NRAS', 'KRAS']
('Ras', 'PB1')	B	Varying degree of multiple fractures	Y	0.0002415	3	['HRAS', 'NRAS', 'KRAS']
('Ras', 'PB1')	B	Abnormally small eyeball	Y	0.0035773	3	['HRAS', 'NRAS', 'KRAS']
('Ras', 'PB1')	B	Irregular hyperpigmentation	Y	3.32025e-05	3	['HRAS', 'NRAS', 'KRAS']
('Ras', 'PB1')	B	Generalized osteopenia	Y	0.00343092	3	['HRAS', 'NRAS', 'KRAS']
('Ras', 'PB1')	B	Electroencephalogram abnormal	Y	0.00404447	3	['HRAS', 'NRAS', 'KRAS']
('Ras', 'PB1')	B	Chubby cheeks	Y	0.000204177	3	['HRAS', 'NRAS', 'KRAS']
('Ras', 'PB1')	B	Decreased size of eyeball	Y	0.0035773	3	['HRAS', 'NRAS', 'KRAS']
('Ras', 'PB1')	B	Melanocytic nevus	Y	0.000106511	3	['HRAS', 'NRAS', 'KRAS']
('Ras', 'PB1')	B	Full lower lip	Y	0.000621958	3	['HRAS', 'NRAS', 'KRAS']
('Ras', 'PB1')	B	Hypertrophy of cheeks	Y	0.000204177	3	['HRAS', 'NRAS', 'KRAS']
('Ras', 'PB1')	B	Basal cell carcinoma	Y	0.000171347	3	['HRAS', 'NRAS', 'KRAS']
('Ras', 'PB1')	B	Neuroblastoma	Y	0.000171347	3	['HRAS', 'NRAS', 'KRAS']
('Ras', 'PB1')	B	Electrocardiogram change	Y	0.000848928	3	['HRAS', 'NRAS', 'KRAS']
('Ras', 'PB1')	B	Biparietal narrowing	Y	1.58015e-05	3	['HRAS', 'NRAS', 'KRAS']
('Ras', 'PB1')	B	Puffy cheeks	Y	0.000204177	3	['HRAS', 'NRAS', 'KRAS']
('Ras', 'PB1')	B	Decreased width of the skull	Y	1.58015e-05	3	['HRAS', 'NRAS', 'KRAS']
('Ras', 'PB1')	B	Increased fracture rate	Y	0.0002415	3	['HRAS', 'NRAS', 'KRAS']
('Ras', 'PB1')	B	Noncancerous mole	Y	1.85435e-05	3	['HRAS', 'NRAS', 'KRAS']
('Ras', 'PB1')	B	Frequent fractures	Y	0.0002415	3	['HRAS', 'NRAS', 'KRAS']
('Ras', 'PB1')	B	Decreased to absent deep tendon reflexes	Y	0.000106511	3	['HRAS', 'NRAS', 'KRAS']
('Ras', 'PB1')	B	Isolated cases	Y	0.00107101	3	['HRAS', 'NRAS', 'KRAS']
('Ras', 'PB1')	B	Cardiac Arrhythmia	Y	0.00230577	3	['HRAS', 'NRAS', 'KRAS']
('Ras', 'PB1')	B	Cerebellar hypoplasia and atrophy	Y	4.88885e-05	3	['HRAS', 'NRAS', 'KRAS']
('Ras', 'PB1')	B	Basal cell nevi	Y	9.36861e-06	3	['HRAS', 'NRAS', 'KRAS']
('Ras', 'PB1')	B	Prominent lower lip	Y	0.000621958	3	['HRAS', 'NRAS', 'KRAS']
('Ras', 'PB1')	B	Electrocardiogram abnormal	Y	0.00101184	3	['HRAS', 'NRAS', 'KRAS']
('Ras', 'PB1')	B	Neoplasms, Experimental	Y	5.51786e-05	3	['HRAS', 'NRAS', 'KRAS']
('Ras', 'PB1')	B	Congenital pectus carinatum	Y	0.000283703	3	['HRAS', 'NRAS', 'KRAS']
('Ras', 'PB1')	B	Congenital ocular coloboma (disorder)	Y	8.65644e-05	3	['HRAS', 'NRAS', 'KRAS']
('Ras', 'PB1')	B	Conduction disorder of the heart	Y	0.000900872	3	['HRAS', 'NRAS', 'KRAS']
('Ras', 'PB1')	B	Papillary thyroid carcinoma	Y	3.32025e-05	3	['HRAS', 'NRAS', 'KRAS']
('Ras', 'PB1')	B	Alopecia	Y	0.00220048	3	['HRAS', 'NRAS', 'KRAS']
('Ras', 'PB1')	B	Hyperplasia of cheeks	Y	0.000204177	3	['HRAS', 'NRAS', 'KRAS']
('Ras', 'PB1')	B	Coloboma of iris	Y	6.95544e-05	3	['HRAS', 'NRAS', 'KRAS']
('Ras', 'PB1')	B	Microphthalmos	Y	0.00404447	3	['HRAS', 'NRAS', 'KRAS']
('Ras', 'PB1')	B	Kyphoscoliosis deformity of spine	Y	0.000413264	3	['HRAS', 'NRAS', 'KRAS']
('Ras', 'PB1')	B	Facial asymmetry	Y	3.79332e-05	3	['HRAS', 'NRAS', 'KRAS']
('Ras', 'PB1')	B	Hemangioma	Y	9.36861e-06	3	['HRAS', 'NRAS', 'KRAS']
('Ras', 'RabGAP-TBC')	B	Full cheeks	Y	0.000204177	3	['HRAS', 'NRAS', 'KRAS']
('Ras', 'RabGAP-TBC')	B	Ichthyoses	Y	8.65644e-05	3	['HRAS', 'NRAS', 'KRAS']
('Ras', 'RabGAP-TBC')	B	Abnormality of vision	Y	7.77116e-05	3	['HRAS', 'NRAS', 'KRAS']
('Ras', 'RabGAP-TBC')	B	Cardiac conduction abnormalities	Y	0.000848928	3	['HRAS', 'NRAS', 'KRAS']
('Ras', 'RabGAP-TBC')	B	Dental abnormalities	Y	0.000475844	3	['HRAS', 'NRAS', 'KRAS']
('Ras', 'RabGAP-TBC')	B	EKG abnormalities	Y	0.000848928	3	['HRAS', 'NRAS', 'KRAS']
('Ras', 'RabGAP-TBC')	B	Telecanthus	Y	0.00054525	3	['HRAS', 'NRAS', 'KRAS']
('Ras', 'RabGAP-TBC')	B	Tooth Abnormalities	Y	0.000848928	3	['HRAS', 'NRAS', 'KRAS']
('Ras', 'RabGAP-TBC')	B	Osteopenia	Y	0.00343092	3	['HRAS', 'NRAS', 'KRAS']
('Ras', 'RabGAP-TBC')	B	Varying degree of multiple fractures	Y	0.0002415	3	['HRAS', 'NRAS', 'KRAS']
('Ras', 'RabGAP-TBC')	B	Abnormally small eyeball	Y	0.0035773	3	['HRAS', 'NRAS', 'KRAS']
('Ras', 'RabGAP-TBC')	B	Irregular hyperpigmentation	Y	3.32025e-05	3	['HRAS', 'NRAS', 'KRAS']
('Ras', 'RabGAP-TBC')	B	Generalized osteopenia	Y	0.00343092	3	['HRAS', 'NRAS', 'KRAS']
('Ras', 'RabGAP-TBC')	B	Electroencephalogram abnormal	Y	0.00404447	3	['HRAS', 'NRAS', 'KRAS']
('Ras', 'RabGAP-TBC')	B	Chubby cheeks	Y	0.000204177	3	['HRAS', 'NRAS', 'KRAS']
('Ras', 'RabGAP-TBC')	B	Decreased size of eyeball	Y	0.0035773	3	['HRAS', 'NRAS', 'KRAS']
('Ras', 'RabGAP-TBC')	B	Melanocytic nevus	Y	0.000106511	3	['HRAS', 'NRAS', 'KRAS']
('Ras', 'RabGAP-TBC')	B	Full lower lip	Y	0.000621958	3	['HRAS', 'NRAS', 'KRAS']
('Ras', 'RabGAP-TBC')	B	Hypertrophy of cheeks	Y	0.000204177	3	['HRAS', 'NRAS', 'KRAS']
('Ras', 'RabGAP-TBC')	B	Basal cell carcinoma	Y	0.000171347	3	['HRAS', 'NRAS', 'KRAS']
('Ras', 'RabGAP-TBC')	B	Neuroblastoma	Y	0.000171347	3	['HRAS', 'NRAS', 'KRAS']
('Ras', 'RabGAP-TBC')	B	Electrocardiogram change	Y	0.000848928	3	['HRAS', 'NRAS', 'KRAS']
('Ras', 'RabGAP-TBC')	B	Increased fracture rate	Y	0.0002415	3	['HRAS', 'NRAS', 'KRAS']
('Ras', 'RabGAP-TBC')	B	Biparietal narrowing	Y	1.58015e-05	3	['HRAS', 'NRAS', 'KRAS']
('Ras', 'RabGAP-TBC')	B	Puffy cheeks	Y	0.000204177	3	['HRAS', 'NRAS', 'KRAS']
('Ras', 'RabGAP-TBC')	B	Decreased width of the skull	Y	1.58015e-05	3	['HRAS', 'NRAS', 'KRAS']
('Ras', 'RabGAP-TBC')	B	Neoplastic Cell Transformation	Y	0.00252756	3	['HRAS', 'KRAS', 'RAC1']
('Ras', 'RabGAP-TBC')	B	Noncancerous mole	Y	1.85435e-05	3	['HRAS', 'NRAS', 'KRAS']
('Ras', 'RabGAP-TBC')	B	Frequent fractures	Y	0.0002415	3	['HRAS', 'NRAS', 'KRAS']
('Ras', 'RabGAP-TBC')	B	Decreased to absent deep tendon reflexes	Y	0.000106511	3	['HRAS', 'NRAS', 'KRAS']
('Ras', 'RabGAP-TBC')	B	Isolated cases	Y	0.00107101	3	['HRAS', 'NRAS', 'KRAS']
('Ras', 'RabGAP-TBC')	B	Cardiac Arrhythmia	Y	0.00230577	3	['HRAS', 'NRAS', 'KRAS']
('Ras', 'RabGAP-TBC')	B	Cerebellar hypoplasia and atrophy	Y	4.88885e-05	3	['HRAS', 'NRAS', 'KRAS']
('Ras', 'RabGAP-TBC')	B	Basal cell nevi	Y	9.36861e-06	3	['HRAS', 'NRAS', 'KRAS']
('Ras', 'RabGAP-TBC')	B	Prominent lower lip	Y	0.000621958	3	['HRAS', 'NRAS', 'KRAS']
('Ras', 'RabGAP-TBC')	B	Electrocardiogram abnormal	Y	0.00101184	3	['HRAS', 'NRAS', 'KRAS']
('Ras', 'RabGAP-TBC')	B	Neoplasms, Experimental	Y	5.51786e-05	3	['HRAS', 'NRAS', 'KRAS']
('Ras', 'RabGAP-TBC')	B	Congenital pectus carinatum	Y	0.000283703	3	['HRAS', 'NRAS', 'KRAS']
('Ras', 'RabGAP-TBC')	B	Congenital ocular coloboma (disorder)	Y	8.65644e-05	3	['HRAS', 'NRAS', 'KRAS']
('Ras', 'RabGAP-TBC')	B	Conduction disorder of the heart	Y	0.000900872	3	['HRAS', 'NRAS', 'KRAS']
('Ras', 'RabGAP-TBC')	B	Papillary thyroid carcinoma	Y	3.32025e-05	3	['HRAS', 'NRAS', 'KRAS']
('Ras', 'RabGAP-TBC')	B	Alopecia	Y	0.00220048	3	['HRAS', 'NRAS', 'KRAS']
('Ras', 'RabGAP-TBC')	B	Hyperplasia of cheeks	Y	0.000204177	3	['HRAS', 'NRAS', 'KRAS']
('Ras', 'RabGAP-TBC')	B	Coloboma of iris	Y	6.95544e-05	3	['HRAS', 'NRAS', 'KRAS']
('Ras', 'RabGAP-TBC')	B	Microphthalmos	Y	0.00404447	3	['HRAS', 'NRAS', 'KRAS']
('Ras', 'RabGAP-TBC')	B	Kyphoscoliosis deformity of spine	Y	0.000413264	3	['HRAS', 'NRAS', 'KRAS']
('Ras', 'RabGAP-TBC')	B	Facial asymmetry	Y	3.79332e-05	3	['HRAS', 'NRAS', 'KRAS']
('Ras', 'RabGAP-TBC')	B	Hemangioma	Y	9.36861e-06	3	['HRAS', 'NRAS', 'KRAS']
('Ras', 'Sec3-PIP2_bind')	B	Full cheeks	Y	0	3	['HRAS', 'NRAS', 'KRAS']
('Ras', 'Sec3-PIP2_bind')	B	Ichthyoses	Y	0	3	['HRAS', 'NRAS', 'KRAS']
('Ras', 'Sec3-PIP2_bind')	B	Abnormality of vision	Y	0	3	['HRAS', 'NRAS', 'KRAS']
('Ras', 'Sec3-PIP2_bind')	B	Cardiac conduction abnormalities	Y	0	3	['HRAS', 'NRAS', 'KRAS']
('Ras', 'Sec3-PIP2_bind')	B	Dental abnormalities	Y	0	3	['HRAS', 'NRAS', 'KRAS']
('Ras', 'Sec3-PIP2_bind')	B	EKG abnormalities	Y	0	3	['HRAS', 'NRAS', 'KRAS']
('Ras', 'Sec3-PIP2_bind')	B	Telecanthus	Y	0	3	['HRAS', 'NRAS', 'KRAS']
('Ras', 'Sec3-PIP2_bind')	B	Tooth Abnormalities	Y	0	3	['HRAS', 'NRAS', 'KRAS']
('Ras', 'Sec3-PIP2_bind')	B	Cerebellar hypoplasia and atrophy	Y	0	3	['HRAS', 'NRAS', 'KRAS']
('Ras', 'Sec3-PIP2_bind')	B	Osteopenia	Y	0	3	['HRAS', 'NRAS', 'KRAS']
('Ras', 'Sec3-PIP2_bind')	B	Varying degree of multiple fractures	Y	0	3	['HRAS', 'NRAS', 'KRAS']
('Ras', 'Sec3-PIP2_bind')	B	Orbital separation excessive	Y	0	3	['HRAS', 'NRAS', 'KRAS']
('Ras', 'Sec3-PIP2_bind')	B	Abnormally small eyeball	Y	0	3	['HRAS', 'NRAS', 'KRAS']
('Ras', 'Sec3-PIP2_bind')	B	Low intelligence	Y	0	3	['HRAS', 'NRAS', 'KRAS']
('Ras', 'Sec3-PIP2_bind')	B	Irregular hyperpigmentation	Y	0	3	['HRAS', 'NRAS', 'KRAS']
('Ras', 'Sec3-PIP2_bind')	B	Generalized osteopenia	Y	0	3	['HRAS', 'NRAS', 'KRAS']
('Ras', 'Sec3-PIP2_bind')	B	Intellectual Disability	Y	0	3	['HRAS', 'NRAS', 'KRAS']
('Ras', 'Sec3-PIP2_bind')	B	Mandibular hypoplasia	Y	0	3	['HRAS', 'NRAS', 'KRAS']
('Ras', 'Sec3-PIP2_bind')	B	Electroencephalogram abnormal	Y	0	3	['HRAS', 'NRAS', 'KRAS']
('Ras', 'Sec3-PIP2_bind')	B	Chubby cheeks	Y	0	3	['HRAS', 'NRAS', 'KRAS']
('Ras', 'Sec3-PIP2_bind')	B	Decreased size of eyeball	Y	0	3	['HRAS', 'NRAS', 'KRAS']
('Ras', 'Sec3-PIP2_bind')	B	Low set ears	Y	0	3	['HRAS', 'NRAS', 'KRAS']
('Ras', 'Sec3-PIP2_bind')	B	Seizures	Y	0	3	['HRAS', 'NRAS', 'KRAS']
('Ras', 'Sec3-PIP2_bind')	B	Melanocytic nevus	Y	0	3	['HRAS', 'NRAS', 'KRAS']
('Ras', 'Sec3-PIP2_bind')	B	Full lower lip	Y	0	3	['HRAS', 'NRAS', 'KRAS']
('Ras', 'Sec3-PIP2_bind')	B	Hyperreflexia	Y	0	3	['HRAS', 'NRAS', 'KRAS']
('Ras', 'Sec3-PIP2_bind')	B	Hypertrophy of cheeks	Y	0	3	['HRAS', 'NRAS', 'KRAS']
('Ras', 'Sec3-PIP2_bind')	B	Basal cell carcinoma	Y	0	3	['HRAS', 'NRAS', 'KRAS']
('Ras', 'Sec3-PIP2_bind')	B	Neuroblastoma	Y	0	3	['HRAS', 'NRAS', 'KRAS']
('Ras', 'Sec3-PIP2_bind')	B	Electrocardiogram change	Y	0	3	['HRAS', 'NRAS', 'KRAS']
('Ras', 'Sec3-PIP2_bind')	B	Increased fracture rate	Y	0	3	['HRAS', 'NRAS', 'KRAS']
('Ras', 'Sec3-PIP2_bind')	B	Biparietal narrowing	Y	0	3	['HRAS', 'NRAS', 'KRAS']
('Ras', 'Sec3-PIP2_bind')	B	Puffy cheeks	Y	0	3	['HRAS', 'NRAS', 'KRAS']
('Ras', 'Sec3-PIP2_bind')	B	Decreased width of the skull	Y	0	3	['HRAS', 'NRAS', 'KRAS']
('Ras', 'Sec3-PIP2_bind')	B	Strabismus	Y	0	3	['HRAS', 'NRAS', 'KRAS']
('Ras', 'Sec3-PIP2_bind')	B	Noncancerous mole	Y	0	3	['HRAS', 'NRAS', 'KRAS']
('Ras', 'Sec3-PIP2_bind')	B	Frequent fractures	Y	0	3	['HRAS', 'NRAS', 'KRAS']
('Ras', 'Sec3-PIP2_bind')	B	Decreased to absent deep tendon reflexes	Y	0	3	['HRAS', 'NRAS', 'KRAS']
('Ras', 'Sec3-PIP2_bind')	B	Mental deficiency	Y	0	3	['HRAS', 'NRAS', 'KRAS']
('Ras', 'Sec3-PIP2_bind')	B	Delayed bone age	Y	0	3	['HRAS', 'NRAS', 'KRAS']
('Ras', 'Sec3-PIP2_bind')	B	Cryptorchidism	Y	0	3	['HRAS', 'NRAS', 'KRAS']
('Ras', 'Sec3-PIP2_bind')	B	Isolated cases	Y	0	3	['HRAS', 'NRAS', 'KRAS']
('Ras', 'Sec3-PIP2_bind')	B	Cardiac Arrhythmia	Y	0	3	['HRAS', 'NRAS', 'KRAS']
('Ras', 'Sec3-PIP2_bind')	B	Muscle hypotonia	Y	0	3	['HRAS', 'NRAS', 'KRAS']
('Ras', 'Sec3-PIP2_bind')	B	Basal cell nevi	Y	0	3	['HRAS', 'NRAS', 'KRAS']
('Ras', 'Sec3-PIP2_bind')	B	Short stature	Y	0	3	['HRAS', 'NRAS', 'KRAS']
('Ras', 'Sec3-PIP2_bind')	B	Prominent lower lip	Y	0	3	['HRAS', 'NRAS', 'KRAS']
('Ras', 'Sec3-PIP2_bind')	B	Downward slant of palpebral fissure	Y	0	3	['HRAS', 'NRAS', 'KRAS']
('Ras', 'Sec3-PIP2_bind')	B	Electrocardiogram abnormal	Y	0	3	['HRAS', 'NRAS', 'KRAS']
('Ras', 'Sec3-PIP2_bind')	B	Blepharoptosis	Y	0	3	['HRAS', 'NRAS', 'KRAS']
('Ras', 'Sec3-PIP2_bind')	B	Mental Retardation	Y	0	3	['HRAS', 'NRAS', 'KRAS']
('Ras', 'Sec3-PIP2_bind')	B	Neoplasms, Experimental	Y	0	3	['HRAS', 'NRAS', 'KRAS']
('Ras', 'Sec3-PIP2_bind')	B	Frontal bossing	Y	0	3	['HRAS', 'NRAS', 'KRAS']
('Ras', 'Sec3-PIP2_bind')	B	Congenital pectus carinatum	Y	0	3	['HRAS', 'NRAS', 'KRAS']
('Ras', 'Sec3-PIP2_bind')	B	Epilepsy	Y	0	3	['HRAS', 'NRAS', 'KRAS']
('Ras', 'Sec3-PIP2_bind')	B	Congenital ocular coloboma (disorder)	Y	0	3	['HRAS', 'NRAS', 'KRAS']
('Ras', 'Sec3-PIP2_bind')	B	Micrognathism	Y	0	3	['HRAS', 'NRAS', 'KRAS']
('Ras', 'Sec3-PIP2_bind')	B	Conduction disorder of the heart	Y	0	3	['HRAS', 'NRAS', 'KRAS']
('Ras', 'Sec3-PIP2_bind')	B	Stomach Neoplasms	Y	0	3	['HRAS', 'NRAS', 'KRAS']
('Ras', 'Sec3-PIP2_bind')	B	Papillary thyroid carcinoma	Y	0	3	['HRAS', 'NRAS', 'KRAS']
('Ras', 'Sec3-PIP2_bind')	B	Alopecia	Y	0	3	['HRAS', 'NRAS', 'KRAS']
('Ras', 'Sec3-PIP2_bind')	B	Hyperplasia of cheeks	Y	0	3	['HRAS', 'NRAS', 'KRAS']
('Ras', 'Sec3-PIP2_bind')	B	Coloboma of iris	Y	0	3	['HRAS', 'NRAS', 'KRAS']
('Ras', 'Sec3-PIP2_bind')	B	Microphthalmos	Y	0	3	['HRAS', 'NRAS', 'KRAS']
('Ras', 'Sec3-PIP2_bind')	B	Kyphoscoliosis deformity of spine	Y	0	3	['HRAS', 'NRAS', 'KRAS']
('Ras', 'Sec3-PIP2_bind')	B	Facial asymmetry	Y	0	3	['HRAS', 'NRAS', 'KRAS']
('Ras', 'Sec3-PIP2_bind')	B	Hypoplastic mandible condyle	Y	0	3	['HRAS', 'NRAS', 'KRAS']
('Ras', 'Sec3-PIP2_bind')	B	Poor school performance	Y	0	3	['HRAS', 'NRAS', 'KRAS']
('Ras', 'Sec3-PIP2_bind')	B	Dull intelligence	Y	0	3	['HRAS', 'NRAS', 'KRAS']
('Ras', 'Sec3-PIP2_bind')	B	Hemangioma	Y	0	3	['HRAS', 'NRAS', 'KRAS']
('Ras', 'V-set')	B	Full cheeks	Y	8.7928e-05	3	['HRAS', 'NRAS', 'KRAS']
('Ras', 'V-set')	B	Ichthyoses	Y	3.72417e-05	3	['HRAS', 'NRAS', 'KRAS']
('Ras', 'V-set')	B	Abnormality of vision	Y	3.34294e-05	3	['HRAS', 'NRAS', 'KRAS']
('Ras', 'V-set')	B	Cardiac conduction abnormalities	Y	0.000366392	3	['HRAS', 'NRAS', 'KRAS']
('Ras', 'V-set')	B	Dental abnormalities	Y	0.000205168	3	['HRAS', 'NRAS', 'KRAS']
('Ras', 'V-set')	B	EKG abnormalities	Y	0.000366392	3	['HRAS', 'NRAS', 'KRAS']
('Ras', 'V-set')	B	Telecanthus	Y	0.000235145	3	['HRAS', 'NRAS', 'KRAS']
('Ras', 'V-set')	B	Tooth Abnormalities	Y	0.000366392	3	['HRAS', 'NRAS', 'KRAS']
('Ras', 'V-set')	B	Osteopenia	Y	0.00148534	3	['HRAS', 'NRAS', 'KRAS']
('Ras', 'V-set')	B	Varying degree of multiple fractures	Y	0.000104024	3	['HRAS', 'NRAS', 'KRAS']
('Ras', 'V-set')	B	Abnormally small eyeball	Y	0.00154889	3	['HRAS', 'NRAS', 'KRAS']
('Ras', 'V-set')	B	Irregular hyperpigmentation	Y	1.42718e-05	3	['HRAS', 'NRAS', 'KRAS']
('Ras', 'V-set')	B	Generalized osteopenia	Y	0.00148534	3	['HRAS', 'NRAS', 'KRAS']
('Ras', 'V-set')	B	Electroencephalogram abnormal	Y	0.00175174	3	['HRAS', 'NRAS', 'KRAS']
('Ras', 'V-set')	B	Chubby cheeks	Y	8.7928e-05	3	['HRAS', 'NRAS', 'KRAS']
('Ras', 'V-set')	B	Decreased size of eyeball	Y	0.00154889	3	['HRAS', 'NRAS', 'KRAS']
('Ras', 'V-set')	B	Melanocytic nevus	Y	4.5833e-05	3	['HRAS', 'NRAS', 'KRAS']
('Ras', 'V-set')	B	Full lower lip	Y	0.000268285	3	['HRAS', 'NRAS', 'KRAS']
('Ras', 'V-set')	B	Hypertrophy of cheeks	Y	8.7928e-05	3	['HRAS', 'NRAS', 'KRAS']
('Ras', 'V-set')	B	Basal cell carcinoma	Y	7.37735e-05	3	['HRAS', 'NRAS', 'KRAS']
('Ras', 'V-set')	B	Neuroblastoma	Y	7.37735e-05	3	['HRAS', 'NRAS', 'KRAS']
('Ras', 'V-set')	B	Electrocardiogram change	Y	0.000366392	3	['HRAS', 'NRAS', 'KRAS']
('Ras', 'V-set')	B	Biparietal narrowing	Y	6.78843e-06	3	['HRAS', 'NRAS', 'KRAS']
('Ras', 'V-set')	B	Puffy cheeks	Y	8.7928e-05	3	['HRAS', 'NRAS', 'KRAS']
('Ras', 'V-set')	B	Decreased width of the skull	Y	6.78843e-06	3	['HRAS', 'NRAS', 'KRAS']
('Ras', 'V-set')	B	Increased fracture rate	Y	0.000104024	3	['HRAS', 'NRAS', 'KRAS']
('Ras', 'V-set')	B	Noncancerous mole	Y	7.96728e-06	3	['HRAS', 'NRAS', 'KRAS']
('Ras', 'V-set')	B	Frequent fractures	Y	0.000104024	3	['HRAS', 'NRAS', 'KRAS']
('Ras', 'V-set')	B	Decreased to absent deep tendon reflexes	Y	4.5833e-05	3	['HRAS', 'NRAS', 'KRAS']
('Ras', 'V-set')	B	Delayed bone age	Y	0.00504077	3	['HRAS', 'NRAS', 'KRAS']
('Ras', 'V-set')	B	Isolated cases	Y	0.000462445	3	['HRAS', 'NRAS', 'KRAS']
('Ras', 'V-set')	B	Cardiac Arrhythmia	Y	0.000997242	3	['HRAS', 'NRAS', 'KRAS']
('Ras', 'V-set')	B	Cerebellar hypoplasia and atrophy	Y	2.10213e-05	3	['HRAS', 'NRAS', 'KRAS']
('Ras', 'V-set')	B	Basal cell nevi	Y	4.02349e-06	3	['HRAS', 'NRAS', 'KRAS']
('Ras', 'V-set')	B	Prominent lower lip	Y	0.000268285	3	['HRAS', 'NRAS', 'KRAS']
('Ras', 'V-set')	B	Downward slant of palpebral fissure	Y	0.00969024	3	['HRAS', 'NRAS', 'KRAS']
('Ras', 'V-set')	B	Electrocardiogram abnormal	Y	0.00043685	3	['HRAS', 'NRAS', 'KRAS']
('Ras', 'V-set')	B	Neoplasms, Experimental	Y	2.37285e-05	3	['HRAS', 'NRAS', 'KRAS']
('Ras', 'V-set')	B	Frontal bossing	Y	0.009439	3	['HRAS', 'NRAS', 'KRAS']
('Ras', 'V-set')	B	Congenital pectus carinatum	Y	0.000122229	3	['HRAS', 'NRAS', 'KRAS']
('Ras', 'V-set')	B	Congenital ocular coloboma (disorder)	Y	3.72417e-05	3	['HRAS', 'NRAS', 'KRAS']
('Ras', 'V-set')	B	Conduction disorder of the heart	Y	0.000388854	3	['HRAS', 'NRAS', 'KRAS']
('Ras', 'V-set')	B	Papillary thyroid carcinoma	Y	1.42718e-05	3	['HRAS', 'NRAS', 'KRAS']
('Ras', 'V-set')	B	Alopecia	Y	0.000951602	3	['HRAS', 'NRAS', 'KRAS']
('Ras', 'V-set')	B	Hyperplasia of cheeks	Y	8.7928e-05	3	['HRAS', 'NRAS', 'KRAS']
('Ras', 'V-set')	B	Coloboma of iris	Y	2.99171e-05	3	['HRAS', 'NRAS', 'KRAS']
('Ras', 'V-set')	B	Microphthalmos	Y	0.00175174	3	['HRAS', 'NRAS', 'KRAS']
('Ras', 'V-set')	B	Kyphoscoliosis deformity of spine	Y	0.000178146	3	['HRAS', 'NRAS', 'KRAS']
('Ras', 'V-set')	B	Facial asymmetry	Y	1.63071e-05	3	['HRAS', 'NRAS', 'KRAS']
('Ras', 'V-set')	B	Hemangioma	Y	4.02349e-06	3	['HRAS', 'NRAS', 'KRAS']
('Ras', 'RhoGAP')	B	Full cheeks	Y	0.00188829	3	['HRAS', 'NRAS', 'KRAS']
('Ras', 'RhoGAP')	B	Ichthyoses	Y	0.000803745	3	['HRAS', 'NRAS', 'KRAS']
('Ras', 'RhoGAP')	B	Abnormality of vision	Y	0.000721864	3	['HRAS', 'NRAS', 'KRAS']
('Ras', 'RhoGAP')	B	Cardiac conduction abnormalities	Y	0.00778239	3	['HRAS', 'NRAS', 'KRAS']
('Ras', 'RhoGAP')	B	Dental abnormalities	Y	0.00437951	3	['HRAS', 'NRAS', 'KRAS']
('Ras', 'RhoGAP')	B	EKG abnormalities	Y	0.00778239	3	['HRAS', 'NRAS', 'KRAS']
('Ras', 'RhoGAP')	B	Telecanthus	Y	0.00501389	3	['HRAS', 'NRAS', 'KRAS']
('Ras', 'RhoGAP')	B	Tooth Abnormalities	Y	0.00778239	3	['HRAS', 'NRAS', 'KRAS']
('Ras', 'RhoGAP')	B	Varying degree of multiple fractures	Y	0.0022315	3	['HRAS', 'NRAS', 'KRAS']
('Ras', 'RhoGAP')	B	Irregular hyperpigmentation	Y	0.000309368	3	['HRAS', 'NRAS', 'KRAS']
('Ras', 'RhoGAP')	B	Chubby cheeks	Y	0.00188829	3	['HRAS', 'NRAS', 'KRAS']
('Ras', 'RhoGAP')	B	Full lower lip	Y	0.00571424	3	['HRAS', 'NRAS', 'KRAS']
('Ras', 'RhoGAP')	B	Hypertrophy of cheeks	Y	0.00188829	3	['HRAS', 'NRAS', 'KRAS']
('Ras', 'RhoGAP')	B	Basal cell carcinoma	Y	0.00158606	3	['HRAS', 'NRAS', 'KRAS']
('Ras', 'RhoGAP')	B	Neuroblastoma	Y	0.00158606	3	['HRAS', 'NRAS', 'KRAS']
('Ras', 'RhoGAP')	B	Electrocardiogram change	Y	0.00778239	3	['HRAS', 'NRAS', 'KRAS']
('Ras', 'RhoGAP')	B	Biparietal narrowing	Y	0.000147556	3	['HRAS', 'NRAS', 'KRAS']
('Ras', 'RhoGAP')	B	Puffy cheeks	Y	0.00188829	3	['HRAS', 'NRAS', 'KRAS']
('Ras', 'RhoGAP')	B	Decreased width of the skull	Y	0.000147556	3	['HRAS', 'NRAS', 'KRAS']
('Ras', 'RhoGAP')	B	Increased fracture rate	Y	0.0022315	3	['HRAS', 'NRAS', 'KRAS']
('Ras', 'RhoGAP')	B	Noncancerous mole	Y	0.000173085	3	['HRAS', 'NRAS', 'KRAS']
('Ras', 'RhoGAP')	B	Frequent fractures	Y	0.0022315	3	['HRAS', 'NRAS', 'KRAS']
('Ras', 'RhoGAP')	B	Decreased to absent deep tendon reflexes	Y	0.000988075	3	['HRAS', 'NRAS', 'KRAS']
('Ras', 'RhoGAP')	B	Isolated cases	Y	0.00980102	3	['HRAS', 'NRAS', 'KRAS']
('Ras', 'RhoGAP')	B	Cerebellar hypoplasia and atrophy	Y	0.000454924	3	['HRAS', 'NRAS', 'KRAS']
('Ras', 'RhoGAP')	B	Basal cell nevi	Y	8.75999e-05	3	['HRAS', 'NRAS', 'KRAS']
('Ras', 'RhoGAP')	B	Prominent lower lip	Y	0.00571424	3	['HRAS', 'NRAS', 'KRAS']
('Ras', 'RhoGAP')	B	Electrocardiogram abnormal	Y	0.00926366	3	['HRAS', 'NRAS', 'KRAS']
('Ras', 'RhoGAP')	B	Neoplasms, Experimental	Y	0.00051323	3	['HRAS', 'NRAS', 'KRAS']
('Ras', 'RhoGAP')	B	Congenital pectus carinatum	Y	0.00261916	3	['HRAS', 'NRAS', 'KRAS']
('Ras', 'RhoGAP')	B	Congenital ocular coloboma (disorder)	Y	0.000803745	3	['HRAS', 'NRAS', 'KRAS']
('Ras', 'RhoGAP')	B	Conduction disorder of the heart	Y	0.00825495	3	['HRAS', 'NRAS', 'KRAS']
('Ras', 'RhoGAP')	B	Papillary thyroid carcinoma	Y	0.000309368	3	['HRAS', 'NRAS', 'KRAS']
('Ras', 'RhoGAP')	B	Hyperplasia of cheeks	Y	0.00188829	3	['HRAS', 'NRAS', 'KRAS']
('Ras', 'RhoGAP')	B	Coloboma of iris	Y	0.000646375	3	['HRAS', 'NRAS', 'KRAS']
('Ras', 'RhoGAP')	B	Kyphoscoliosis deformity of spine	Y	0.0038069	3	['HRAS', 'NRAS', 'KRAS']
('Ras', 'RhoGAP')	B	Melanocytic nevus	Y	0.000988075	3	['HRAS', 'NRAS', 'KRAS']
('Ras', 'RhoGAP')	B	Facial asymmetry	Y	0.000353291	3	['HRAS', 'NRAS', 'KRAS']
('Ras', 'RhoGAP')	B	Hemangioma	Y	8.75999e-05	3	['HRAS', 'NRAS', 'KRAS']
('Ras', 'PDZ')	B	Melanocytic nevus	Y	0.00402126	3	['HRAS', 'NRAS', 'KRAS']
('Ras', 'PDZ')	B	Full cheeks	Y	0.00766138	3	['HRAS', 'NRAS', 'KRAS']
('Ras', 'PDZ')	B	Cerebellar hypoplasia and atrophy	Y	0.00185714	3	['HRAS', 'NRAS', 'KRAS']
('Ras', 'PDZ')	B	Ichthyoses	Y	0.00327394	3	['HRAS', 'NRAS', 'KRAS']
('Ras', 'PDZ')	B	Abnormality of vision	Y	0.0029417	3	['HRAS', 'NRAS', 'KRAS']
('Ras', 'PDZ')	B	Basal cell nevi	Y	0.000359339	3	['HRAS', 'NRAS', 'KRAS']
('Ras', 'PDZ')	B	Hypertrophy of cheeks	Y	0.00766138	3	['HRAS', 'NRAS', 'KRAS']
('Ras', 'PDZ')	B	Basal cell carcinoma	Y	0.00644078	3	['HRAS', 'NRAS', 'KRAS']
('Ras', 'PDZ')	B	Neuroblastoma	Y	0.00644078	3	['HRAS', 'NRAS', 'KRAS']
('Ras', 'PDZ')	B	Hyperplasia of cheeks	Y	0.00766138	3	['HRAS', 'NRAS', 'KRAS']
('Ras', 'PDZ')	B	Coloboma of iris	Y	0.00263523	3	['HRAS', 'NRAS', 'KRAS']
('Ras', 'PDZ')	B	Increased fracture rate	Y	0.00904593	3	['HRAS', 'NRAS', 'KRAS']
('Ras', 'PDZ')	B	Biparietal narrowing	Y	0.000604485	3	['HRAS', 'NRAS', 'KRAS']
('Ras', 'PDZ')	B	Puffy cheeks	Y	0.00766138	3	['HRAS', 'NRAS', 'KRAS']
('Ras', 'PDZ')	B	Neoplasms, Experimental	Y	0.00209424	3	['HRAS', 'NRAS', 'KRAS']
('Ras', 'PDZ')	B	Facial asymmetry	Y	0.00144351	3	['HRAS', 'NRAS', 'KRAS']
('Ras', 'PDZ')	B	Varying degree of multiple fractures	Y	0.00904593	3	['HRAS', 'NRAS', 'KRAS']
('Ras', 'PDZ')	B	Noncancerous mole	Y	0.000708757	3	['HRAS', 'NRAS', 'KRAS']
('Ras', 'PDZ')	B	Frequent fractures	Y	0.00904593	3	['HRAS', 'NRAS', 'KRAS']
('Ras', 'PDZ')	B	Decreased to absent deep tendon reflexes	Y	0.00402126	3	['HRAS', 'NRAS', 'KRAS']
('Ras', 'PDZ')	B	Irregular hyperpigmentation	Y	0.0012646	3	['HRAS', 'NRAS', 'KRAS']
('Ras', 'PDZ')	B	Chubby cheeks	Y	0.00766138	3	['HRAS', 'NRAS', 'KRAS']
('Ras', 'PDZ')	B	Papillary thyroid carcinoma	Y	0.0012646	3	['HRAS', 'NRAS', 'KRAS']
('Ras', 'PDZ')	B	Decreased width of the skull	Y	0.000604485	3	['HRAS', 'NRAS', 'KRAS']
('Ras', 'PDZ')	B	Congenital ocular coloboma (disorder)	Y	0.00327394	3	['HRAS', 'NRAS', 'KRAS']
('Ras', 'PDZ')	B	Hemangioma	Y	0.000359339	3	['HRAS', 'NRAS', 'KRAS']
('NGF', 'I-set')	B	Bipolar Disorder	Y	0	3	['BDNF', 'NTF3', 'NTF4']
('SH2', 'BTK')	B	Chronic otitis media	Y	0.00405201	3	['STAT3', 'BTK', 'BLNK']
('SH2', 'BTK')	B	Exanthema	Y	0.00212353	3	['STAT3', 'BTK', 'BLNK']
('SH2', 'BTK')	B	ear infection chronic	Y	0.00405201	3	['STAT3', 'BTK', 'BLNK']
('SH2', 'SOCS_box')	B	Bleeding tendency	Y	0.00350095	3	['PTPN11', 'JAK2', 'RASA1']
('SH2', 'PI-PLC-X')	B	Paranasal Sinus Diseases	Y	0.00859863	3	['BTK', 'PIK3R1', 'BLNK']
('SH2', 'SH3_2')	B	Conjunctivitis	Y	0.00899713	3	['BTK', 'PIK3R1', 'BLNK']
('SH2', 'SH3_2')	B	Conjunctivitis, recurrent	Y	0.00899713	3	['BTK', 'PIK3R1', 'BLNK']
('SH2', 'SH3_2')	B	Paranasal Sinus Diseases	Y	0.00705764	3	['BTK', 'PIK3R1', 'BLNK']
('SH2', 'Pkinase')	B	Coughing	Y	0.00913718	3	['STAT3', 'PIK3R1', 'BLNK']
('SH2', 'PI-PLC-Y')	B	Paranasal Sinus Diseases	Y	0.00859863	3	['BTK', 'PIK3R1', 'BLNK']
('GST_C_3', 'GST_C')	B	Chemical and Drug Induced Liver Injury	Y	0.00143692	3	['GSTM1', 'GSTP1', 'GSTM4']
('Integrin_beta', 'Integrin_alpha')	B	Liver Cirrhosis, Experimental	Y	0	3	['ITGB1', 'ITGB3', 'ITGB2']
('Ig_3', 'Ig_3')	B	ULNAR HYPOPLASIA	Y	0.00836711	3	['FGFR2', 'FGFR3', 'OBSL1']
('Ig_3', 'Ig_3')	B	Short ulnae	Y	0.00836711	3	['FGFR2', 'FGFR3', 'OBSL1']
('Ig_3', 'Ig_3')	B	Intracranial Hypertension	Y	0.00836711	3	['FGFR2', 'FGFR3', 'L1CAM']
('Ig_3', 'I-set')	B	ULNAR HYPOPLASIA	Y	0.00274537	3	['FGFR2', 'FGFR3', 'OBSL1']
('Ig_3', 'I-set')	B	Intracranial Hypertension	Y	0.00274537	3	['FGFR2', 'FGFR3', 'L1CAM']
('Ig_3', 'I-set')	B	Skin hyperelastic	Y	0.00913718	3	['PDGFRB', 'FGFR2', 'FGFR3']
('Ig_3', 'I-set')	B	Late fontanel closure	Y	0.00450603	3	['PDGFRB', 'FGFR2', 'FGFR3']
('Ig_3', 'I-set')	B	Short ulnae	Y	0.00274537	3	['FGFR2', 'FGFR3', 'OBSL1']
('Ig_2', 'Ig_2')	B	Lupus Erythematosus, Systemic	Y	0.00501389	3	['FCGR3A', 'FCGR2B', 'FCGR2A']
('Laminin_G_2', 'COesterase')	B	Schizophrenia	Y	0	3	['NRXN3', 'NRXN2', 'NRXN1']
('Cyclin_N', 'Hormone_recep')	B	Liver carcinoma	Y	0.00383241	3	['CCND1', 'CCNE1', 'CCNA1']
('Recep_L_domain', 'C1-set')	B	Autosomal recessive predisposition	Y	0	3	['ERBB3', 'IGF1R', 'EGFR']
('ABC_tran', 'ABC_tran')	B	Bronchiectasis	Y	0.000138606	3	['TAP1', 'TAP2', 'CFTR']
('ABC_tran', 'ABC_membrane')	B	Bronchiectasis	Y	1.00085e-05	3	['TAP1', 'TAP2', 'CFTR']
('Transket_pyr', 'E3_binding')	B	Autosomal recessive predisposition	Y	0	3	['OGDH', 'BCKDHB', 'PDHB']
('Transket_pyr', '2-oxoacid_dh')	B	Autosomal recessive predisposition	Y	0	3	['OGDH', 'BCKDHB', 'PDHB']
('Transket_pyr', 'Biotin_lipoyl')	B	Autosomal recessive predisposition	Y	0	3	['OGDH', 'BCKDHB', 'PDHB']
('Transket_pyr', 'E1_dh')	B	Autosomal recessive predisposition	Y	0	3	['PDHB', 'BCKDHB', 'OGDH']
('bZIP_1', 'TBP')	A	Schizophrenia	Y	0	3	['ATF4', 'JUN', 'CREM']
('PDZ', 'NMDAR2_C')	B	Schizophrenia	Y	0	3	['DLG1', 'DLG3', 'DLG4']
('fn2', 'fn3')	B	Mammary Neoplasms	Y	0	3	['MMP2', 'FN1', 'MMP9']
('SNF2_N', 'Histone')	B	Full lower lip	Y	0.00221023	3	['ATRX', 'SMARCA2', 'SMARCA4']
('SNF2_N', 'Histone')	B	Prominent lower lip	Y	0.00221023	3	['ATRX', 'SMARCA2', 'SMARCA4']
('SNF2_N', 'Chromo')	B	Prominent lower lip	Y	0.00851606	3	['ATRX', 'SMARCA2', 'SMARCA4']
('SNF2_N', 'Chromo')	B	Full lower lip	Y	0.00851606	3	['ATRX', 'SMARCA2', 'SMARCA4']
('SNF2_N', 'PHD')	B	Prominent lower lip	Y	0.00365995	3	['ATRX', 'SMARCA2', 'SMARCA4']
('SNF2_N', 'PHD')	B	Full lower lip	Y	0.00365995	3	['ATRX', 'SMARCA2', 'SMARCA4']
('SNF2_N', 'HMG_box')	B	Full lower lip	Y	0.00123588	3	['ATRX', 'SMARCA2', 'SMARCA4']
('SNF2_N', 'HMG_box')	B	Prominent lower lip	Y	0.00123588	3	['ATRX', 'SMARCA2', 'SMARCA4']
('Neur_chan_memb', 'Neur_chan_memb')	B	Neonatal Hypotonia	Y	0.00390137	3	['CHRNA1', 'CHRND', 'CHRNE']
('Neur_chan_memb', 'Neur_chan_memb')	B	Ophthalmoplegia	Y	0.00960915	3	['CHRNA1', 'CHRND', 'CHRNE']
('Neur_chan_memb', 'Neur_chan_LBD')	B	Neonatal Hypotonia	Y	0.00390137	3	['CHRNA1', 'CHRND', 'CHRNE']
('Neur_chan_memb', 'Neur_chan_LBD')	B	Ophthalmoplegia	Y	0.00960915	3	['CHRNA1', 'CHRND', 'CHRNE']
('WW', 'CH')	B	Decreased tendon reflex	Y	0.0036535	3	['BAG3', 'DMD', 'WWOX']
('WW', 'Guanylate_kin')	B	Decreased tendon reflex	Y	0.00841668	3	['BAG3', 'DMD', 'WWOX']
('WW', 'HECT')	B	Decreased tendon reflex	Y	0.00841668	3	['BAG3', 'DMD', 'WWOX']
('HMG_box', 'WD40')	B	Penile hypospadias	Y	0.00833039	3	['SOX2', 'SRY', 'SOX9']
('HMG_box', 'WD40')	B	Delayed Puberty	Y	0.00597823	3	['SOX10', 'SRY', 'SOX9']
('FXa_inhibition', 'FXa_inhibition')	B	Decreased size of teeth	Y	0.0038069	3	['C1S', 'C1R', 'LRP6']
('FXa_inhibition', 'FXa_inhibition')	B	Decreased width of tooth	Y	0.00305491	3	['C1S', 'C1R', 'LRP6']
('FXa_inhibition', 'FXa_inhibition')	B	Microdontia (disorder)	Y	0.00305491	3	['C1S', 'C1R', 'LRP6']
('FXa_inhibition', 'EGF')	B	Autosomal recessive predisposition	Y	0	3	['F10', 'PROC', 'EGF']
('Bromodomain', 'PHD')	B	Bushy eyebrows	Y	0.00205456	3	['EP300', 'SMARCA4', 'CREBBP']
('Bromodomain', 'BRK')	B	Prominent lower lip	Y	0.00123588	3	['SMARCA2', 'BAZ1B', 'SMARCA4']
('Bromodomain', 'BRK')	B	Full lower lip	Y	0.00123588	3	['SMARCA2', 'BAZ1B', 'SMARCA4']
('Bromodomain', 'zf-C2H2')	B	Bladder Neoplasm	Y	0.00276722	3	['BPTF', 'EP300', 'CREBBP']
('Bromodomain', 'zf-C2H2')	B	Bushy eyebrows	Y	9.57228e-05	3	['EP300', 'SMARCA4', 'CREBBP']
('Bromodomain', 'zf-C3HC4')	B	Speech impairment	Y	0.000867857	3	['EP300', 'CREBBP', 'ZMYND11']
('Bromodomain', 'zf-C3HC4')	B	Speech Delay	Y	0.000867857	3	['EP300', 'CREBBP', 'ZMYND11']
('Bromodomain', 'zf-C3HC4')	B	Hearing Loss, Partial	Y	0.00603229	3	['EP300', 'SMARCA4', 'CREBBP']
('Bromodomain', 'zf-C3HC4')	B	Language Delay	Y	0.000867857	3	['EP300', 'CREBBP', 'ZMYND11']
('Bromodomain', 'zf-C3HC4')	B	Feeding difficulties in infancy	Y	0.00478234	3	['EP300', 'SMARCA4', 'CREBBP']
('Bromodomain', 'zf-C3HC4')	B	Congenital deafness	Y	0.00603229	3	['EP300', 'SMARCA4', 'CREBBP']
('Bromodomain', 'zf-C3HC4')	B	Bushy eyebrows	Y	3.20655e-05	3	['EP300', 'SMARCA4', 'CREBBP']
('Bromodomain', 'zf-C3HC4')	B	hearing impairment	Y	0.00800413	3	['EP300', 'SMARCA4', 'CREBBP']
('Bromodomain', 'zf-C3HC4')	B	Deafness	Y	0.00735268	3	['EP300', 'SMARCA4', 'CREBBP']
('Bromodomain', 'zf-C3HC4')	B	Delayed speech and language development	Y	0.000867857	3	['EP300', 'CREBBP', 'ZMYND11']
('Bromodomain', 'SWIRM')	B	Prominent lower lip	Y	9.00097e-05	3	['SMARCA2', 'BAZ1B', 'SMARCA4']
('Bromodomain', 'SWIRM')	B	Full lower lip	Y	9.00097e-05	3	['SMARCA2', 'BAZ1B', 'SMARCA4']
('Bromodomain', 'PWWP')	B	Speech impairment	Y	0.000867857	3	['EP300', 'CREBBP', 'ZMYND11']
('Bromodomain', 'PWWP')	B	Speech Delay	Y	0.000867857	3	['EP300', 'CREBBP', 'ZMYND11']
('Bromodomain', 'PWWP')	B	Language Delay	Y	0.000867857	3	['EP300', 'CREBBP', 'ZMYND11']
('Bromodomain', 'PWWP')	B	Delayed speech and language development	Y	0.000867857	3	['EP300', 'CREBBP', 'ZMYND11']
('Bromodomain', 'Myb_DNA-binding')	B	Acquired flat foot	Y	0.00358944	3	['EP300', 'BAZ1B', 'CREBBP']
('Bromodomain', 'Myb_DNA-binding')	B	Malocclusion	Y	0.0013681	3	['EP300', 'BAZ1B', 'CREBBP']
('Bromodomain', 'Myb_DNA-binding')	B	Full lower lip	Y	0.00221023	3	['SMARCA2', 'BAZ1B', 'SMARCA4']
('Bromodomain', 'Myb_DNA-binding')	B	Angle class 3 malocclusion	Y	0.0013681	3	['EP300', 'BAZ1B', 'CREBBP']
('Bromodomain', 'Myb_DNA-binding')	B	Prominent lower lip	Y	0.00221023	3	['SMARCA2', 'BAZ1B', 'SMARCA4']
('Bromodomain', 'Myb_DNA-binding')	B	Flatfoot	Y	0.00358944	3	['EP300', 'BAZ1B', 'CREBBP']
('Bromodomain', 'Myb_DNA-binding')	B	Bushy eyebrows	Y	0.00079225	3	['EP300', 'SMARCA4', 'CREBBP']
('Bromodomain', 'Myb_DNA-binding')	B	Angle class 2 malocclusion	Y	0.0013681	3	['EP300', 'BAZ1B', 'CREBBP']
('Bromodomain', 'Acetyltransf_1')	B	Cryptorchidism	Y	0.00523378	3	['SMARCA2', 'EP300', 'CREBBP']
('Bromodomain', 'WD40')	B	Bushy eyebrows	Y	0.00079225	3	['EP300', 'SMARCA4', 'CREBBP']
('Bromodomain', 'Helicase_C')	B	Bushy eyebrows	Y	0.00833231	3	['EP300', 'SMARCA4', 'CREBBP']
('Bromodomain', 'HSA')	B	Prominent lower lip	Y	0.00221023	3	['SMARCA2', 'BAZ1B', 'SMARCA4']
('Bromodomain', 'HSA')	B	Full lower lip	Y	0.00221023	3	['SMARCA2', 'BAZ1B', 'SMARCA4']
('Bromodomain', 'SNF2_N')	B	Bushy eyebrows	Y	0.00833231	3	['EP300', 'SMARCA4', 'CREBBP']
('ARID', 'SNF5')	A	Liver carcinoma	Y	0	3	['ARID1B', 'ARID1A', 'ARID2']
('RhoGAP', 'Exo_endo_phos')	B	Frontal bossing	Y	0.000650157	3	['OCRL', 'PIK3R2', 'PIK3R1']
('DEAD', 'Myb_DNA-binding')	B	Short stature	Y	0	3	['BLM', 'WRN', 'RECQL4']
('DEAD', 'Myb_DNA-binding')	B	Autosomal recessive predisposition	Y	0	3	['BLM', 'WRN', 'RECQL4']
('DEAD', 'DNA_pol_A_exo1')	B	Short stature	Y	0	3	['WRN', 'RECQL4', 'BLM']
('DEAD', 'DNA_pol_A_exo1')	B	Autosomal recessive predisposition	Y	0	3	['WRN', 'RECQL4', 'BLM']
('DEAD', 'OB_NTP_bind')	B	Hypogonadism	Y	0.00123349	3	['WRN', 'SNRNP200', 'RECQL4']
('DEAD', 'HA2')	B	Hypogonadism	Y	0.00123349	3	['WRN', 'SNRNP200', 'RECQL4']
('zf-C2H2', 'GATA')	B	Lymphoma	Y	0.0019735	3	['BCL6', 'IKZF1', 'BCL11B']
('zf-C2H2', 'UCH')	B	Neoplastic Cell Transformation	Y	0.00893085	3	['SP1', 'SNAI1', 'ZEB1']
('BRCT', 'WGR')	B	Prostatic Neoplasms	Y	0	3	['XRCC1', 'BRCA1', 'PARP1']
('BRCT', 'PARP_reg')	B	Prostatic Neoplasms	Y	0	3	['XRCC1', 'BRCA1', 'PARP1']
('BRCT', 'PARP')	B	Prostatic Neoplasms	Y	0	3	['BRCA1', 'XRCC1', 'PARP1']
('PHD', 'Bromodomain')	B	Thin upper lip vermilion	Y	0.00390137	3	['KMT2A', 'KAT6A', 'KDM5C']
('PHD', 'PWWP')	B	Thin upper lip vermilion	Y	0.0013177	3	['KMT2A', 'KAT6A', 'KDM5C']
('PHD', 'PHD')	B	Thin upper lip vermilion	Y	0.00907581	3	['KMT2A', 'KAT6A', 'KDM5C']
('RhoGEF', 'C2')	B	Joint hyperflexibility	Y	0.00472656	3	['FGD1', 'SOS2', 'SOS1']
('RhoGEF', 'SH3_1')	B	Joint hyperflexibility	Y	0.00781557	3	['FGD1', 'SOS2', 'SOS1']
('fn3', 'SH3_1')	B	Hypoalbuminemia	Y	0.00328723	3	['PTPRO', 'FN1', 'NPHS1']
('fn3', 'SH2')	B	Otitis Media	Y	0.00621374	3	['IL7R', 'PTPRC', 'IL2RG']
('fn3', 'SH2')	B	Severe Combined Immunodeficiency	Y	0.00191878	3	['IL7R', 'PTPRC', 'IL2RG']
('fn3', 'SPRY')	B	X- linked recessive	Y	0.00230185	3	['MID1', 'MID2', 'L1CAM']
('HECT', 'RCC1')	B	Speech Delay	Y	0.000867857	3	['HUWE1', 'UBE3A', 'HERC2']
('HECT', 'RCC1')	B	Delayed speech and language development	Y	0.000867857	3	['HUWE1', 'UBE3A', 'HERC2']
('HECT', 'RCC1')	B	Speech impairment	Y	0.000867857	3	['HUWE1', 'UBE3A', 'HERC2']
('HECT', 'RCC1')	B	Language Delay	Y	0.000867857	3	['HUWE1', 'UBE3A', 'HERC2']
('PH', 'SH3_1')	B	Curly hair (finding)	Y	0.00120696	3	['COL4A3BP', 'SOS2', 'SOS1']
('PH', 'PI-PLC-X')	B	Bleeding tendency	Y	0.00263523	3	['SOS2', 'SOS1', 'RASA1']
('PH', 'PI-PLC-Y')	B	Bleeding tendency	Y	0.00263523	3	['SOS2', 'SOS1', 'RASA1']
('PH', 'ig')	B	Adenocarcinoma of lung (disorder)	Y	0.00437951	3	['VAV1', 'RASA1', 'SOS1']
('SH3_1', 'C1_1')	B	Adult T-Cell Lymphoma/Leukemia	Y	0.000930119	3	['VAV1', 'PLCG1', 'FYN']
('SH3_1', 'ig')	B	Adult T-Cell Lymphoma/Leukemia	Y	0.00280986	3	['VAV1', 'PLCG1', 'FYN']
('SH3_1', 'PI-PLC-X')	B	Adult T-Cell Lymphoma/Leukemia	Y	0.000309368	3	['VAV1', 'PLCG1', 'FYN']
('SH3_1', 'fn3')	B	Adult T-Cell Lymphoma/Leukemia	Y	0.00544717	3	['VAV1', 'PLCG1', 'FYN']
('SH3_1', 'PI-PLC-Y')	B	Adult T-Cell Lymphoma/Leukemia	Y	0.000309368	3	['VAV1', 'PLCG1', 'FYN']
('SH3_1', 'CH')	B	Adult T-Cell Lymphoma/Leukemia	Y	0.00663798	3	['VAV1', 'PLCG1', 'FYN']
('Pkinase', 'BRCT')	B	Kidney Neoplasm	Y	0.00212751	3	['MAPK3', 'MAPK1', 'AURKA']
('Pkinase', 'I-set')	B	Breast Carcinoma	Y	0.0099325	3	['AKT1', 'STK11', 'CHEK2']
('Pkinase', 'ubiquitin')	B	Ambiguous Genitalia	Y	0.00326149	3	['ICK', 'MAP3K1', 'RIPK4']
('Pkinase', 'STAT_int')	B	Hyperalgesia	Y	0.00867795	3	['MAPK8', 'MAPK1', 'PRKCE']
('Pkinase', 'EGF')	B	Gynecomastia	Y	0.00305491	3	['AKT1', 'AKT2', 'MAP3K1']
('Pkinase', 'TEA')	A	Mammary Neoplasms, Experimental	Y	0.0027196	3	['CDK4', 'AURKA', 'CDK6']
('Pkinase', 'Fork_head')	B	Kidney Neoplasm	Y	0.00335015	3	['MAPK3', 'MAPK1', 'AURKA']
('Pkinase', 'ANF_receptor')	B	Amphetamine-Related Disorders	Y	0.00424365	3	['AKT1', 'PRKG1', 'MAP2K5']
('Pkinase', 'CARD')	B	Adult T-Cell Lymphoma/Leukemia	Y	0.00219192	3	['PRKCB', 'CSNK1A1', 'CSNK2A1']
('Pkinase', 'STAT_alpha')	B	Hyperalgesia	Y	0.00867795	3	['MAPK8', 'MAPK1', 'PRKCE']
('Pkinase', 'RBD')	B	Cafe au lait spots, multiple	Y	0.000804039	3	['AKT1', 'MAP2K1', 'MAP2K2']
('Pkinase', 'RBD')	B	Hemangioma, Cavernous	Y	0.00211987	3	['MAP2K2', 'MAP2K1', 'AKT1']
('Pkinase', 'DEP')	B	Gynecomastia	Y	0.00305491	3	['STK11', 'AKT1', 'MAP3K1']
('Pkinase', 'STAT_bind')	B	Hyperalgesia	Y	0.00867795	3	['MAPK8', 'MAPK1', 'PRKCE']
('Death', 'Ank')	B	Lymphadenopathy	Y	0.000219774	3	['NFKB1', 'NFKB2', 'TNFRSF1A']
('Death', 'Ank')	B	Liver Dysfunction	Y	0.00148534	3	['NFKB1', 'NFKB2', 'FADD']
('Death', 'Pkinase')	B	Anemia, Hemolytic	Y	0.00705326	3	['ANK1', 'NFKB2', 'NFKB1']
('TNFR_c6', 'TNF')	B	Fever	Y	0.00899352	3	['FAS', 'CD27', 'TNFRSF1A']
('C1-set', 'V-set')	B	Glioma	Y	0.00041233	3	['HLA-C', 'HLA-B', 'HLA-A']
('CH', 'PH')	B	X- linked recessive	Y	0.00531046	3	['ARHGEF6', 'FLNA', 'DMD']
('IGFBP', 'Insulin')	B	Liver Cirrhosis, Experimental	Y	0	3	['IGFBP3', 'IGFBP1', 'IGFBP7']
('FGF', 'I-set')	B	Pulmonary Fibrosis	Y	0.000516983	3	['FGF7', 'FGF2', 'FGF1']
('zf-C4', 'HSP90')	B	Astrocytoma	Y	8.97911e-05	3	['AR', 'ESR2', 'ESR1']
('zf-C4', 'HSP90')	B	Endometrial Neoplasms	Y	0.000860668	3	['PGR', 'ESR2', 'ESR1']
('zf-C4', 'HECT')	B	Endometrial Neoplasms	Y	0.0002415	3	['PGR', 'ESR2', 'ESR1']
('zf-C4', 'Arm')	B	Male infertility	Y	0.00498734	3	['AR', 'NR5A1', 'ESR1']
('zf-C4', 'Arm')	B	Astrocytoma	Y	0.000149242	3	['AR', 'ESR2', 'ESR1']
('zf-C4', 'zf-MIZ')	B	Astrocytoma	Y	5.00208e-05	3	['AR', 'ESR2', 'ESR1']
('zf-C4', 'SNF2_N')	B	Astrocytoma	Y	0.000503974	3	['AR', 'ESR2', 'ESR1']
('zf-C4', 'Jun')	B	Osteoporosis	Y	0.00355035	3	['VDR', 'AR', 'ESR1']
('EF-hand_7', 'IQ')	B	Vertigo	Y	3.10587e-06	3	['CALM2', 'CALM3', 'CALM1']
('EF-hand_7', 'IQ')	B	Dizziness	Y	3.10587e-06	3	['CALM2', 'CALM3', 'CALM1']
('IL8', 'IL8')	B	Atherosclerosis	Y	0.00609242	3	['CCL2', 'CCL3', 'CCL4']
('C1_1', 'RA')	B	Hypertrophic Cardiomyopathy	Y	0.00252756	3	['RASSF1', 'RAF1', 'BRAF']
('ig', 'PH')	B	Isolated cases	Y	0.00379849	3	['PDGFRA', 'FGFR1', 'KIT']
('ig', 'fn3')	B	Isolated cases	Y	0.00980102	3	['PDGFRA', 'FGFR1', 'KIT']
('ig', 'RhoGEF')	B	Isolated cases	Y	0.000155304	3	['PDGFRA', 'FGFR1', 'KIT']
('FAT', 'tRNA_anti-codon')	A	Prostatic Neoplasms	Y	0	3	['ATM', 'ATR', 'PRKDC']
('FAT', 'tRNA_anti-codon')	A	Autosomal recessive predisposition	Y	0	3	['ATM', 'ATR', 'PRKDC']
('Hormone_recep', 'HECT')	B	Endometrial Neoplasms	Y	0.0002415	3	['PGR', 'ESR2', 'ESR1']
('Hormone_recep', 'Oest_recep')	A	Endometrial Neoplasms	Y	0.00142723	3	['ESR2', 'PGR', 'ESR1']
('Hormone_recep', 'Cyclin_N')	B	Astrocytoma	Y	8.97911e-05	3	['AR', 'ESR2', 'ESR1']
('Hormone_recep', 'Cyclin_N')	B	Endometrial Neoplasms	Y	0.000860668	3	['PGR', 'ESR2', 'ESR1']
('Hormone_recep', 'HSP90')	B	Astrocytoma	Y	8.97911e-05	3	['AR', 'ESR2', 'ESR1']
('Hormone_recep', 'HSP90')	B	Endometrial Neoplasms	Y	0.000860668	3	['PGR', 'ESR2', 'ESR1']
('Hormone_recep', 'Jun')	B	Osteoporosis	Y	0.00355035	3	['VDR', 'AR', 'ESR1']
('Hormone_recep', 'HATPase_c')	B	Astrocytoma	Y	0.000233882	3	['AR', 'ESR2', 'ESR1']
('Hormone_recep', 'HATPase_c')	B	Endometrial Neoplasms	Y	0.0022315	3	['PGR', 'ESR2', 'ESR1']
('Hormone_recep', 'fn3')	B	Astrocytoma	Y	2.5079e-05	3	['AR', 'ESR2', 'ESR1']
('Hormone_recep', 'ARA70')	A	Hypertensive disease	Y	0.0075155	3	['PPARG', 'VDR', 'AR']
('Hormone_recep', 'zf-MIZ')	B	Astrocytoma	Y	8.97911e-05	3	['AR', 'ESR2', 'ESR1']
('Hormone_recep', 'BTB')	B	Astrocytoma	Y	0.000349862	3	['AR', 'ESR2', 'ESR1']
[truncated: 3,787 more rows]
