# Supplementary material for: Domain-mediated interactions for protein subfamily identification
Source: Sci Rep. 2020 Jan 14;10:264. doi: 10.1038/s41598-019-57187-z (PMC6959277; doi:10.1038/s41598-019-57187-z)
Supplement: Supplementary file 7 — Supplementary table S6. [file 41598_2019_57187_MOESM7_ESM.xlsx]

## Sheet: (a) Statistics
	#	Network types	species	cut offs	#DMI subfamilies	#DMIs with single PPI partner	#DMIs with multiple PPI partner	Fraction of DMI subfamilies with single PPI partners (%)
	1	STRING	human	>0.7	4940	533	4407	0.107895
	2	STRING	yeast	>0.7	1340	345	995	0.257463
	3	STRING	fly	>0.7	2493	454	2039	0.18211
	4	STRING	plant	>0.7	3241	347	2894	0.107066
	5	STRING (experimental)	human	>0.0	6638	637	6001	0.0959626
	6	STRING (experimental)	yeast	>0.0	2053	448	1605	0.218217
	7	STRING (experimental)	fly	>0.0	4234	680	3554	0.160605
	8	STRING (experimental)	plant	>0.0	4356	441	3915	0.10124
	9	BIOGRID (physical)	human	-	3620	238	3382	0.0657459
	10	BIOGRID (physical)	yeast	-	436	88	348	0.201835
	11	BIOGRID (physical)	fly	-	731	93	638	0.127223
	12	BIOGRID (physical)	plant	-	227	21	206	0.092511
	13	Huttlin et al.	human	-	709	56	653	0.0789845
	14	Wan et al.	human	-	291	31	260	0.106529
	15	Luck et al.	human	-	442	39	403	0.0882353

## Sheet: (b) Fraction of DMI subfamilies
Network	Fraction of DMI subfamilies
	Multiple PPI partners (DMI-B)	Single PPI partner (DMI-A)
STRING_v11_human	0.892105	0.107895
STRING_v11_yeast	0.742537	0.257463
STRING_v11_fly	0.81789	0.18211
STRING_v11_plant	0.892934	0.107066
STRING_v11_exp_human	0.904037	0.0959626
STRING_v11_exp_yeast	0.781783	0.218217
STRING_v11_exp_fly	0.839395	0.160605
STRING_v11_exp_plant	0.89876	0.10124
BIOGRID_human	0.934254	0.0657459
BIOGRID_yeast	0.798165	0.201835
BIOGRID_fly	0.872777	0.127223
BIOGRID_plant	0.907489	0.092511
1_Huttlin	0.921016	0.0789845
2_Wan	0.893471	0.106529
3_Luck	0.911765	0.0882353
