# Supplementary material for: Domain-mediated interactions for protein subfamily identification
Source: Sci Rep. 2020 Jan 14;10:264. doi: 10.1038/s41598-019-57187-z (PMC6959277; doi:10.1038/s41598-019-57187-z)
Supplement: Supplementary file 8 — Supplementary table S7. [file 41598_2019_57187_MOESM8_ESM.xlsx]

## Sheet: Data
DMI subfamily	Enriched p-value	Chemical compound
('GTP_EFTU_D2', 'EIF_2_alpha')	1.27375e-07	C1=NC2=C(N1C3C(C(C(O3)COP(=O)(O)OP(=O)(NP(=O)(O)O)O)O)O)NC(=NC2=O)N
('GTP_EFTU_D2', 'EIF_2_alpha')	0.000398783	C1=NC2=C(N1C3C(C(C(O3)COP(=O)(O)OP(=O)(O)O)O)O)NC(=NC2=O)N
('Pkinase', 'HEAT')	6.08982e-08	CC1=C2C=C(C=CC2=NN1)C3=CC(=CN=C3)OCC(CC4=CC(=CC=C4)OC(F)(F)F)N
('Pkinase', 'HEAT')	9.32115e-13	CS(=O)(=O)NC1=C(C(=CC=C1)O)C(=O)C2=C(C=C(C=C2O)C(=O)OC3CCCC3NC(=O)C4=CC=C(C=C4)O)O
('Pkinase', 'HEAT')	9.32115e-13	CC(C)(C)C(=O)OCOC(=O)C1=C(C(=CC=C1)O)C(=O)C2=C(C=C(C=C2O)C(=O)OC3CNCC3NC(=O)C4=CC=C(C=C4)O)O
('Pkinase', 'HEAT')	9.32115e-13	CC(C)(CNC1=C2C=CN=CC2=CC(=N1)C3=C(C=NC=C3)Cl)N
('Pkinase', 'HEAT')	0	CC1C2=C(CS1)N=CN=C2N3CCN(CC3)C(=O)C(CC4=CC=C(C=C4)Cl)N
('Pkinase', 'HEAT')	1.17294e-10	C1=CC=C2C(=C1)C(=CN2)CC(COC3=CN=CC(=C3)C4=CC5=C(S4)C=NC=C5)N
('Pkinase', 'HEAT')	9.32115e-13	CC1C2CC3(C(CCC(O3)CC(=O)OC(CC(=O)O2)CO)(C)C)OC1CCCCC4=CC(=CC=C4)O
('Pkinase', 'HEAT')	9.32115e-13	CC1CC(C2=C1C(=NC=N2)N3CCN(CC3)C(=O)C(CNCC4CCOCC4)C5=CC=C(C=C5)Cl)O
('Pkinase', 'HEAT')	0	C1=NC2=C(C(=N1)N)N=CN2C3C(C(C(O3)COP(=O)(O)OP(=O)(O)OP(=O)(O)O)O)O
('Pkinase', 'HEAT')	9.32115e-13	C1CC(C(C1)OC(=O)C2=CC(=C(C(=C2)O)C(=O)C3=C(C=CC=C3O)C(=O)O)O)CC4=CC=C(C=C4)O
('Pkinase', 'HEAT')	9.32115e-13	C1=CC=C(C(=C1)CC(CN)NC(=O)C2=CC(=C(S2)C3=C4C=CNC4=NC=C3)Br)F
('Pkinase', 'HEAT')	9.32115e-13	C1=CN=CC=C1C2=NC(=C3C=CN=CC3=C2)NCCN.C(=O)(C(F)(F)F)O
('Pkinase', 'HEAT')	9.32115e-13	CC1=C(C=C(C=C1NCCN2CCCC2)COCC(F)(F)F)N3CCN(CC3)C4=NC=NC5=NNC(=C54)Br
('Pkinase', 'HEAT')	9.32115e-13	CC(=O)C1CC(C(C1)OC(=O)C2=CC(=C(C(=C2)O)C(=O)C3=C(C=CC=C3O)C(=O)O)O)NC(=O)C4=CC=C(C=C4)O
('Pkinase', 'HEAT')	9.32115e-13	C1CC(C(C1)NC(=O)C2=CC=C(C=C2)O)COC(=O)C3=CC(=C(C(=C3)O)C(=O)C4=C(C=CC=C4O)C(=O)O)O
('Pkinase', 'HEAT')	9.32115e-13	C1C2=C(C=CC(=C2)C3=CC(=CN=C3)OCC(CC4=CNC5=CC=CC=C54)N)NC1=O
('Pkinase', 'HEAT')	9.32115e-13	CC(C1=CC=C(C=C1)Cl)NC(=O)C2(CCN(CC2)C3=NC=NC4=C3C=CN4)N
('Pkinase', 'HEAT')	9.32115e-13	CCN1C2=C(C=NC=C2CNC3CCNCC3)N=C1C4=NON=C4N
('Pkinase', 'HEAT')	0	CC1CC(C2=C1C(=NC=N2)N3CCN(CC3)C(=O)C(CNCC4CC4)C5=CC(=C(C=C5)C(F)(F)F)F)O
('Pkinase', 'HEAT')	0	C1CCN(C1)CCCC(C2=CC=C(C=C2)Cl)NC(=O)C3(CCN(CC3)C4=NC=NC5=C4C=CN5)N
('Pkinase', 'HEAT')	9.32115e-13	C1CNCCN(C1)C2=C3C=CN=CC3=CC(=N2)C4=CC=NC=C4
('Pkinase', 'HEAT')	9.32115e-13	CN(C)CCCN1C2=CC=CC=C2C(=N1)C3=C(C(=O)NC3=O)C4=CN(C5=CC=CC=C54)C6=CN=CC=C6
('Pkinase', 'HEAT')	0	CSC1=NC2=NC(=C(C=C2C=N1)C3=CC=CC=C3)C4=CC=C(C=C4)CN5CCC(CC5)C(=O)NC6=CC=NC=C6
('Pkinase', 'HEAT')	9.32115e-13	C1=CC(=CC(=C1)C(F)(F)F)CC(CN)NC(=O)C2=CC(=C(S2)C3=C4C=CNC4=NC=C3)Br
('Pkinase', 'HEAT')	9.32115e-13	CC1=C(C=C(C=C1N2CCN(CC2)C3=NC=NC4=NNC(=C43)Br)Cl)NCCN(C)C
('Pkinase', 'HEAT')	9.32115e-13	CN1CCN(CCN2C=C(C3=CC=CC=C32)C4=C(C5=CN(CCN(CC1)C)C6=CC=CC=C65)C(=O)NC4=O)C
('Pkinase', 'HEAT')	9.32115e-13	CC1=CC=CC2=C1NC=C2C3=C(C(=O)NC3=O)C4=NC(=NC5=CC=CC=C54)N6CCN(CC6)C
('Pkinase', 'HEAT')	9.32115e-13	CN1CCN(CC1)C2=NC3=C(C=C(C=C3)F)C(=N2)C4=C(C(=O)NC4=O)C5=CNC6=CC=CC=C65
('Pkinase', 'HEAT')	1.17294e-10	CN1C=C(C2=CC=CC=C21)C3=C(C(=O)NC3=O)C4=CN(C5=CC=CC=C54)CCCSC(=N)N
('Pkinase', 'HEAT')	9.32115e-13	CN1CCN(CC1)C2=NC3=CC=CC=C3C(=C2)C4=C(C(=O)NC4=O)C5=CNC6=CC=CC=C65
('Pkinase', 'HEAT')	0	CC1CC(C2=C1C(=NC=N2)N3CCN(CC3)C(=O)C(CNCCOC)C4=CC=C(C=C4)Cl)O
('Pkinase', 'HEAT')	9.32115e-13	C1C(CC(C1NC(=O)C2=CC=C(C=C2)O)OC(=O)C3=CC(=C(C(=C3)O)C(=O)C4=C(C=CC=C4O)C(=O)O)O)CN
('Pkinase', 'HEAT')	9.32115e-13	CC(C)C(C)(C1CN(CCN1)C2=NC(=C(C=C2CO)F)C3=C4C=CC=NC4=NN3)O
('Pkinase', 'HEAT')	9.32115e-13	C1=CC=C2C(=C1)C(=CN2)CC(COC3=CN=CC(=C3)C4=CC5=C(C=C4)NC(=O)O5)N
('Pkinase', 'HEAT')	0	C1CN(CCC1(CC2=CC=C(C=C2)Cl)N)C3=NC=NC4=C3C=CN4
('Pkinase', 'HEAT')	9.32115e-13	CC1CCC2=C1C(=NC=N2)N3CCN(CC3)C(=O)C(CNC(C)C)C4=CC=C(C=C4)Cl.Cl.Cl
('Pkinase', 'HEAT')	9.32115e-13	CCC1=C2C(=NN1)N=CN=C2N3CCN(CC3)C4=CC(=CC(=C4C)NCCN(C)C)Cl
('Pkinase', 'HEAT')	9.32115e-13	C1CN(CCN1)C2=C3C=CN=CC3=CC(=N2)C4=CC=NC=C4.C(=O)(C(F)(F)F)O.C(=O)(C(F)(F)F)O
('Pkinase', 'HEAT')	9.32115e-13	C1C(C(C2=CC=CC=C21)NC(=O)C3=CC=C(C=C3)O)OC(=O)C4=CC(=C(C(=C4)O)C(=O)C5=C(C=CC=C5O)C(=O)O)O
('Pkinase', 'HEAT')	9.32115e-13	CC1=C(C=CC2=C1C=CN2)NC3=C(C=NC=C3C#N)C=CC4=NC(=CC=C4)CN5CCN(CC5)C
('Pkinase', 'HEAT')	9.32115e-13	CC1CC(C2=C1C(=NC=N2)N3CCN(CC3)C(=O)C(CNC4CCCCC4)C5=CC=C(C=C5)Cl)O
('Pkinase', 'HEAT')	9.32115e-13	CCCCCCCC(=O)OCC(CO)OC(=O)CCCCCCC
('Pkinase', 'HEAT')	9.32115e-13	CC(C)C1C(=O)NC(CC2=C(N1C)C=CC(=C2)NC(=O)CCCCCCCCCCC(=O)NC3=CC4=C(CC(NC(=O)C(N4C)C(C)C)CO)C=C3)CO
('Pkinase', 'HEAT')	9.32115e-13	CC1CC(C2=C1C(=NC=N2)N3CCN(CC3)C(=O)C(CNC4CCC(CC4)OC)C5=CC=C(C=C5)Cl)O
('Pkinase', 'HEAT')	9.32115e-13	CC1=C(C=CC2=C1C=CN2)NC3=C(C=NC=C3C#N)C=CC4=CC=CC=C4
('Pkinase', 'HEAT')	9.32115e-13	C1=CC=C(C=C1)CC(CN)NC(=O)C2=CC(=C(S2)C3=C4C=CNC4=NC=C3)Br
('Pkinase', 'HEAT')	1.95617e-11	CCC(COC1=CN=CC(=C1)C2=NC(=C3C=NC4=CC(=C(C=C4C3=C2)OC)OC)N)N
('Pkinase', 'HEAT')	9.32115e-13	CC1CC2C(C2(C)C)C3C=C(C(C4(C1(C3=O)C=C(C4OC(=O)C5=CC=CC=C5)C)O)O)CO
('Pkinase', 'HEAT')	9.32115e-13	CC1=C(C=C(C=C1N2CCN(CC2)C3=NC=NC4=NNC(=C43)Br)OCC(C)C)NCCN5CCCC5
('Pkinase', 'HEAT')	9.32115e-13	CC(C)CC1CN(CCN1)C2=NC(=C(C=C2)C(F)(F)F)C(=O)C3=C(N=CC=C3)N
('Pkinase', 'HEAT')	9.32115e-13	C1C(CC(C1NC(=O)C2=CC=C(C=C2)O)OC(=O)C3=CC(=C(C(=C3)O)C(=O)C4=C(C=CC=C4O)C(=O)O)O)C(=O)C(F)(F)F
('Pkinase', 'HEAT')	9.32115e-13	CCN1CCN2C=C(C3=CC=CC=C32)C4=C(C5=CN(CCOCCOCC1)C6=CC=CC=C65)C(=O)NC4=O
('Pkinase', 'HEAT')	9.32115e-13	CC(=O)NC1=CC=CC(=C1)C2=NC3=C(C=C2)N=C(N3C4=CC=C(C=C4)CNC(=O)C5=CC=CC=C5)C6=C(N=CC=C6)N
('Pkinase', 'HEAT')	1.09835e-07	CC1=C2C=C(C=CC2=NN1)C3=CC(=CN=C3)OCC(CC4=CC(=CC=C4)Cl)N
('Pkinase', 'HEAT')	0.000662766	[HH]
('Pkinase', 'HEAT')	2.69716e-12	CC(C)S(=O)(=O)C1=CC=CC=C1NC2=NC(=NC=C2Cl)NC3=C(C=C(C=C3)N4CCC(CC4)N5CCN(CC5)C)OC
('Pkinase', 'HEAT')	9.32115e-13	CN(C)CCCN1C2=CC=CC=C2C(=N1)C3=C(C(=O)NC3=O)C4=CN(C5=CC=CC=C54)C6=CC7=CC=CC=C7N=C6
('Pkinase', 'HEAT')	9.32115e-13	CC1=C(C=C(C=C1NCCN2CCCC2)C3=NC(=NO3)C)N4CCN(CC4)C5=NC=NC6=NNC(=C65)Br
('Pkinase', 'HEAT')	9.32115e-13	C1C(C(CN1)NC(=O)C2=CC(=C(C(=C2)O)C(=O)C3=C(C=CC=C3O)C(=O)O)O)NC(=O)C4=CC=C(C=C4)O
('Pkinase', 'HEAT')	9.32115e-13	C1CC(C1)(C2=CC=C(C=C2)C3=C(C=C4C(=N3)C=CN5C4=NNC5=O)C6=CC=CC=C6)N
('Pkinase', 'HEAT')	9.32115e-13	CCN1C2=CC(=NC(=C2N=C1C3=NON=C3N)C#CC(C)(C)O)OCCN
('Pkinase', 'HEAT')	1.43814e-08	CC1=C2C=C(C=CC2=NN1)C3=CC(=CN=C3)OCC(CC4=CNC5=CC=CC=C54)N
('Pkinase', 'HEAT')	7.95277e-09	CC1=C2C=C(N=CC2=NN1)C3=CC(=CN=C3)OCC(CC4=CC(=CC=C4)C(F)(F)F)N
('Pkinase', 'HEAT')	9.32115e-13	CCCCCCN1C=C2CCC(NC(=O)C(N(C3=CC=CC1=C23)C)C(C)C)CO
('Pkinase', 'HEAT')	9.32115e-13	CC(C)(CNC1=C2C=CN=CC2=CC(=N1)C3=C(C=NC=C3)F)N
('Pkinase', 'HEAT')	9.32115e-13	C1=CC=C(C=C1)C2=NC3=C(C=C2)N=C(N3C4=CC=C(C=C4)CNC(=O)C5=CC=CC=C5)C6=C(N=CC=C6)N
('Pkinase', 'HEAT')	9.32115e-13	CC(=O)NC1=CC=CC(=C1)C2=NC3=C(C=C2)N=C(N3C4=CC=C(C=C4)CNC(=O)C5=CC(=CC=C5)F)C6=C(N=CC=C6)N
('Pkinase', 'HEAT')	9.32115e-13	C#CC1=NC=C(C=C1C2=CC3=C(C=C2)C=NC=C3)OCC(CC4=CNC5=CC=CC=C54)N
('Pkinase', 'HEAT')	9.32115e-13	CC(C1=CC(=CC=C1)OC)NC(=O)N2CCC(=CC2)C3=CNC4=C3C=CC=N4
('Pkinase', 'HEAT')	0.00742555	[H+].C(CO)O
('Pkinase', 'HEAT')	9.32115e-13	CCN1C2=C(C(=NC=C2OCCCNCCC3=CC=C(C=C3)OC)C#CC(C)(C)O)N=C1C4=NON=C4N
('Pkinase', 'HEAT')	9.32115e-13	C1=CN=CC=C1C2=NC(=C3C=CN=CC3=C2)NCCCN
('Pkinase', 'HEAT')	5.21477e-11	C1=CC=C(C=C1)C(CN)NC(=O)C2=CC=C(C=C2)C3=CC=NC=C3
('Pkinase', 'HEAT')	9.32115e-13	C1CN(CCN1)C2=NC3=CC=CC=C3C(=N2)C4=C(C(=O)NC4=O)C5=CNC6=CC=CC=C65
('Pkinase', 'HEAT')	9.32115e-13	CC1=C(C=CC2=C1C=CN2)NC3=C(C=NC=C3C#N)C=CCCN4CCC(C4)N
('Pkinase', 'HEAT')	9.32115e-13	CS(=O)(=O)C1CC(C(C1)OC(=O)C2=CC(=C(C(=C2)O)C(=O)C3=C(C=CC=C3O)C(=O)O)O)NC(=O)C4=CC=C(C=C4)O
('Pkinase', 'HEAT')	9.32115e-13	CNC1=NC2=NC(=C(C=C2C=N1)C3=CC=CC=C3)C4=CC=C(C=C4)CN5CCC(CC5)C6=NC(=NN6)C7=CC=CC=N7
('Pkinase', 'HEAT')	9.32115e-13	CN1CCN(CC1)C2=NC3=CC=CC=C3C(=N2)C4=C(C(=O)NC4=O)C5=CNC6=C5C=CC=C6Cl
('Pkinase', 'HEAT')	9.32115e-13	CCCCCCCCCCCCCC(=O)OC1C(C2(C(C=C(CC3(C2C=C(C3=O)C)O)CO)C4C1(C4(C)C)OC(=O)C)O)C
('Pkinase', 'HEAT')	0	CC1CC(C2=C1C(=NC=N2)N3CCN(CC3)C(=O)C(C4CCCCN4)C5=CC=C(C=C5)Cl)O
('Pkinase', 'HEAT')	9.32115e-13	CC1=CC=C(C=C1)C#CC2=CC=C(C=C2)OCCC(=O)OCC3(CC(=C(C)C)C(=O)O3)CO
('Pkinase', 'HEAT')	9.32115e-13	CC1=C(C=CC2=C1C=CN2)NC3=C(C=NC=C3C#N)C=CC4=CC(=CC=C4)OCCN5CCN(CC5)C
('Pkinase', 'HEAT')	0	CC1=C2C(=NN1)C=NC(=N2)C3=CC(=CN=C3C4=COC=C4)OCC(CC5=CNC6=CC=CC=C65)N
('Pkinase', 'HEAT')	9.32115e-13	CC(C)C1C(=O)NC(CC2=CN3C4=C(C=CC(=C24)N1C)C(=N3)C(F)(F)F)CO
('Pkinase', 'HEAT')	0	CCN1C2=C(C=NC=C2N=C1C3=NON=C3N)OCC4CCNCC4
('Pkinase', 'HEAT')	9.32115e-13	C1=CC=C(C=C1)S(=O)(=O)NC(CC2=CC=C(C=C2)O)COC(=O)C3=CC(=C(C(=C3)O)C(=O)C4=C(C=CC=C4O)C(=O)O)O
('Pkinase', 'HEAT')	9.32115e-13	CC(C)C1C(=O)NC(CC2=C(N1C)C=CC(=C2)NC(=O)CCCCCCCCCCCCCCC(=O)NC3=CC4=C(CC(NC(=O)C(N4C)C(C)C)CO)C=C3)CO
('Pkinase', 'HEAT')	9.32115e-13	CNCC1CCN2C=C(C3=CC=CC=C32)C4=C(C5=CN(CCO1)C6=CC=CC=C65)C(=O)NC4=O
('Pkinase', 'HEAT')	0	CCN1C2=C(C(=NC=C2OCCN)C#CC(C)(C)O)N=C1C3=NON=C3N
('Pkinase', 'HEAT')	9.32115e-13	C1=CC=C(C=C1)NC(=O)CC2=CC=C(C=C2)N3C4=C(C=CC(=N4)C5=CN=CC=C5)N=C3C6=C(N=CC=C6)N
('Pkinase', 'HEAT')	9.32115e-13	CC1=C(SC(=C1)C(=O)NC(C)C2=CC(=CC=C2)OC)C3=CC4=C(NN=C4C=C3)C
('Pkinase', 'HEAT')	9.32115e-13	C1=CC=C(C=C1)C(=O)NCC2=CC=C(C=C2)N3C4=C(C=C(C=N4)C5=CN=CC=C5)N=C3C6=C(N=CC=C6)N
('Pkinase', 'HEAT')	9.32115e-13	C1CCN(CC1)CCC(C2=CC=C(C=C2)Cl)NC(=O)C3(CCN(CC3)C4=NC=NC5=C4C=CN5)N
('Pkinase', 'HEAT')	0	CCN1C2=C(C(=NC=C2OCC3CCNC3)C#CC(C)(C)O)N=C1C4=NON=C4N
('Pkinase', 'HEAT')	9.32115e-13	CN1CCN(CC1)CC2=NN=C3N2C=CC4=NC(=C(C=C43)C5=CC=CC=C5)C6=CC=C(C=C6)CN7CCC(CC7)C8=NC(=NN8)C9=CC=CC=N9
('Pkinase', 'HEAT')	9.32115e-13	C1CN(CCC1C2=NC(=NN2)C3=CC=CC=N3)CC4=CC=C(C=C4)C5=C(C=C6C(=N5)C=CN7C6=NN=C7N)C8=CC=CC=C8
('Pkinase', 'HEAT')	0	CC1C(C(C(C(O1)OC2=C(OC3=CC(=CC(=C3C2=O)O)O)C4=CC=C(C=C4)O)O)OC(=O)C)OC(=O)C
('Pkinase', 'HEAT')	9.32115e-13	C1CC(C(C1)OCC2=CC(=C(C(=C2)O)C(=O)C3=C(C=CC=C3O)C(=O)O)O)NC(=O)C4=CC=C(C=C4)O
('Pkinase', 'HEAT')	1.95617e-11	CC(COC1=CN=CC(=C1)C2=NC(=C3C=NC4=CC(=C(C=C4C3=C2)OC)OC)N)N
('Pkinase', 'HEAT')	9.32115e-13	CC1CC(C2=C1C(=NC=N2)N3CCN(CC3)C(=O)C(CNC(C)(C)CO)C4=CC=C(C=C4)Cl)O
('Pkinase', 'HEAT')	1.17294e-10	C1=CC(=C(C=C1C(CCN)C(=O)NC2=CC3=C(C=C2)NN=C3)Cl)Cl
('Pkinase', 'HEAT')	0	CC1=C2C(=NN1)N=CC(=N2)C3=CC(=C(N=C3C4=COC=C4)C)OCC(CC5=CNC6=CC=CC=C65)N
('Pkinase', 'HEAT')	9.32115e-13	CC(C)C1C(=S)NC(CC2=CNC3=C2C(=CC=C3)N1C)CO
('Pkinase', 'HEAT')	9.32115e-13	CC1(CCC2CC(=O)OC(CC(=O)OC3CC(OC1(C3)O2)CCCCC4=CC=CC=C4)CO)C
('Pkinase', 'HEAT')	9.32115e-13	CC1=C(C=CC2=C1C=CN2)NC3=C(C(=NC=C3C#N)C)C=CC4=CC(=CC=C4)S(=O)(=O)N5CCN(CC5)C
('Pkinase', 'HEAT')	9.32115e-13	CN1CCN(CC1)C2=NC3=CC=CC=C3C(=N2)C4=C(C(=O)NC4=O)C5=CNC6=C5C=CC(=C6)Cl
('Pkinase', 'HEAT')	9.32115e-13	C1=CC(=CC(=C1)F)CC(CN)NC(=O)C2=CC(=C(S2)C3=C4C=CNC4=NC=C3)Br
('Pkinase', 'HEAT')	9.32115e-13	CC(C)C1CC(C(C1)OC(=O)C2=CC(=C(C(=C2)O)C(=O)C3=C(C=CC=C3O)C(=O)O)O)NC(=O)C4=CC=C(C=C4)O
('Pkinase', 'HEAT')	9.32115e-13	CN1CCC(CC1)N2C=C(C3=CC=CC=C32)C4=C(C(=O)NC4=O)C5=CNC6=CC=CC=C65
('Pkinase', 'HEAT')	9.32115e-13	C1=CC(=C(C(=C1)O)C(=O)C2=C(C=C(C=C2O)C(=O)OCCCC3=CC=C(C=C3)O)O)C(=O)O
('Pkinase', 'HEAT')	9.32115e-13	CCN1C2=CC(=NC(=C2N=C1C3=NON=C3N)C#CC(C)(C)O)OC(CCN)C4=CC=CC=C4
('Pkinase', 'HEAT')	0.00742555	ethylene glycol
('Pkinase', 'HEAT')	9.32115e-13	CC(CNC1=C2C=CN=CC2=CC(=N1)C3=CC=NC=C3)N
('Pkinase', 'HEAT')	9.32115e-13	CC(=O)OCOC(=O)C1=C(C(=CC=C1)O)C(=O)C2=C(C=C(C=C2O)C(=O)OC3CNCC3NC(=O)C4=CC=C(C=C4)O)O
('Pkinase', 'HEAT')	9.32115e-13	CC(=O)NC1=CC=CC(=C1)C2=NC3=C(C=C2)N=C(N3C4=CC=C(C=C4)CC(=O)NC5=CC=CC=C5)C6=C(N=CC=C6)N
('Pkinase', 'HEAT')	9.32115e-13	CC1=C(C=CC2=C1C=CN2)NC3=C(C=NC=C3C#N)C=CCCN4CCNCC4
('Pkinase', 'HEAT')	9.32115e-13	C1CCC(C(CC1)OC(=O)C2=CC(=C(C(=C2)O)C(=O)C3=C(C=CC=C3O)C(=O)O)O)NC(=O)C4=CC=C(C=C4)O
('Pkinase', 'HEAT')	0	C1CN(CCC1C2=NC(=NN2)C3=CC=CC=N3)CC4=CC=C(C=C4)C5=C(C=C6C(=N5)C=CN7C6=NN=C7NC(=O)N)C8=CC=CC=C8
('Pkinase', 'HEAT')	0	C1CCN(CC1)CCCC(C2=CC=C(C=C2)Cl)NC(=O)C3(CCN(CC3)C4=NC=NC5=C4C=CN5)N
('Pkinase', 'HEAT')	9.32115e-13	CC(C)CC1CN(CCN1)C2=CC=CC(=N2)C(=O)C3=C(N=CC=C3)N
('Pkinase', 'HEAT')	9.32115e-13	C1C(C(CN1)OC(=O)C2=CC(=C(C(=C2)O)C(=O)C3=C(C=CC=C3O)C(=O)O)O)NC(=O)C4=CC=C(C=C4)O
('Pkinase', 'HEAT')	0	C1CC1C(C2=CC=C(C=C2)Cl)NC(=O)C3(CCN(CC3)C4=NC=NC5=C4C=CN5)N
('Pkinase', 'HEAT')	9.32115e-13	CN(C)CCC(C1=CC=C(C=C1)Cl)NC(=O)C2(CCN(CC2)C3=NC=NC4=C3C=CN4)N
('Pkinase', 'HEAT')	9.32115e-13	CC1CC(C23CC(CC(O2)CCCCC4=CC(=CC=C4)O)OC(=O)CC(OC(=O)CC1O3)CO)(C)C
('Pkinase', 'HEAT')	0	CC1CC(C2=C1C(=NC=N2)N3CCN(CC3)C(=O)C(CN(C)C(C)C)C4=CC=C(C=C4)Cl)O
('Pkinase', 'HEAT')	9.32115e-13	CCCCCCCC(=O)OC1C(=CC(=O)OC)CC2CC(OC(=O)CC(CCOC(CC3CCOC(O3)C=CC(C1(O2)O)(C)C)C(C)(C)C)O)C(C)O
('Pkinase', 'HEAT')	9.32115e-13	C1C(C(CN1)OC(=O)C2=CC(=C(C(=C2)O)C(=O)C3=C(C=CC=C3O)C(=O)O)O)CC4=CC=C(C=C4)O
('Pkinase', 'HEAT')	9.32115e-13	C1=CC=C(C(=C1)CC(CN)NC(=O)C2=CC(=C(S2)C3=C4C=CNC4=NC=C3)Br)C(F)(F)F
('Pkinase', 'HEAT')	9.32115e-13	CC(C)(C)C(=O)OCC1(CC(=CC2=CC(=C(C=C2)Cl)F)C(=O)O1)CO
('Pkinase', 'HEAT')	1.95617e-11	COC1=C(C=C2C(=C1)C3=CC(=NC(=C3C=N2)N)C4=CC(=CN=C4)OCC(CC5=CC=CC=C5)N)OC
('Pkinase', 'HEAT')	4.9203e-08	CN1C2=CC=CC=C2C3=C4C(=C5C6=CC=CC=C6N(C5=C31)CCC#N)CNC4=O
('Pkinase', 'HEAT')	9.32115e-13	CN(C)CCOC1=CC2=CC=CC=C2C(=C1)C3=C(C(=O)NC3=O)C4=CNC5=CC=CC=C54
('Pkinase', 'HEAT')	9.32115e-13	CC1=C(C=CC2=C1C=CC2)CC3=C(C=CC=C3C4=CC=C(O4)CN5CCN(CC5)C)C#C
('Pkinase', 'HEAT')	0	CC1=C(C=C(C=C1NCCN2CCCC2)CCC(C)(C)C)N3CCN(CC3)C4=NC=NC5=NNC(=C54)Br
('Pkinase', 'HEAT')	9.32115e-13	CCN1C2=CC(=NC(=C2N=C1C3=NON=C3N)C#CC(C)(C)O)OC(CN)C4=CC=CC=C4
('Pkinase', 'HEAT')	2.44114e-08	C1=CC=C2C(=C1)C(=CC3=C(NN=C3)C4=CC=CC=C4[N+](=O)[O-])C(=O)N2
('Pkinase', 'HEAT')	9.32115e-13	CC(C)C(C)(C1CN(CCN1)C2=C(C=C(C(=N2)C3=C4C=CC=NC4=NN3)F)F)O
('Pkinase', 'HEAT')	9.32115e-13	CN1CCN(CC1)C2=NC3=C(C=C(C=C3)Cl)C(=N2)C4=C(C(=O)NC4=O)C5=CNC6=CC=CC=C65
('Pkinase', 'HEAT')	2.44114e-08	CC1=C2C=C(C=CC2=NN1)C3=CC(=CN=C3)OCC(CC4=CC(=C(C=C4)Cl)Cl)N.C(=O)(C(F)(F)F)O.C(=O)(C(F)(F)F)O.C(=O)(C(F)(F)F)O
('Pkinase', 'HEAT')	9.32115e-13	C1=CC=C2C(=C1)C(=CN2)CC(COC3=CN=CC(=C3)C4=CC5=C(C=C4)C=NC=C5)N
('Pkinase', 'HEAT')	9.32115e-13	CN1CCN(CC1)C2=CC=CC(=C2)C3=C(C(=O)NC3=O)C4=CNC5=CC=CC=C54
('Pkinase', 'HEAT')	9.32115e-13	CN1CCN(CC1)C2=CC3=CC=CC=C3C(=N2)C4=C(C(=O)NC4=O)C5=CNC6=CC=CC=C65
('Pkinase', 'HEAT')	2.44114e-08	CC1=C2C=C(C=CC2=NN1)C3=CC(=CN=C3)OCC(CC4=CC(=C(C=C4)Cl)Cl)N
('Pkinase', 'HEAT')	2.44114e-08	CC1=C2C=C(C=CC2=NN1)C3=CC(=CN=C3)OCC(CC4=CC=CC=C4)CN
('Pkinase', 'HEAT')	9.32115e-13	CC(C)N1CCC(CC1)N2C=C(C3=CC=CC=C32)C4=C(C(=O)NC4=O)C5=CN(C6=CC=CC=C65)C
('Pkinase', 'HEAT')	9.09272e-08	C1=CC=C(C=C1)CNC2=NC(=CC(=C2)C3=CNC4=C3C=CC=N4)Cl
('Pkinase', 'HEAT')	9.32115e-13	CC(C)N1C=C(C2=CC=CC=C21)C3=C(C(=O)NC3=O)C4=NC(=NC5=CC=CC=C54)N6CCN(CC6)C
('Pkinase', 'HEAT')	9.32115e-13	CC1=C(C=CC2=C1C=CN2)NC3=C(C=NC=C3C#N)C=CCCN4CCCC(C4)N
('Pkinase', 'HEAT')	9.32115e-13	CC(C)CC1CN(CCN1)C2=NC(=C(C=C2)C3=CC=CC=C3)C(=O)C4=C(N=CC=C4)N
('Pkinase', 'HEAT')	9.32115e-13	CC1=C(C=CC2=C1C=CN2)NC3=C(C=NC=C3C#N)C=CCCN4CCC(CC4)N
('Pkinase', 'HEAT')	0	CCN1C2=CC(=NC(=C2N=C1C3=NON=C3N)C#CC(C)(C)O)CN
('Pkinase', 'HEAT')	9.32115e-13	CN(C)CCCC(C1=CC=C(C=C1)Cl)NC(=O)C2(CCN(CC2)C3=NC=NC4=C3C=CN4)N
('Pkinase', 'HEAT')	9.32115e-13	COC1=CC=C(C=C1)CC(CN)NC(=O)C2=CC(=C(S2)C3=C4C=CNC4=NC=C3)Br
('Pkinase', 'HEAT')	9.32115e-13	CN(C)CCCN1C2=CC=CC=C2C(=N1)C3=C(C(=O)NC3=O)C4=CN(C5=CC=CC=C54)C6=CC=CS6
('Pkinase', 'HEAT')	9.32115e-13	CCOCCN(CC(CN1CCCC2(C1)CCC3=C(O2)C=CC4=C3C=NN4)O)S(=O)(=O)C5=C(C=CC=C5C)C
('Pkinase', 'HEAT')	9.32115e-13	CC1=C2C(=NN1)N=CC(=N2)C3=CC(=C(N=C3C4=C(OC=C4)C)N)OCC(CC5=C(NC6=CC=CC=C65)Cl)N
('Pkinase', 'HEAT')	9.32115e-13	CC1(CCCNCC1NC(=O)C2=CC=C(C=C2)O)OC(=O)C3=CC(=C(C(=C3)O)C(=O)C4=C(C=CC=C4O)C(=O)O)O
('Pkinase', 'HEAT')	3.93752e-08	C1=CC=C(C=C1)CC(COC2=CN=CC(=C2)C3=CC4=C(C=C3)NC(=O)C4=CC5=CC=CN5)N.Cl
('Pkinase', 'HEAT')	9.32115e-13	CC1=C(C=CC2=C1C=CN2)NC3=C(C=NC=C3C#N)C=CC4=CC(=CC=C4)S(=O)(=O)N5CCN(CC5)C
('Pkinase', 'HEAT')	0	CCC(C1=CC=C(C=C1)Cl)NC(=O)C2(CCN(CC2)C3=NC=NC4=C3C=CN4)N
('Pkinase', 'HEAT')	0	C1CCN(C1)CCC(C2=CC=C(C=C2)Cl)NC(=O)C3(CCN(CC3)C4=NC=NC5=C4C=CN5)N
('Pkinase', 'HEAT')	0	CCN1C2=C(C(=NC=C2OCCCNCC(CO)O)C#CC(C)(C)O)N=C1C3=NON=C3N
('Pkinase', 'HEAT')	1.95617e-11	COC1=C(C=C2C(=C1)C3=CC(=NC(=C3C=N2)N)C4=CC(=CN=C4)OCC(CC5=CNC6=CC=CC=C65)N)OC
('Pkinase', 'HEAT')	2.34513e-10	C1=CC2=C(C=CN=C2)C(=C1)S(=O)(=O)NCCNCC=CC3=CC=C(C=C3)Br
('Pkinase', 'HEAT')	9.32115e-13	C1CC(CN(C1)C2=C3C=CN=CC3=CC(=N2)C4=CC=NC=C4)N
('Pkinase', 'HEAT')	9.32115e-13	CCC(=O)C1=CC(=C(C(=C1)NCCN2CCCC2)C)N3CCN(CC3)C4=NC=NC5=NNC(=C54)Br
('Pkinase', 'HEAT')	0	CC1=C(C(=CC=C1)C)S(=O)(=O)N2CCCC2C(CN3CCCC4(C3)CCN(C4)C5=C(C(=NC=N5)N)C6CC6)O
('Pkinase', 'HEAT')	9.32115e-13	CC1=C2C=C(C=CC2=NN1)C3=CC(=C(N=C3C4=C(OC=C4)C)N)OCC(CC5=CNC6=CC=CC=C65)N
('Pkinase', 'HEAT')	9.32115e-13	CC(C)CC1CN(CCN1)C2=NC(=C(C=C2)Cl)C(=O)C3=C(N=CC=C3)N
('Pkinase', 'HEAT')	0	COC1=C(C(=CC=C1)F)C2=C3C(=CC=C2)N=C(O3)NC4=CC(=C(C(=C4)OC)OC)OC
('Pkinase', 'HEAT')	9.32115e-13	C1C(CC(C1NC(=O)C2=CC=C(C=C2)O)OC(=O)C3=CC(=C(C(=C3)O)C(=O)C4=C(C=CC=C4O)C(=O)O)O)O.C1C(CC(C1NC(=O)C2=CC=C(C=C2)O)OC(=O)C3=CC(=C(C(=C3)O)C(=O)C4=C(C=CC=C4O)C(=O)O)O)O
('Pkinase', 'HEAT')	9.32115e-13	CC1=C2C=C(C=CC2=NN1)C3=CC(=CN=C3C4=COC=C4)OCC(CC5=CNC6=CC=CC=C65)N
('Pkinase', 'HEAT')	9.32115e-13	CC1=C(C=CC2=C1C=CN2)NC3=C(C=NC=C3C#N)C=CCCN4CCC(CC4)NS(=O)(=O)C
('Pkinase', 'HEAT')	9.32115e-13	C1CN(CCC1C2=NC(=NN2)C3=CC=CC=N3)CC4=CC=C(C=C4)C5=C(C=C6C(=N5)C=CN7C6=NNC7=S)C8=CC=CC=C8
('Pkinase', 'HEAT')	9.32115e-13	CN1CCN(CC1)C2=CC3=CC=CC=C3C(=C2)C4=C(C(=O)NC4=O)C5=CNC6=CC=CC=C65
('Pkinase', 'HEAT')	9.32115e-13	CNC1=NC=CC(=N1)C2=CC=C(S2)C(=O)NC(CC3=C(C=C(C=C3)Cl)Cl)CN
('Pkinase', 'HEAT')	0	CC1=C2C(=NN1)N=CC(=N2)C3=CC(=C(N=C3C4=COC=C4)C#N)OCC(CC5=CNC6=CC=CC=C65)N
('Pkinase', 'HEAT')	9.32115e-13	CC(C)CC1CN(CCN1)C2=CC=CC(=N2)C3=C4C=CC=NC4=NN3
('Pkinase', 'HEAT')	9.32115e-13	C1C(CC(C1NC(=O)C2=CC=C(C=C2)O)OC(=O)C3=CC(=C(C(=C3)O)C(=O)C4=C(C=CC=C4O)C(=O)O)O)CO
('Pkinase', 'HEAT')	9.32115e-13	C1CN(CCN1C2=NC=NC3=C2C=CN3)C(=O)C(CC4=CC=C(C=C4)Cl)CN
('Pkinase', 'HEAT')	9.32115e-13	CN1CCN(CCOCCN2C=C(C3=CC=CC=C32)C4=C(C5=CN(CC1)C6=CC=CC=C65)C(=O)NC4=O)C
('Pkinase', 'HEAT')	9.32115e-13	C1=CC=C2C(=C1)C(=CN2)CC(COC3=CN=C(C(=C3)C4=CC5=C(C=C4)C=NC=C5)Cl)N
('Pkinase', 'HEAT')	9.32115e-13	CC(=O)NC1=CC=CC(=C1)C2=NC3=C(C=C2)N=C(N3C4=CC=C(C=C4)CC(=O)NC5=CC(=CC=C5)F)C6=C(N=CC=C6)N
('Pkinase', 'HEAT')	9.32115e-13	CSC1=NC2=NC(=C(C=C2C=N1)C3=CC=CC=C3)C4=CC=C(C=C4)CN5CCC(CC5)C6=NC(=NN6)C7=CC=CC=N7
('Pkinase', 'HEAT')	9.32115e-13	CCN1C2=C(C=NC=C2C(=O)N3CCC(C3)N)N=C1C4=NON=C4N
('Pkinase', 'HEAT')	0	CSC1=NC2=NC(=C(C=C2C=N1)C3=CC=CC=C3)C4=CC=C(C=C4)CN5CCC(CC5)N6C7=C(C=N6)C(=NC=N7)N
('Pkinase', 'HEAT')	4.41361e-09	CC12C(C(CC(O1)N3C4=CC=CC=C4C5=C6C(=C7C8=CC=CC=C8N2C7=C53)CNC6=O)NC)OC
('Pkinase', 'HEAT')	9.32115e-13	CC1=C(C=CC2=C1C=CN2)NC3=C(C=NC=C3C#N)C4=CC5=C(O4)C=CC(=C5)CN6CCN(CC6)C
('Pkinase', 'HEAT')	9.32115e-13	C1=CC(=CC(=C1)F)C(=O)NCC2=CC=C(C=C2)N3C4=C(C=C(C=N4)C5=CN=CC=C5)N=C3C6=C(N=CC=C6)N
('Pkinase', 'HEAT')	9.32115e-13	CC1CC(C2=C1C(=NC=N2)N3CCN(CC3)C(=O)C(CNC(C)C)C4=CC=C(C=C4)Cl)O.Cl.Cl
('Pkinase', 'HEAT')	9.32115e-13	CN(C)C1=C2CCCN3C=C(C4=CC=CC=C43)C5=C(C6=CN(CCC(=N1)C=C2)C7=CC=CC=C76)C(=O)NC5=O
('Pkinase', 'HEAT')	5.21477e-11	CCN1C2=CC(=NC=C2N=C1C3=NON=C3N)OC4=CC=CC(=C4)NC(=O)C5=CC=C(C=C5)OCCN6CCOCC6
('Pkinase', 'HEAT')	0	CCN(CC)CCNC(=O)C1=C(NC(=C1C)C=C2C3=C(C=CC(=C3)F)NC2=O)C
('Pkinase', 'HEAT')	9.32115e-13	CC(C)C1C(=O)NC(CC2=CNC3=C2C(=CC=C3)N1C)CO
('Pkinase', 'HEAT')	9.32115e-13	C1CN(CCC1N2C=C(N=C2)C3=CC=CC=N3)CC4=CC=C(C=C4)C5=C(C=C6C(=N5)C=CN7C6=NN=C7N)C8=CC=CC=C8
('Pkinase', 'HEAT')	9.32115e-13	CC1CC(C2=C1C(=NC=N2)N3CCN(CC3)C(=O)C(CN4CCC(CC4)F)C5=CC=C(C=C5)Cl)O
('Pkinase', 'HEAT')	9.32115e-13	C1CC2CC1C(C2OC(=O)C3=CC(=C(C(=C3)O)C(=O)C4=C(C=CC=C4O)C(=O)O)O)NC(=O)C5=CC=C(C=C5)O
('Pkinase', 'HEAT')	9.32115e-13	CN1C=C(C2=CC=CC=C21)C3=C(C(=O)NC3=O)C4=NC(=NC5=CC=CC=C54)N6CCNCC6
('Pkinase', 'HEAT')	9.32115e-13	CCCCCCCCC#CC1=CC2=C(C=C1)N(C(C(=O)NC(C2)CO)C(C)C)C
('Pkinase', 'HEAT')	1.17294e-10	C1=CC(=CC(=C1)O)CNC(=O)NC2=NC(=CS2)C3=CC=NC=C3
('Pkinase', 'HEAT')	9.32115e-13	CN(C)CCCN1C=C(C2=CC=CC=C21)C3=C(C(=O)NC3=O)C4=CSC5=CC=CC=C54
('Pkinase', 'HEAT')	9.32115e-13	CC1=NN=C2N1C=CC3=NC(=C(C=C32)C4=CC=CC=C4)C5=CC=C(C=C5)CN6CCC(CC6)C7=NC(=NN7)C8=CC=CC=N8
('Pkinase', 'HEAT')	9.32115e-13	CC1=C(C2=CC=CC=C2N1)C3=C(C(=O)NC3=O)C4=NC(=NC5=CC=CC=C54)N6CCN(CC6)C
('Pkinase', 'HEAT')	0	COC1=CC(=CC(=C1OC)OC)NC2=NC3=CC=CC(=C3O2)C4=C5C(=CC=C4)NC=N5
('Pkinase', 'HEAT')	0	CC1CC(C2=C1C(=NC=N2)N3CCN(CC3)C(=O)C(CN)C4=CC=C(C=C4)C(F)(F)F)O.C(=O)(C(F)(F)F)O.C(=O)(C(F)(F)F)O
('Pkinase', 'HEAT')	9.32115e-13	CN1CCN(CC1)C2=NC3=C(C=CC(=C3)Cl)C(=N2)C4=C(C(=O)NC4=O)C5=CNC6=CC=CC=C65
('Pkinase', 'HEAT')	9.32115e-13	CN1CCN(CC1)C2=NC3=C(C=CC(=C3)F)C(=N2)C4=C(C(=O)NC4=O)C5=CNC6=CC=CC=C65
('Pkinase', 'HEAT')	9.32115e-13	C1CC(C(C1)OC(=O)C2=CC(=C(C(=C2)O)C(=O)C3=C(C=CC=C3O)C(=O)O)O)NC(=O)C4=CC=C(C=C4)O
('Pkinase', 'HEAT')	0	CC1=C2C(=NN1)N=CC(=N2)C3=CC(=CN=C3C4=COC=C4)OCC(CC5=CNC6=CC=CC=C65)N
('Pkinase', 'HEAT')	9.32115e-13	CC1=C2C=C(C=NC2=NN1)C3=CC(=C(N=C3C4=C(OC=C4)C)N)OCC(CC5=CNC6=CC=CC=C65)N
('Pkinase', 'HEAT')	0	CCOC1=CC(=C(C(=C1)N2CCN(CC2)C3=NC=NC4=NNC(=C43)Br)C)NCCN5CCCC5
('Pkinase', 'HEAT')	0	C1CN(CCC1(C(=O)NC(CO)C2=CC=C(C=C2)Cl)N)C3=NC=NC4=C3C=CN4
('Pkinase', 'HEAT')	5.21477e-11	o-phosphoethanolamine
('Pkinase', 'HEAT')	9.32115e-13	COC(=O)C1=C(C(=CC=C1)O)C(=O)C2=C(C=C(C=C2O)C(=O)OC3CCCC3NC(=O)C4=CC=C(C=C4)O)O
('Pkinase', 'HEAT')	9.32115e-13	CC1=CC=C(C=C1)C#CC2=CC=C(C=C2)OCC(=O)OCC3(CC(=C(C)C)C(=O)O3)CO
('Pkinase', 'HEAT')	9.32115e-13	CC1=CC=CC2=C1N=C(N=C2C3=C(C(=O)NC3=O)C4=CNC5=CC=CC=C54)N6CCN(CC6)C
('Pkinase', 'HEAT')	0	CC1=C(C=C(C=C1N2CCN(CC2)C3=NC=NC4=NNC(=C43)Br)Cl)NCCN5CCCC5
('Pkinase', 'HEAT')	9.32115e-13	CCC1=CNC2=C1C(=NC=N2)N3CCC(C3)(CNC(=O)C4=C(C=C(C=C4)F)F)N
('Pkinase', 'HEAT')	4.05699e-09	CN1CCN(CC1)C2=NC3=CC=CC=C3C(=N2)C4=C(C(=O)NC4=O)C5=CNC6=CC=CC=C65
('Pkinase', 'HEAT')	9.32115e-13	C1=CC=C2C(=C1)C(=CN2)CC(COC3=CN=CC(=C3)C4=CC5=CC(=NC=C5C=C4)N)N
('Pkinase', 'HEAT')	9.32115e-13	CN1CCN(CC1)C2=NC3=CC=CC=C3C(=N2)C4=C(C(=O)NC4=O)C5=CN(C6=CC=CC=C65)C
('Pkinase', 'HEAT')	9.32115e-13	CC1CC(C23CC(C(C(O2)C(C)CCCC4=CC(=CC=C4)O)C)OC(=O)CC(OC(=O)CC1(O3)O)C(C)O)(C)C
('Pkinase', 'HEAT')	9.32115e-13	C1CN(CCC1C2=NC(=NN2)C3=CC=CC=N3)CC4=CC=C(C=C4)C5=C(C=C6C(=N5)C=CN7C6=NN=C7CCl)C8=CC=CC=C8
('Pkinase', 'HEAT')	9.32115e-13	CC1CC(C2=C1C(=NC=N2)N3CCN(CC3)C(=O)C(CNC(C)C)C4=CC=C(C=C4)Cl)O
('Pkinase', 'HEAT')	0	CC1CC(C2=C1C(=NC=N2)N3CCN(CC3)C(=O)C(CN)C4=CC=C(C=C4)Cl)O
('Pkinase', 'HEAT')	9.32115e-13	CC(C)C1C(=O)NC(CC2=CNC3=C4C(=CC(=C23)N1C)C(CCC4(C)C=C)(C)C(C)C)CO
('Pkinase', 'HEAT')	9.32115e-13	CC1CC(C2=C1C(=NC=N2)N3CCN(CC3)C(=O)C(CNC(C)C)C4=CC(=C(C=C4)Cl)F)O
('Pkinase', 'HEAT')	1.95617e-11	CC1=CNC2=C1C(=NC=N2)N3CCC(C3)N
('Pkinase', 'HEAT')	9.32115e-13	CC1=C(C=CC2=C1C=CN2)NC3=C4C=C(SC4=NC=C3C#N)C5=CC(=CC=C5)CN(C)C
('Pkinase', 'HEAT')	9.32115e-13	CC1=C2C=C(N=CC2=NN1)C3=CC(=C(N=C3C4=C(OC=C4)C)N)OCC(CC5=CNC6=CC=CC=C65)N
('Pkinase', 'HEAT')	0	C1CN(CCC1C2=NC(=NN2)C3=CC=CC=N3)CC4=CC=C(C=C4)C5=C(C=C6C=NC(=NC6=N5)C(=O)N)C7=CC=CC=C7
('Pkinase', 'HEAT')	9.32115e-13	COC(=O)C1=C(C(=CC=C1)O)C(=O)C2=C(C=C(C=C2O)C(=O)OC3CCCC3CC4=CC=C(C=C4)O)O
('Pkinase', 'HEAT')	0	CC1CC(C2=C1C(=NC=N2)N3CCN(CC3)C(=O)C(CNCCF)C4=CC=C(C=C4)Cl)O
('Pkinase', 'HEAT')	9.32115e-13	CN(C)CCCN1C2=CC=CC=C2C(=N1)C3=C(C(=O)NC3=O)C4=CN(C5=CC=CC=C54)C6=CC7=CC=CC=C7C=C6
('Pkinase', 'HEAT')	9.32115e-13	CN1CCN(CC1)CCOC2=CC=CC(=C2)C3=C(C(=CN=C3)C#N)NC4=CC=CC5=C4C=CN5
('Pkinase', 'HEAT')	1.17294e-10	C1CC(CCC1N)NC2=NC=CC(=N2)C3=CNC4=C3C=CC=N4
('Pkinase', 'HEAT')	0	CCN1C2=CC(=NC(=C2N=C1C3=NON=C3N)C#CC(C)(C)O)CN4CCCC4
('Pkinase', 'HEAT')	0	C1=NC2=C(C(=N1)N)N=CN2C3C(C(C(O3)COP(=O)(O)OP(=O)(O)O)O)O
('Pkinase', 'HEAT')	9.32115e-13	C1=CC(=CC=C1CC(CN)NC(=O)C2=CC(=C(S2)C3=C4C=CNC4=NC=C3)Br)C(F)(F)F
('Pkinase', 'HEAT')	9.32115e-13	CC(C)C(C)(C1CN(CCN1)C2=C(C=C(C(=N2)C3=C4C=CC=NC4=NN3)F)Cl)O
('Pkinase', 'HEAT')	0	CC1=C(C=C(C=C1NCCN2CCCC2)C(=O)OC)N3CCN(CC3)C4=NC=NC5=NNC(=C54)Br
('Pkinase', 'HEAT')	9.32115e-13	CN1CCN(CC1)C2=NC3=CC=CC=C3C(=N2)C4=C(C(=O)NC4=O)C5=CNC6=C5C=C(C=C6)Cl
('Pkinase', 'HEAT')	7.47145e-08	C1CC(CCC1NC2=NC(=CC(=N2)Cl)C3=CNC4=C3C=CC=N4)O
('Pkinase', 'HEAT')	9.32115e-13	CC1C(C2(C3C4C1(C5C=C(C(=O)C5(C(C6(C4O6)CO)O)O)C)OC(O3)(O2)C7=CC=CC=C7)C(=C)C)OC(=O)C=CC8=CC=CC=C8
('Pkinase', 'HEAT')	0	CSC1=NC2=NC(=C(C=C2C=N1)C3=CC=CC=C3)C4=CC=C(C=C4)CN5CCC(CC5)C6=NN=C(S6)N
('Pkinase', 'HEAT')	9.32115e-13	CC1(CCC2CC(=O)OC(CC(=O)OC3CC(OC1(C3)O2)CCCCC4=CC(=CC=C4)O)CO)C
('Pkinase', 'HEAT')	1.71392e-10	C1=CC=NC(=C1)NS(=O)(=O)C2=CC=C(C=C2)NC=C3C4=C(C=CC5=C4SC=N5)NC3=O
('Pkinase', 'HEAT')	9.32115e-13	COC(=O)C1=C(C(=CC=C1)O)C(=O)C2=C(C=C(C=C2O)C(=O)OC3CNCC3NC(=O)C4=CC=C(C=C4)O)O
('Pkinase', 'HEAT')	9.32115e-13	CC(C)C1C(=O)NC(CC2=C(N1C)C=CC(=C2)NC(=O)CCCCCCCCCCCCCCCCCCCCC(=O)NC3=CC4=C(CC(NC(=O)C(N4C)C(C)C)CO)C=C3)CO
('Pkinase', 'HEAT')	9.32115e-13	CC1=CC=C(C=C1)C#CC2=CC=C(C=C2)C(=O)OCC3(CC(=C(C)C)C(=O)O3)CO
('Pkinase', 'HEAT')	9.32115e-13	CC(CCC1=CC=C(C=C1)O)OC(=O)C2=CC(=C(C(=C2)O)C(=O)C3=C(C=CC=C3O)C(=O)O)O
('Pkinase', 'HEAT')	9.32115e-13	C1=CC=C2C(=C1)C(=CN2)CC(COC3=CN=CC(=C3)C=CC4=CC=NC=C4)N
('Pkinase', 'HEAT')	9.32115e-13	CC1=C(C=CC2=C1C=CN2)NC3=C(C=NC=C3C#N)C=CCN4CCNCC4
('Pkinase', 'HEAT')	9.32115e-13	COC(=O)C1=C(C(=CC=C1)O)C(=O)C2=C(C=C(C=C2O)C(=O)OC3CNCC3CC4=CC=C(C=C4)O)O
('Pkinase', 'HEAT')	9.32115e-13	C1CN(CCC1(C(=O)NC(CCO)C2=CC=C(C=C2)Cl)N)C3=NC=NC4=C3C=CN4
('Pkinase', 'HEAT')	6.08982e-08	C1=CC=C2C(=C1)C(=CN2)CC(COC3=CN=CC(=C3)C4=CC5=C(C=C4)NC(=O)C5=CC6=CC=CO6)N
('Pkinase', 'HEAT')	9.32115e-13	C1CN(CCC1C2=NC(=NN2)C3=CC=CC=N3)CC4=CC=C(C=C4)C5=C(C=C6C(=N5)C=CN7C6=NNC7=O)C8=CC=CC=C8
('Pkinase', 'HEAT')	9.32115e-13	CC(C)C1C(=O)NC(CC2=CN3C4=C(C=CC(=C24)N1C)C=N3)CO
('Pkinase', 'HEAT')	9.32115e-13	CCCCCCCCC1=C2C3=C(C=C1)N(C(C(=O)NC(CC3=CN2)CO)C(C)C)C
('Pkinase', 'HEAT')	0	CCN1C2=CC(=NC(=C2N=C1C3=NON=C3N)C#CC(C)(C)O)CCCN
('Pkinase', 'HEAT')	9.32115e-13	C1C(CC(C1NC(=O)C2=CC=C(C=C2)O)OC(=O)C3=CC(=C(C(=C3)O)C(=O)C4=C(C=CC=C4O)C(=O)O)O)O
('Pkinase', 'HEAT')	9.32115e-13	C1C(CC(C1NC(=O)C2=CC=C(C=C2)O)OC(=O)C3=CC(=C(C(=C3)O)C(=O)C4=C(C=CC=C4O)C(=O)O)O)N
('Pkinase', 'HEAT')	9.32115e-13	CCN1C2=CC(=NC(=C2N=C1C3=NON=C3N)C#CC(C)(C)O)OCC(C)N
('Pkinase', 'HEAT')	9.32115e-13	C1CN(CCC1(C(=O)NCC2=CC=C(C=C2)Cl)N)C3=NC=NC4=C3C=CN4
('Pkinase', 'HEAT')	9.32115e-13	C1CN2CCC1C(C(C2)NC(=O)C3=CC=C(C=C3)O)OC(=O)C4=CC(=C(C(=C4)O)C(=O)C5=C(C=CC=C5O)C(=O)O)O
('Pkinase', 'HEAT')	0	CC1=C(C=C(C=C1NCCN2CCCC2)C(=O)NC3=CC=CC=C3)N4CCN(CC4)C5=NC=NC6=NNC(=C65)Br
('Pkinase', 'HEAT')	9.32115e-13	CC1CC(C2=C1C(=NC=N2)N3CCN(CC3)C(=O)C(CNC(C)C)C4=CC=C(C=C4)Cl)F
('Pkinase', 'HEAT')	0	COC1=NC2=NC(=C(C=C2C=N1)C3=CC=CC=C3)C4=CC=C(C=C4)CN5CCC(CC5)C6=NC(=NN6)C7=CC=CC=N7
('Pkinase', 'HEAT')	9.32115e-13	CC1CN(CCN1)C2=NC3=NC(=C(C=C3C=N2)C4=CC=CC=C4)C5=CC=C(C=C5)CN6CCC(CC6)C7=NC(=NN7)C8=CC=CC=N8.C(=O)(C(F)(F)F)O
('Pkinase', 'HEAT')	9.32115e-13	CC1=C(C=CC2=C1C=CN2)NC3=C(C=NC=C3C#N)C4=CC=C(C=C4)OCCN5CCN(CC5)C
('Pkinase', 'HEAT')	9.32115e-13	CC1(C2CCC1(C(C2NC(=O)C3=CC=C(C=C3)O)OC(=O)C4=CC(=C(C(=C4)O)C(=O)C5=C(C=CC=C5O)C(=O)O)O)C)C
('Pkinase', 'HEAT')	9.32115e-13	CCCC(=O)OC1C(C2(C3C=C(C(=O)C3CC(=CC2C4C1(C4(C)C)OC(=O)CCC)CO)C)O)C
('Pkinase', 'HEAT')	0	CCN1C2=C(C(=NC=C2OCCC(CC3=CC=CC=C3)N)C#CC(C)(C)O)N=C1C4=NON=C4N
('Pkinase', 'HEAT')	9.32115e-13	CCCCCCCCCCC1=CC2=C(C=C1)N(C(C(=O)NC(C2)CO)C(C)C)C
('Pkinase', 'HEAT')	1.71392e-10	CNS(=O)(=O)C1=CC=CC=C1NC2=NC(=NC=C2Cl)NC3=CC(=C(C(=C3)OC)OC)OC
('Pkinase', 'HEAT')	0	CC1C2=C(CS1)N=CN=C2N3CCN(CC3)C(=O)C(CC4=CC=C(C=C4)Cl)CNC(C)C
('Pkinase', 'HEAT')	9.32115e-13	COC1=C(C=CC2=C1CCC(CC2)N3CCOCC3)NC4=NC=C(C(=N4)NC5C6CC(C5C(=O)N)C=C6)Cl
('Pkinase', 'HEAT')	9.32115e-13	CNC(=O)C1CC(C(C1)OC(=O)C2=CC(=C(C(=C2)O)C(=O)C3=C(C=CC=C3O)C(=O)O)O)NC(=O)C4=CC=C(C=C4)O
('Pkinase', 'HEAT')	0	CS(=O)(=O)NCCC(C1=CC=C(C=C1)Cl)NC(=O)C2(CCN(CC2)C3=NC=NC4=C3C=CN4)N
('Pkinase', 'HEAT')	9.32115e-13	CC1=CC=C(C=C1)C#CC2=CC=C(C=C2)OCCCC(=O)OCC3(CC(=C(C)C)C(=O)O3)CO
('Pkinase', 'HEAT')	9.32115e-13	CC(C)C(C)(C1CN(CCN1)C2=NC(=C(C=C2)F)C3=C4C=CC=NC4=NN3)O
('Pkinase', 'HEAT')	9.32115e-13	CC(C)NCC(C1=CC=C(C=C1)Cl)C(=O)N2CCN(CC2)C3=NC=NC4=C3C(CC4)C=C
('Pkinase', 'HEAT')	9.32115e-13	C1=CC(=CC=C1CC(CN)NC(=O)C2=CC(=C(S2)C3=C4C=CNC4=NC=C3)Br)F
('Pkinase', 'HEAT')	9.32115e-13	CCCC(=O)OC1C(C2(C(C=C(CC3(C2C=C(C3=O)C)O)CO)C4C1(C4(C)C)OC(=O)CCC)O)C
('Pkinase', 'HEAT')	0.0082287	CC1(C(=O)NC2=C(O1)C=CC(=N2)NC3=NC(=NC=C3F)NC4=CC(=C(C(=C4)OC)OC)OC)C
('Pkinase', 'HEAT')	9.32115e-13	CC1CC(C2=C1C(=NC=N2)N3CCN(CC3)C(=O)C(C4CCCN4)C5=CC=C(C=C5)Cl)O
('Pkinase', 'HEAT')	1.17294e-10	C1=CC=C2C(=C1)C=C(S2)C3=C4C(=CC(=C3)C5=CN(C6=CN=C(N=C65)N)CCN)C=NN4
('Pkinase', 'HEAT')	9.32115e-13	CC1=C(C=C(C=C1NCCN2CCCC2)C(=O)CCC(F)(F)F)N3CCN(CC3)C4=NC=NC5=NNC(=C54)Br
('Pkinase', 'HEAT')	9.32115e-13	C1CC(C(C1)OC(=O)C2=CC(=C(C(=C2)O)C(=O)C3=C(C=CC=C3O)C(=O)O)O)OC4=CC=C(C=C4)O
('Pkinase', 'HEAT')	0	C1CN(CCC1(C(=O)NC(CCCN2CCOCC2)C3=CC=C(C=C3)Cl)N)C4=NC=NC5=C4C=CN5
('Pkinase', 'HEAT')	0	CCN1C2=CC(=NC(=C2N=C1C3=NON=C3N)C#CC(C)(C)O)OCC(C4=CC=CC=C4)N
('Pkinase', 'HEAT')	9.32115e-13	CN1CC2CC3=C(C4=CC=CC=C4N3CC2C1)C5=C(C(=O)NC5=O)C6=CN(C7=CC=CC=C76)C
('Pkinase', 'HEAT')	9.32115e-13	CC(C)C1C(=O)NC(CC2=C(N1C)C=CC(=C2)NC(=O)CCCCCCCCCCCCC(=O)NC3=CC4=C(CC(NC(=O)C(N4C)C(C)C)CO)C=C3)CO
('Pkinase', 'HEAT')	9.32115e-13	CC1=CC2=C(C=C1)N=C(N=C2C3=C(C(=O)NC3=O)C4=CNC5=CC=CC=C54)N6CCN(CC6)C
('Pkinase', 'HEAT')	0	C1CN(CCC1(C(=O)NC(CCCO)C2=CC=C(C=C2)Cl)N)C3=NC=NC4=C3C=CN4
('Pkinase', 'HEAT')	9.32115e-13	CCN1C2=C(C(=NC=C2OCC3CCNCC3)C#CC(C)(C)O)N=C1C4=NON=C4N
('Pkinase', 'HEAT')	9.32115e-13	CCN1C2=CC(=NC(=C2N=C1C3=NON=C3N)C#CC(C)(C)O)OCC(CC4=CC=CC=C4)N
('Pkinase', 'HEAT')	1.95617e-11	CN1C=C(C2=CC=CC=C21)C3=C(C(=O)NC3=O)C4=C5CC(CCN5C6=CC=CC=C64)CN(C)C
('Pkinase', 'HEAT')	2.34513e-10	CC1=C2C=C(C=CC2=NN1)C3=CC(=CN=C3)OCC(CC4=CC=CC=C4)N
('Pkinase', 'HEAT')	9.32115e-13	C1CCC(CC1)CC(CN)NC(=O)C2=CC(=C(S2)C3=C4C=CNC4=NC=C3)Br
('Pkinase', 'HEAT')	9.32115e-13	C1CC(C(CNC1)NC(=O)C2=CC=C(C=C2)O)NC(=O)C3=CC(=C(C(=C3)O)C(=O)C4=C(C=CC=C4O)C(=O)O)O
('Pkinase', 'HEAT')	9.32115e-13	CCCCC(CC)C(=O)OCC1(CC(=CC2=CC(=C(C=C2)Cl)F)C(=O)O1)CO
('Pkinase', 'HEAT')	1.17294e-10	CCN1CCOCCN2C=C(C3=CC=CC=C32)C4=C(C5=CN(CCOCC1)C6=CC=CC=C65)C(=O)NC4=O
('Pkinase', 'HEAT')	0	C1=CC=C(C=C1)C(=O)NCC2=CC=C(C=C2)N3C(=NC4=CC(=CN=C43)Br)C5=C(N=CC=C5)N
('Pkinase', 'HEAT')	6.47408e-09	CC1CCN(CC1N(C)C2=NC=NC3=C2C=CN3)C(=O)CC#N
('Pkinase', 'HEAT')	0	C1=CC=C2C=C(C=CC2=C1)C3=CN=C4C(=C3)C(=CN4)C5=CC=C(C=C5)CC(=O)O
('Pkinase', 'HEAT')	9.32115e-13	C1CN(CCC1C2=NC(=NN2)C3=CC=CC=N3)CC4=CC=C(C=C4)C5=C(C=C6C(=N5)C=CN7C6=NN=C7CNCCO)C8=CC=CC=C8
('Pkinase', 'HEAT')	9.32115e-13	CC1CC2(C(C2(C)C)C3C1(C4C=C(C(=O)C4(CC(=C3)CO)O)C)O)OC(=O)C
('Pkinase', 'HEAT')	9.32115e-13	CC1CC(C23CC(C(C(O2)C(C)CCC(C4=CC(=CC=C4)O)OC)C)OC(=O)CC(OC(=O)CC1(O3)O)C(C)O)(C)C
('Pkinase', 'HEAT')	9.32115e-13	C1=CC=C(C=C1)C(=O)NCC2=CC=C(C=C2)N3C4=C(C=CC(=N4)C5=CN=CC=C5)N=C3C6=C(N=CC=C6)N
('Pkinase', 'HEAT')	0	C1CN(CCC1C2=NC(=NN2)C3=CC=CC=N3)CC4=CC=C(C=C4)C5=C(C=C6C=NC(=NC6=N5)C#N)C7=CC=CC=C7
('Pkinase', 'HEAT')	9.32115e-13	CN1C=C(C2=CC=CC=C21)C3=C(C(=O)NC3=O)C4=CN(C5=CC=CC=C54)C6CCN(CC6)CC7CC7
('Pkinase', 'HEAT')	9.32115e-13	CN(C)CCOC1=CC=CC(=C1)C2=C(C(=O)NC2=O)C3=CNC4=CC=CC=C43
('Pkinase', 'HEAT')	9.32115e-13	CC(C)(CNC1=C2C=CN=CC2=CC(=N1)C3=CC=NC=C3)N
('Pkinase', 'HEAT')	0	C1=CC(=CC(=C1)F)C(=O)NCC2=CC=C(C=C2)N3C4=C(C=CC(=N4)C5=CN=CC=C5)N=C3C6=C(N=CC=C6)N
('Pkinase', 'HEAT')	9.32115e-13	CC(C)C(C)(C1CN(CCN1)C2=NC(=C3C4=C(NN3)N=CC=C4)C(=CC2=O)F)O
('Pkinase', 'HEAT')	0	CSC1=NC2=NC(=C(C=C2C=N1)C3=CC=CC=C3)C4=CC=C(C=C4)CN5CCC(CC5)C6=CC(=NN6)C7=CC=NC=C7
('Pkinase', 'HEAT')	1.17294e-10	C1CC(C(CNC1)NC(=O)C2=CC=C(C=C2)O)OC(=O)C3=CC(=C(C(=C3)O)C(=O)C4=C(C=CC=C4O)C(=O)O)O
('Pkinase', 'HEAT')	9.32115e-13	CC1=C2C(=CC=C1)N=C(N=C2C3=C(C(=O)NC3=O)C4=CNC5=CC=CC=C54)N6CCN(CC6)C
('Pkinase', 'HEAT')	9.32115e-13	C1=CC=C(C=C1)C(CN)NC(=O)C2=CC(=C(S2)C3=C4C=CNC4=NC=C3)Br
('Pkinase', 'HEAT')	1.95617e-11	COC1=C(C=C2C(=C1)C3=CC(=NC(=C3C=N2)N)C4=CC(=CN=C4)OCC(CC5=CC=C(C=C5)F)N)OC
('Pkinase', 'HEAT')	9.32115e-13	CC(C)NCC(C1=CC=C(C=C1)Cl)C(=O)N2CCN(CC2)C3=NC=NC4=C3C(CC4)CF
('Pkinase', 'HEAT')	9.32115e-13	CCCCCCN1C=C2CC(NC(=O)C(N(C3=CC=CC1=C23)C)C(C)C)CO
('Pkinase', 'HEAT')	1.43814e-08	CN(C)CCCN1C=C(C2=CC=CC=C21)C3=C(C(=O)NC3=O)C4=CNC5=CC=CC=C54
('Pkinase', 'HEAT')	1.19653e-09	CCN1C2=C(C(=NC=C2OCC3CCCNC3)C#CC(C)(C)O)N=C1C4=NON=C4N
('Pkinase', 'HEAT')	0	CC1CC(C2=C1C(=NC=N2)N3CCN(CC3)C(=O)C(C4COCCN4)C5=CC=C(C=C5)Cl)O
('Pkinase', 'HEAT')	9.32115e-13	CCCCCCCC(=O)OC1C(=CC(=O)OC)CC2CC(OC(=O)CC(CC3CCCC(O3)CC4CCOC(O4)C=CC(C1(O2)O)(C)C)O)C(C)O
('Pkinase', 'HEAT')	9.32115e-13	CC1CC(C23CC(C(C(O2)C(C)CCC(C4=C(C=CC(=C4)O)Br)OC)C)OC(=O)CC(OC(=O)CC1(O3)O)C(C)O)(C)C
('Pkinase', 'HEAT')	4.9203e-08	CN(C)CC1CCN2C=C(C3=CC=CC=C32)C4=C(C5=CN(CCO1)C6=CC=CC=C65)C(=O)NC4=O
('Pkinase', 'HEAT')	0	C1CN(CCC1N2C3=CC=CC=C3NC2=O)CC4=CC=C(C=C4)C5=NC6=CC7=C(C=C6N=C5C8=CC=CC=C8)N=CN7
('Pkinase', 'HEAT')	0	C1=CC=C(C=C1)C2=CN=C3C(=C2)C(=CN3)C4=CC=C(C=C4)C(=O)O
('Pkinase', 'HEAT')	9.32115e-13	CC1=C2C(=NN1)N=CC(=N2)C3=CC(=C(N=C3C4=C(OC=C4)C)N)OCC(CC5=CNC6=CC=CC=C65)N
('Pkinase', 'HEAT')	9.32115e-13	CC(C)CC(CC=C1CC(OC1=O)(CO)COC(=O)C(C)(C)C)CC(C)C
('Pkinase', 'HEAT')	9.32115e-13	CC1=C(C=CC2=C1C=CN2)NC3=C(C=NC=C3C#N)C4=CC5=C(O4)C=CC(=C5)CN6CCNCC6
('MutS_V', 'Helicase_C')	0	sodium ion
('MutS_V', 'Helicase_C')	0	magnesium ion
('MutS_V', 'Helicase_C')	0	C1=NC2=C(C(=N1)N)N=CN2C3C(C(C(O3)COP(=O)(O)OP(=O)(O)O)O)O
('MutS_V', 'Helicase_C')	0	COC1=NC(=NC2=C1N=CN2C3CC(C(O3)COP(=O)(O)O)O)N
('tRNA-synt_2b', 'GST_C')	0	l-proline free neutral
('tRNA-synt_2b', 'GST_C')	0	pyrophosphate
('tRNA-synt_2b', 'GST_C')	0	C1=NC2=C(C(=N1)N)N=CN2C3C(C(C(O3)COP(=O)(O)O)O)O
('tRNA-synt_2b', 'GST_C')	0	C1CC(NC1)C(=O)NP(=O)(O)OCC2C(C(C(O2)N3C=NC4=C3N=CN=C4N)O)O
('tRNA-synt_2b', 'GST_C')	0	C1=NC2=C(C(=N1)N)N=CN2C3C(C(C(O3)COP(=O)(O)OP(=O)(O)OP(=O)(O)O)O)O
('Hydrolase', 'E1-E2_ATPase')	5.59045e-08	1-o-decanoyl-beta-d-tagatofuranosyl beta-d-allopyranoside
('Hydrolase', 'E1-E2_ATPase')	5.59045e-08	ouabain
('Hydrolase', 'E1-E2_ATPase')	5.59045e-08	octanoic acid [3s-[3alpha, 3abeta, 4alpha, 6beta, 6abeta, 7beta, 8alpha(z), 9balpha]]-6-(acetyloxy)-2,3,-3a,4,5,6,6a,7,8,9b-decahydro-3,3a-dihydroxy-3,6,9-trimethyl-8-[(2-methyl-1-oxo-2-butenyl)oxy]-2-oxo-4-(1-oxobutoxy)-azuleno[4,5-b]furan-7-yl ester
('Hydrolase', 'E1-E2_ATPase')	1.11757e-07	o-dodecanyl octaethylene glycol
('Hydrolase', 'E1-E2_ATPase')	0.00270982	COC1C(CC2CN3CCC4=C(C3CC2C1C(=O)OC)NC5=C4C=CC(=C5)OC)OC(=O)C6=CC(=C(C(=C6)OC)OC)OC
('Hydrolase', 'E1-E2_ATPase')	9.49738e-06	C1=NC2=C(C(=N1)N)N=CN2C3C(C(C(O3)COP(=O)(O)OP(=O)(CP(=O)(O)O)O)O)O
('Hydrolase', 'E1-E2_ATPase')	0.00114431	C1=CC(=C(C=C1C2(C3=C(C(=C(C(=C3Br)Br)Br)Br)C(=O)O2)C4=CC(=C(C=C4)O)S(=O)(=O)O)S(=O)(=O)O)O
('Hydrolase', 'E1-E2_ATPase')	5.59045e-08	debutanoyl thapsigargin
('Hydrolase', 'E1-E2_ATPase')	0.00910502	CC(C)C(CCCN(C)CCC1=CC(=C(C=C1)OC)OC)(C#N)C2=CC(=C(C=C2)OC)OC
('Hydrolase', 'E1-E2_ATPase')	5.59045e-08	beta-d-fructofuranosyl 6-o-decanoyl-alpha-d-glucopyranoside
('Hydrolase', 'E1-E2_ATPase')	0.00166548	CCCN(CCC)S(=O)(=O)C1=CC=C(C=C1)C(=O)O
('GATase', 'Chorismate_bind')	0	l-glutamine free neutral
('GATase', 'Chorismate_bind')	0	l-glutamic acid free neutral
('GATase', 'Chorismate_bind')	0	[H-].[O-]S(=O)(=O)[O-]
('GATase', 'Chorismate_bind')	2.35242e-06	(3r,4r)-3-[(1-carboxyethenyl)oxy]-4-hydroxycyclohexa-1,5-diene-1-carboxylic acid
('GATase', 'Chorismate_bind')	0.00486608	[H+].[H+].[O-]P(=O)([O-])OP(=O)([O-])[O-]
('GATase', 'Chorismate_bind')	0	sulfate anion
('GATase', 'Chorismate_bind')	0.00683103	pyruvic acid
('GTP_EFTU', 'ABC_tran')	1.55562e-05	C1=NC2=C(N1C3C(C(C(O3)COP(=O)(O)OP(=O)(NP(=O)(O)O)O)O)O)NC(=NC2=O)N
('GTP_EFTU', 'ABC_tran')	3.14312e-05	C1=NC2=C(N1C3C(C(C(O3)COP(=O)(O)OP(=O)(O)O)O)O)NC(=NC2=O)N
('Pkinase', 'Ste5')	0	C1=CC(=C(C=C1Br)F)NC2=C(C=CC3=C2C=NN3)C(=O)NOCCO
('Pkinase', 'Ste5')	4.79256e-08	CC1=C(C=C(C=C1)C(=O)NC)N2C(=CC(=C(C2=O)Br)OCC3=C(C=C(C=C3)F)F)C
('Pkinase', 'Ste5')	0.00500348	CN1CCN(CC1)C2=CC3=C(C=C2)NC(=C4C(=C5C(=NC4=O)C=CC=C5F)N)N3
('Pkinase', 'Ste5')	4.79256e-08	CC(C(=O)O)N1CCC(CC1)C2=CC3=C(C=CC(=O)N3C4=C(C=CC=C4Cl)Cl)C(=C2)C5=C(C=C(C=C5)F)Cl
('Pkinase', 'Ste5')	3.13365e-05	CN1CCN(CC1)CCCOC2=C(C=C3C(=C2)N=CC(=C3NC4=CC(=C(C=C4Cl)Cl)OC)C#N)OC
('Pkinase', 'Ste5')	1.31678e-05	C1CC1CONC(=O)C2=C(C3=C(C=C2)NN=C3)NC4=C(C=C(C=C4)I)F
('Pkinase', 'Ste5')	0	C1=NC2=C(C(=N1)N)N=CN2C3C(C(C(O3)COP(=O)(O)OP(=O)(O)OP(=O)(O)O)O)O
('Pkinase', 'Ste5')	4.79256e-08	CC1=NC=CC(=C1)C2=NNC3=CC(=NC=C32)NC(=O)NC(C)C4=CC=CC=C4
('Pkinase', 'Ste5')	1.89446e-05	CC(C)(C)C1=NN(C(=C1)NC(=O)NC2=CC=CC3=CC=CC=C32)C4=CC(=CC=C4)N
('Pkinase', 'Ste5')	4.79256e-08	CC(C)(C)N1CCC(CC1)C2=CC3=C(C=CC(=O)N3C4=C(C=CC=C4Cl)Cl)C(=C2)C5=C(C=C(C=C5)F)F
('Pkinase', 'Ste5')	4.79256e-08	CC(C)(C)N1CCC(CC1)OC2=CC3=C(C=CC(=O)N3C4=C(C=CC=C4Cl)Cl)C(=C2)C5=C(C=C(C=C5)F)F
('Pkinase', 'Ste5')	3.19902e-09	CC1=NN=C(O1)C2=CC(=C(C=C2)F)C3=C4C=CC(=NN4C=CC3=O)OC5=C(C=C(C=C5)F)F
('Pkinase', 'Ste5')	3.19902e-09	CC1=NN=C(O1)C2=CC(=C(C(=C2)F)C3=C4C=CC=C(N4C=CC3=O)C5=C(C=C(C=C5)F)F)F
('Pkinase', 'Ste5')	4.79256e-08	CN1C(=O)C(=C(N=C1NCC(CC2=CC=CC=C2)N)C3=CC=NC=C3)C4=CC5=CC=CC=C5C=C4
('Pkinase', 'Ste5')	4.79256e-08	CC1=C(C=C(C=C1)C(=O)NC2=CC=CC(=C2)N3CCOCC3)C4=CC5=C(C=C4)C(=NO5)C6CCNCC6
('Pkinase', 'Ste5')	4.79256e-08	CC(C)NC1=NC=CC(=C1)C2=C(NC(=N2)S(=O)C(C)C)C3=CC=C(C=C3)F
('Pkinase', 'Ste5')	4.79256e-08	CC1=C(C=C(C=C1)NC(=O)C2=CC(=CC=C2)N3CCOCC3)NC4=NC=NN5C4=C(C(=C5)C(=O)NC(C)C6=CC=CC=C6)C
('Pkinase', 'Ste5')	3.19902e-09	CN1C(=O)C=C(C2=C1N(N=C2)C3=CC=C(C=C3)F)NC4=C(C=CC(=C4)C(=O)NC5CC5)Cl
('Pkinase', 'Ste5')	4.79256e-08	CS(=O)C1=CC=C(C=C1)C2=CC(=C(N2)C3=CC=C(C=C3)F)C4=CC=NC=C4
('Pkinase', 'Ste5')	1.31678e-05	C1=CC(=C(C=C1I)F)NC2=C(C=CC3=C2C=NN3)C(=O)NOCCO
('Pkinase', 'Ste5')	3.19902e-09	CCCNC(=O)C1=CC(=C(C=C1)OC)C2=C3C=CC(=NN3C=CC2=O)OC4=C(C=C(C=C4)F)F
('Pkinase', 'Ste5')	1.31678e-05	C1=CC(=C(C=C1I)F)NC2=C(OC3=C2C=NC=C3)C(=O)NOCC(CO)O
('Pkinase', 'Ste5')	4.79256e-08	CC(C)N1CCC(CC1)C2=CC3=C(CNC(=O)N3C4=C(C=CC=C4Cl)Cl)C(=C2)C5=C(C=C(C=C5)F)Cl
('Pkinase', 'Ste5')	3.19902e-09	CC(C)(C(=O)O)N1CCC(CC1)C2=CC3=C(C=CC(=O)N3C4=C(C=CC=C4Cl)Cl)C(=C2)C5=C(C=C(C=C5)F)Cl
('Pkinase', 'Ste5')	4.79256e-08	C1CNCCC1C2=NC3=C(C=C[N+](=C3C4=C(C=CC=C4Cl)Cl)[O-])C(=C2)C5=C(C=C(C=C5)F)F
('Pkinase', 'Ste5')	0.000605617	C(C(C(=O)[O-])O)(C(=O)[O-])O
('Pkinase', 'Ste5')	4.79256e-08	C1CC2=C(C=CC(=C2)NC3=CC(=C(C=C3)F)NC(=O)C4=CC=CC=C4)C(=O)C5=C1C=CC(=C5)OCC(CO)O
('Pkinase', 'Ste5')	0.00413611	l(+)-tartaric acid
('Pkinase', 'Ste5')	4.79256e-08	C1CC2CC(CC1N2)C3=CC4=C(C=CC(=O)N4C5=C(C=CC=C5Cl)Cl)C(=C3)C6=C(C=C(C=C6)F)Cl
('Pkinase', 'Ste5')	0	CC1=C(C2=C(N=CN(C2=O)CC(CO)O)N(C1=O)C)NC3=C(C=C(C=C3)I)F
('Pkinase', 'Ste5')	1.59851e-08	C1=CC=C(C(=C1)N)SC(=C(C#N)C(=C(N)SC2=CC=CC=C2N)C#N)N
('Pkinase', 'Ste5')	4.79256e-08	CC1=C(C=C(C=C1)NC(=O)C2=CC(=NC=C2)N3CCOCC3)N4C=NC5=C(C4=O)C=C(C=C5)N6CCN(CC6)C
('Pkinase', 'Ste5')	4.79256e-08	CC1=C(C=C(C=C1)C(=O)NC2CC2)NC(=O)C3=CN=C(S3)C4=CC=CC=C4Cl
('Pkinase', 'Ste5')	4.79256e-08	CC1=C(C=C(C=C1)C(=O)NCCO)N2C=NC(=C(C2=O)Cl)OCC3=C(C=C(C=C3)F)F
('Pkinase', 'Ste5')	3.19902e-09	C1CC(NC1)C(=O)NCCOC2=CC3=C(C=CC(=O)N3C4=C(C=CC=C4Cl)Cl)C(=C2)C5=CC=CC=C5Cl
('Pkinase', 'Ste5')	3.19902e-09	COC1=NC=CC(=N1)C2=C(N=CN2C3CCNCC3)C4=CC=C(C=C4)F
('Pkinase', 'Ste5')	4.79256e-08	CC1=C(C=C(C=C1)C(=O)NC2=NOC=C2)NC(=O)C3=C(N(N=C3)C4=CC=CC=C4)N
('Pkinase', 'Ste5')	0	CC(=O)C1=C(C(=C(N1C)NC2=C(C=C(C=C2)I)F)C(=O)NOCC(CO)O)F
('Pkinase', 'Ste5')	0.00014561	CC1=C2C(=C(N(C1=O)C)NC3=C(C=C(C=C3)I)F)C(=O)N(C(=O)N2C4=CC(=CC=C4)NC(=O)C)C5CC5
('Pkinase', 'Ste5')	4.79256e-08	CC(C)(C)N1CCC(=CC1)C2=CC3=C(C=CC(=O)N3C4=C(C=CC=C4Cl)Cl)C(=C2)C5=C(C=C(C=C5)F)Cl
('Pkinase', 'Ste5')	4.79256e-08	CC(C)(C)C1=CC(=C(S1)NC(=O)NC2=CC=CC3=CC=CC=C32)C(=O)N4CCS(=O)(=O)CC4
('Pkinase', 'Ste5')	3.19902e-09	CCCNC(=O)C1=CC(=C(C=C1)C=C)C2=C3C=CC(=NN3C=CC2=O)OC4=C(C=C(C=C4)F)F
('Pkinase', 'Ste5')	3.19902e-09	CC1(OCC(O1)COC2=CC3=C(CCC4=C(C3=O)C=CC(=C4)NC5=CC=CC=C5N)C=C2)C
('Pkinase', 'Ste5')	4.79256e-08	CC1=C(C=C(C=C1)C(=O)NC2=NOC=C2)N3C=NC4=C(C3=O)C=C(C=C4)N5CCN(CC5)C
('Pkinase', 'Ste5')	3.35721e-05	CCN1CCN(CC1)CC2=C(C=C(C=C2)NC(=O)NC3=CC=C(C=C3)OC4=NC=NC(=C4)NC)C(F)(F)F
('Pkinase', 'Ste5')	4.79256e-08	CC1=C(C=C(C=C1)C(=O)NC2CC2)NC(=O)C3=CC=C(S3)C4=CC=CC=C4Cl
('Pkinase', 'Ste5')	1.11757e-07	C1=CC(=O)C=CC1=C2NC(=C(N2)C3=CC=NC=C3)C4=CC=C(C=C4)F
('Pkinase', 'Ste5')	0	C1CNCC1OC2=C(C=C3C(=C2)C=CNC3=O)Cl
('Pkinase', 'Ste5')	0	CC(C1(CN(C1)C(=O)C2=C(C(=C(C=C2)F)F)NC3=C(C=C(C=C3)I)F)O)N
('Pkinase', 'Ste5')	1.11757e-07	C1CNCCC1N2C=NC(=C2C3=NC(=NC=C3)N)C4=CC=C(C=C4)F
('Pkinase', 'Ste5')	4.79256e-08	CC1=NC=CC(=C1)C2=NNC3=CC(=NC=C32)NC(=O)NCC4=CC=CC=C4
('Pkinase', 'Ste5')	3.35721e-05	COC1=CC2=C(C=CN=C2C=C1OCCCN3CCOCC3)OC4=C(C=C(C=C4)NC(=O)C5(CC5)C(=O)NC6=CC=C(C=C6)F)F
('Pkinase', 'Ste5')	3.19902e-09	CCCNC(=O)C1=CN2C(=C1C)C(=NC=N2)NC3=C(C=CC(=C3)C(=O)NC4=NOC=C4)C
('Pkinase', 'Ste5')	1.31678e-05	CC(CONC(=O)C1=C(C2=CN=CC(=C2O1)F)NC3=C(C=C(C=C3)I)F)O
('Pkinase', 'Ste5')	0	CCN(CC)CCCC(C)NC1=C2C=CC(=CC2=NC=C1)Cl
('Pkinase', 'Ste5')	0	CC(=O)C1=CC(=C(N1C)NC2=C(C=C(C=C2)I)F)C(=O)NOCC(CO)O
('Pkinase', 'Ste5')	3.19902e-09	C1CN(CCC1C2=C(C(=NN2)C3=CC=C(C=C3)Cl)C4=NC=NC=C4)C(=O)CO
('Pkinase', 'Ste5')	4.79256e-08	CC1=C(C=C(C=C1)C(=O)NC2CC2)C3=CC4=C(N(C3=O)C)N(N=C4)C5=C(C=CC=C5F)F
('Pkinase', 'Ste5')	4.79256e-08	CC(CN1N=CN=N1)NC2=NC=C3C=C(C(=O)N(C3=N2)C)OC4=C(C=C(C=C4)F)F
('Pkinase', 'Ste5')	3.19902e-09	C1CCC(=O)C2=C(C1)C=C(C=C2)NC3=CC(=C(C=C3)F)NC(=O)C4=CC=CC=C4
('Pkinase', 'Ste5')	3.19902e-09	CC(C)(C)N1CCC(CC1)OC2=CC3=C(C=CC(=O)N3C4=C(C=CC=C4Cl)Cl)C(=C2)C5=CC=CC=C5Cl
('Pkinase', 'Ste5')	3.19902e-09	C1CNCCC1N2C=NC(=C2C3=CC=NC=C3)C4=CC=C(C=C4)F
('Pkinase', 'Ste5')	4.79256e-08	CC(CS(=O)(=O)C)NC1=NC=C2C=C(C(=O)N(C2=N1)C)OC3=C(C=C(C=C3)F)F
('Pkinase', 'Ste5')	4.79256e-08	CC1=C(C=C(C=C1)C(=O)NC2CC2)C3=CC=C(C=C3)C(=O)NCC4CC4
('Pkinase', 'Ste5')	1.31678e-05	CC(=O)C1=CC(=C(N1C)NC2=C(C=C(C=C2)I)F)C(=O)NOCCO
('Pkinase', 'Ste5')	1.31678e-05	COC1=C(C=C2C(=C1)C(=C(C=N2)C#N)NC3=CC=C(C=C3)OC4=CC=CC=C4)OCCCN5CCOCC5
('Pkinase', 'Ste5')	1.31678e-05	C1=CC(=C(C=C1I)F)NC2=C(C=CC3=C2C=NN3)C(=O)NOCC(CO)O
('Pkinase', 'Ste5')	4.79256e-08	CC(C)C1=NN=C2N1C=C(C=C2)C3=C(N=CO3)C4=CC=C(C=C4)F
('Pkinase', 'Ste5')	1.31678e-05	C1=CC(=C(C=C1I)F)NC2=C(C=CC3=C2SN=C3)C(=O)NOCC(CO)O
('Pkinase', 'Ste5')	4.79256e-08	CN1C2CCC1CC(C2)C3=CC4=C(C=CC(=O)N4C5=C(C=CC=C5Cl)Cl)C(=C3)C6=C(C=C(C=C6)F)Cl
('Pkinase', 'Ste5')	3.28955e-05	CCN1C=NC2=C1N=C(N=C2NC3=CC(=CC=C3)Cl)NC4CCCCC4N
('Pkinase', 'Ste5')	3.19902e-09	CCNC(=O)NCC1=CC=CC=C1C2=CC(=NC(=N2)NCCN(C)C)C3=CN=C(S3)NC(C)C
('Pkinase', 'Ste5')	4.79256e-08	CC(C(C)(C)O)NC1=NC=CC(=N1)N(C2=CC=C(C=C2)OC)C(=O)NC3=CC=CC=C3Cl
('Pkinase', 'Ste5')	0.00148587	C1=CC(=C(C(=C1)F)NC(=S)N2C(=NC(=N2)NC3=CC=C(C=C3)S(=O)(=O)N)N)F
('Pkinase', 'Ste5')	0	CN1C2=C(CCC2=O)C(=C1NC3=C(C=C(C=C3)I)F)C(=O)NOCC(CO)O
('Pkinase', 'Ste5')	4.79256e-08	CC(C)(C)N1CCC(CC1)C2=CC3=C(C=CC(=O)N3C4=C(C=CC=C4Cl)Cl)C(=C2)C5=C(C=C(C=C5)F)Cl
('Pkinase', 'Ste5')	4.79256e-08	CC1=C(C=C(C=C1C2=NC=C(C=C2)C(=O)NCC(C)(C)C)C(=O)NC3CC3)F
('Pkinase', 'Ste5')	4.79256e-08	CC(C)NC1=NC=C2C=C(C(=O)N(C2=N1)C)OC3=C(C=C(C=C3)F)F
('Pkinase', 'Ste5')	0	CN1C2=C(CCCC2=O)C(=C1NC3=C(C=C(C=C3)I)F)C(=O)NOCC(CO)O
('Pkinase', 'Ste5')	4.79256e-08	CC1=C(C=C(C=C1C2=NC=C(C=C2)C(=O)NCC3CC3)C(=O)NC4CC4)F
('Pkinase', 'Ste5')	4.79256e-08	C1=CC(=C(C(=C1)Cl)C2=C3C=CC(=NN3C=NC2=O)SC4=C(C=C(C=C4)F)F)Cl
('Pkinase', 'Ste5')	0.00370929	CC12C(CC(O1)N3C4=CC=CC=C4C5=C6C(=C7C8=CC=CC=C8N2C7=C53)CNC6=O)(C(=O)OC)O
('Pkinase', 'Ste5')	3.19902e-09	CC(C)(C)C1=NN(C(=C1)NC(=O)NCC2=CC=CC=C2SC3=CN4C(=NN=C4C5=CC=CC=C5SCCO)C=C3)C6=CC(=C(C=C6)O)Cl
('Pkinase', 'Ste5')	1.31678e-05	C1=CC(=C(C=C1I)F)NC2=CN=CN=C2C(=O)NCC(CO)O
('Pkinase', 'Ste5')	3.19902e-09	CC(C)CN1C2=C(C=CC(=N2)C3=C(N=C(N3)C4=C(C=CC=C4F)F)C5=CC=CC=C5)N=C1N.CS(=O)(=O)O
('Pkinase', 'Ste5')	4.79256e-08	CC1=NC=CC(=C1)C2=NNC3=CC(=NC=C32)NC(=O)NC4CCCN(C4)CC5=C(C=CC=C5F)OC
('Pkinase', 'Ste5')	3.19902e-09	CCOC(=O)N1C=CC2=C1C=C(C=C2)C(=O)NC3=C(C=CC(=C3)C(=O)NC4CC4)C
('Pkinase', 'Ste5')	4.79256e-08	C1CN(CCN1)C2=CC3=C(CNC(=O)N3C4=C(C=CC=C4Cl)Cl)C(=C2)C5=C(C=C(C=C5)F)F
('Pkinase', 'Ste5')	4.79256e-08	C1=CC=C2C(=C1)C(=O)N(C2=O)CCCN(C3=C(C=C(C=C3)F)Cl)C4=NN(C(=O)C=C4)C5=CC=CC=C5Cl
('Pkinase', 'Ste5')	3.19902e-09	CC1=C(C=C(C=C1)C(=O)NC2CC2)C3=CC4=NN=C(N4C=C3)C(C)(C)C
('Pkinase', 'Ste5')	1.89446e-05	CC1=C(C=C(C=C1)C(=O)NC2=CC=CC(=C2)C(F)(F)F)C3=CC4=CN=C(N=C4C=C3)NC
('Pkinase', 'Ste5')	3.19902e-09	CC(C)(C)N1CCC(CC1)C2=NC(=C3C=CC(=O)N(C3=C2)C4=C(C=CC=C4Cl)Cl)C5=CC=CC=C5Cl
('Pkinase', 'Ste5')	3.19902e-09	CC(C)(C)C1=NN(C(=C1)NC(=O)NC2=CC=CC3=CC=CC=C32)C4=CC=C(C=C4)CO
('Pkinase', 'Ste5')	4.79256e-08	CS(=O)(=O)C1=CC=C(C=C1)C2=CC(=C(N2)C3=CC=C(C=C3)F)C4=CC=NC=C4
('Pkinase', 'Ste5')	4.79256e-08	COC1=C(C=C(C=C1)C(=O)OC)C2=C3C=CC(=NN3C=CC2=O)OC4=C(C=C(C=C4)F)F
('Pkinase', 'Ste5')	4.79256e-08	CC1=C(C=C(C=C1)NC(=O)C2=CC(=NC=C2)N3CCCCC3)C4=CC=C(C=C4)C(=O)NCC5CC5
('Pkinase', 'Ste5')	4.79256e-08	CC1COCCN1C2=C3C=CC(=CC3=CN=N2)C4=C(C=CC5=C4ON=C5NC)C
('Pkinase', 'Ste5')	4.79256e-08	CC1=C(C=C(C=C1)C(=O)NC2CC2)N3C=NC4=C(C3=O)C=C(C=C4)N5CCN(CC5)C
('Pkinase', 'Ste5')	4.79256e-08	C1COCCN1CCOC2=CC3=C(COC4=C(C3=O)C=CC(=C4)NC5=CC(=C(C=C5)F)NC(=O)C6=CC=CC=C6)C=C2
('Pkinase', 'Ste5')	4.79256e-08	CC1=CN=C(N=C1C2=CNC(=C2)C(=O)NC(CO)C3=CC=CC=C3)NC4=CC=CC=C4Cl
('Pkinase', 'Ste5')	4.79256e-08	C1=CC(=CC(=C1)OCC(CO)O)C(=O)C2=C(N(N=C2)C3=CC=C(C=C3)F)N
('Pkinase', 'Ste5')	4.79256e-08	CC1=C(C=C(C=C1)C(=O)NOC)NC2=NC=NN3C2=C(C(=C3)C(=O)NC(C)C4=CC=CC=C4)C
('Pkinase', 'Ste5')	4.79256e-08	CC1(CC(=CC(N1)(C)C)C2=CC3=C(C=CC(=O)N3C4=C(C=CC=C4Cl)Cl)C(=C2)C5=C(C=C(C=C5)F)Cl)C
('Pkinase', 'Ste5')	3.19902e-09	COC1=CC2=C(CNC(=O)N2C3=C(C=CC=C3Cl)Cl)C(=C1)C4=CC=CC=C4Cl
('Pkinase', 'Ste5')	0	CN1C(=O)C=C(C2=C1N=CN(C2=O)CC(CO)O)NC3=C(C=C(C=C3)I)F
('Pkinase', 'Ste5')	3.19902e-09	CC(C)NC1=NC=C2CCN(CC2=N1)C(=O)NC(C3=CC(=C(C=C3)F)Cl)C(C)O
('Pkinase', 'Ste5')	6.31373e-06	CC1=C(C=C(C=C1)C(=O)NC2=CC(=CC(=C2)N3C=C(N=C3)C)C(F)(F)F)NC4=NC=CC(=N4)C5=CN=CC=C5
('Pkinase', 'Ste5')	4.79256e-08	C=CC1=C(C=C(C=C1)C(=O)NC2CC2)C3=C4C=CC(=NN4C=CC3=O)OC5=C(C=C(C=C5)F)F
('Pkinase', 'Ste5')	0	CC12C(C(CC(O1)N3C4=CC=CC=C4C5=C6C(=C7C8=CC=CC=C8N2C7=C53)CNC6=O)NC)OC
('Pkinase', 'Ste5')	4.79256e-08	CC(C)S(=O)C1=NC(=C(N1)C2=CC=C(C=C2)F)C3=CC(=NC=C3)NC4CCCCC4
('Pkinase', 'Ste5')	0.000178637	CCN(CC)CCNC(=O)C1=C(NC(=C1C)C=C2C3=C(C=CC(=C3)F)NC2=O)C
('Pkinase', 'Ste5')	1.31678e-05	CN1C=CN=C1SC2=C(C=C(C=C2)NC3=C(C=NC4=CC(=C(C=C43)OC)OCCCN5CCOCC5)C#N)Cl
('Pkinase', 'Ste5')	3.19902e-09	CC1(OCC(O1)COC2=CC3=C(CCC4=C(C3=O)C=CC(=C4)NC5=C(C=C(C=C5)F)F)C=C2)C
('Pkinase', 'Ste5')	4.79256e-08	CC(C)(C)N1CCC(CC1)C2=NC(=C3C=CC(=O)N(C3=C2)C4=C(C=CC=C4Cl)Cl)C5=C(C=C(C=C5)F)F
('Pkinase', 'Ste5')	4.79256e-08	CC(C)NC1=NC=CC(=C1)C2=C(NC(=N2)S(=O)C)C3=CC=C(C=C3)F
('Pkinase', 'Ste5')	0.000486524	rapamycin immunosuppressant drug
('Pkinase', 'Ste5')	4.79256e-08	CC(C)N1C2CCC1CC(C2)C3=CC4=C(C=CC(=O)N4C5=C(C=CC=C5Cl)Cl)C(=C3)C6=C(C=C(C=C6)F)Cl
('Pkinase', 'Ste5')	3.19902e-09	CC(C)(C)CN1C=NC2=C1N=C(C=C2)C3=C(N=C(N3)C(C)(C)C)C4=C(C=C(C=C4)F)F.CS(=O)(=O)O
('Pkinase', 'Ste5')	3.19902e-09	CC(C)(C)CN1C=NC2=C1N=C(C=C2)C3=C(N=C(N3)C4=C(C=CC=C4Cl)Cl)C5=CC=C(C=C5)F.CS(=O)(=O)O
('Pkinase', 'Ste5')	1.31678e-05	CCONC(=O)C1=C(C2=C(C=C1)NN=C2)NC3=C(C=C(C=C3)I)F
('Pkinase', 'Ste5')	0	C1=CC(=C(C=C1I)F)NC2=C3C(=CN=C2)N=CN(C3=O)CC(CO)O
('Pkinase', 'Ste5')	4.79256e-08	CC(C1=CC=CC=C1)NC2=NC=CC(=C2)C3=C(NC(=N3)S(=O)C)C4=CC=C(C=C4)F
('Pkinase', 'Ste5')	4.79256e-08	C1=CC2=C(C(=O)C=CN2C(=C1)C3=C(C=C(C=C3)F)F)C4=C(C=CC=C4F)F
('Pkinase', 'Ste5')	4.79256e-08	CCC1=NC(=C(S1)C2=CC(=NC=C2)NC(=O)C3=CC=CC=C3)C4=CC(=CC=C4)C
('Pkinase', 'Ste5')	1.31678e-05	C1=CC(=C(C=C1I)F)NC2=C(C=CC3=C2SN=C3)C(=O)NOCCO
('Pkinase', 'Ste5')	3.19902e-09	CC1=CC=CC=C1C2=[N+](C=CC(=C2N)C(=O)C3=C(C=C(C=C3)F)F)[O-]
('Pkinase', 'Ste5')	4.79256e-08	CC1=C(C=C(C=C1)C(=O)NC2=NOC=C2)NC3=NC=NC4=C3C=NN4C5=CC=CC=C5
('Pkinase', 'Ste5')	4.79256e-08	CC1=C(C=C(C=C1)NC(=O)C2=COC=C2)N3C=NC4=C(C3=O)C=C(C=C4)N5CCN(CC5)C
('Pkinase', 'Ste5')	4.79256e-08	C1CC2=C(C=CC(=C2)NC3=CC=CC=C3N)C(=O)C4=C1C=CC(=C4)OCC(CO)O
('Pkinase', 'Ste5')	4.79256e-08	CC1=C(C=C(C=C1C2=NC=C(C=C2)C(=O)NC(C)C(C)(C)C)C(=O)NC3CC3)F
('Pkinase', 'Ste5')	1.31678e-05	C1=CC(=C(C=C1I)F)NC2=C(C=CC(=C2F)F)C(=O)NOCC(CO)O
('Pkinase', 'Ste5')	3.19902e-09	CC1=C(C=C(C=C1)C(=O)NC2CC2)NC(=O)C3=CC=C(S3)C4=CC=C(C=C4)C(=O)N5CCOCC5
('Pkinase', 'Ste5')	4.79256e-08	CC1CN(C(CN1C(=O)C2=C(C=C3C(=C2)C(=CN3C)C(=O)C(=O)N(C)C)Cl)C)CC4=CC=C(C=C4)F
('Pkinase', 'Ste5')	3.19902e-09	CC1=C(C=C(C=C1)NC(=O)C2=CC(=CC(=C2)F)N3CCOCC3)NC4=NC=NN5C4=C(C(=C5)C(=O)NC(C)C6=CC=CC=C6)C
('Pkinase', 'Ste5')	4.79256e-08	CC(CS(=O)(=O)C)NC1=NNC2=NC(=NC=C21)OC3=C(C=C(C=C3)F)F
('Pkinase', 'Ste5')	4.79256e-08	C1CC2=C(C=CC(=C2)NC3=CC=CC=C3N)C(=O)C4=CC=CC=C41
('Pkinase', 'Ste5')	4.79256e-08	CCC(C)NC1=NC=C(S1)C(=O)NC2=C(C=CC(=C2)C(=O)NC)C
('Pkinase', 'Ste5')	4.79256e-08	CC(C)(C)N1CCC(CC1)C2=CC3=C(C=CC(=O)N3C4=C(C=CC=C4F)F)C(=C2)C5=C(C=C(C=C5)F)Cl
('Pkinase', 'Ste5')	0	CC(C1=CC=CC=C1)C(C(=O)NC2=C(C=C(C=C2)I)F)N3C(=O)C(NC3=O)C4=CC=C(C=C4)OCC(CO)O
('Pkinase', 'Ste5')	4.79256e-08	CCNC(=O)C1=CN2C(=C1C)C(=NC=N2)NC3=C(C=CC(=C3)C(=O)NOC)C
('Pkinase', 'Ste5')	0	C1=NC2=C(C(=N1)N)N=CN2C3C(C(C(O3)COP(=O)(O)OP(=O)(O)O)O)O
('Pkinase', 'Ste5')	2.79942e-05	CC1=CC=C(C=C1)N2C(=CC(=N2)C(C)(C)C)NC(=O)NC3=CC=C(C4=CC=CC=C43)OCCN5CCOCC5
('Pkinase', 'Ste5')	3.19902e-09	C1CC(CCC1C(=O)NCCCN(C2=NN(C(=O)C=C2)C3=CC=CC=C3Cl)C4=CC=CC=C4Cl)C(F)(F)F
('Pkinase', 'Ste5')	3.19902e-09	CC1=C(C=C(C=C1)C(=O)NC2CC2)C3=C(C=C(C=C3)C4=NN=C(O4)C)C
('Pkinase', 'Ste5')	3.19902e-09	CC1=C(C=C(C=C1)C(=O)NC2CC2)C3=CC4=CN=C(N=C4C=C3)NCCN5CCOCC5
('Pkinase', 'Ste5')	0.00221741	C1CC2N3C4=CC=CC=C4C5=C6C(=C7C8=CC=CC=C8N(C1O2)C7=C53)C(=O)NC6=O
('Pkinase', 'Ste5')	3.19902e-09	CC1=C(C=C(C=C1)C(=O)NC2CC2)C3=CC4=CN=NC(=C4C=C3)OC(C)C(F)(F)F
('Pkinase', 'Ste5')	3.19902e-09	C1CC1CN2C=NC(=C2C3=NC(=NC=C3)N)C4=CC=C(C=C4)F
('Pkinase', 'Ste5')	4.79256e-08	CC1=C(C=C(C=C1)C(=O)NC2CC2)NC3=CC(=O)N(C4=C3C=NN4C5=C(C=C(C=C5)F)F)C
('Pkinase', 'Ste5')	4.79256e-08	C1COCCC1NC2=NC=C3CCN(CC3=N2)C(=O)NC(CO)C4=CC(=C(C=C4)F)Cl
('Pkinase', 'Ste5')	3.19902e-09	CC1=C(C=C(C=C1)C(=O)NC2CC2)C3=CC=C(C=C3)C(=O)NCC4=CC(=CC=C4)NS(=O)(=O)C
('Pkinase', 'Ste5')	1.31678e-05	C1CCNC(C1)C2(CN(C2)C(=O)C3=C(C(=C(C=C3)F)F)NC4=C(C=C(C=C4)I)F)O
('Pkinase', 'Ste5')	4.79256e-08	COC1=C(C=C(C=C1)C(=O)NC2CC2)C3=C4C=CC(=NN4C=CC3=O)OC5=C(C=C(C=C5)F)F
('Pkinase', 'Ste5')	4.71746e-05	CCS(=O)(=O)O.CN1CCN(CC1)CC(=O)N(C)C2=CC=C(C=C2)NC(=C3C4=C(C=C(C=C4)C(=O)OC)NC3=O)C5=CC=CC=C5
('Pkinase', 'Ste5')	4.79256e-08	CCCNC(=O)C1=CN2C(=C1C)C(=NC=N2)NC3=C(C=CC(=C3)C(=O)NC4CC4)C
('Pkinase', 'Ste5')	4.79256e-08	CS(=O)C1=NC(=C(N1)C2=CC=C(C=C2)F)C3=CC(=NC=C3)NC4CCCCC4
('Pkinase', 'Ste5')	4.79256e-08	CC1=CC=CC=C1C(=O)C2=CNC(=C2)C(=O)NCC3=CC=CO3
('Pkinase', 'Ste5')	1.31678e-05	C1=CC(=C(C=C1I)F)NC2=CC(=CC(=C2C(=O)N)OCCC(CO)O)F
('Pkinase', 'Ste5')	0	C1CC2=C(C(=C(C(=O)N2C1)F)NC3=C(C=C(C=C3)I)F)C(=O)NOCC(CO)O
('Pkinase', 'Ste5')	4.79256e-08	CC(C)(C)C1=CC(=C(S1)NC(=O)NC2=C(C(=CC=C2)Cl)Cl)C(=O)N3CCC(=O)N(CC3)CCN(C)C
('Pkinase', 'Ste5')	4.79256e-08	CC1=CN=C(N=C1C2=CNC(=C2)C(=O)NC(CO)C3=CC=CC=C3)NC4=CC=CC=C4
('Pkinase', 'Ste5')	4.79256e-08	CS(=O)C1=NC(=C(N1)C2=CC=C(C=C2)F)C3=CC(=NC=C3)NC4CCOCC4
('Pkinase', 'Ste5')	4.79256e-08	CC1=NN=C(O1)C2=CC(=C(C=C2)OC)C3=C4C=CC(=NN4C=CC3=O)OC5=C(C=C(C=C5)F)F
('Pkinase', 'Ste5')	4.79256e-08	CC1=C(C=C(C=C1)NC(=O)C2=CC(=NC=C2)N3CCOCC3)C4=CC=C(C=C4)C(=O)NCC5CC5
('Pkinase', 'Ste5')	4.79256e-08	CC(C)(C)N1CCC(CC1)C2=NC(=C3C=CC(=O)N(C3=C2)C4=C(C=CC=C4Cl)Cl)C5=C(C=C(C=C5)F)Cl
('Pkinase', 'Ste5')	6.968e-06	CNC(=O)C1=NC=CC(=C1)OC2=CC=C(C=C2)NC(=O)NC3=CC(=C(C=C3)Cl)C(F)(F)F
('Pkinase', 'Ste5')	4.79256e-08	CC(C)C(C)NC1=NC=CC(=C1)C2=C(NC(=N2)SC)C3=CC=C(C=C3)F
('Pkinase', 'Ste5')	1.31678e-05	CN1C2=C(C(=C(C1=O)F)NC3=C(C=C(C=C3)I)F)C(=O)N(C=N2)CC(CO)O
('Pkinase', 'Ste5')	1.31678e-05	CCOC1=C(C=C2C(=C1)N=CC(=C2NC3=CC(=C(C=C3)OCC4=CC=CC=N4)Cl)C#N)NC(=O)C=CCN(C)C
('Pkinase', 'Ste5')	4.25861e-10	CC1CC=CC(=O)C(C(CC=CC2=CC(=CC(=C2C(=O)O1)O)OC)O)O
('Pkinase', 'Ste5')	0	C1CC1CONC(=O)C2=C(C(=C(C=C2)F)F)NC3=C(C=C(C=C3)I)Cl
('Pkinase', 'Ste5')	3.19902e-09	CC1=C(C=C(C=C1)C(=O)NC)NC2=NC=NC3=C2C=NN3C4=CC=CC=C4
('Pkinase', 'Ste5')	4.79256e-08	CC(C)C(C)NC1=NC=CC(=C1)C2=C(NC(=N2)S(=O)C)C3=CC=C(C=C3)F
('Pkinase', 'Ste5')	4.79256e-08	CC1=C(C=C(C=C1C2=NC=C(C=C2)C(=O)NC(C)C(C)C)C(=O)NC3CC3)F
('Pkinase', 'Ste5')	4.79256e-08	COC(=O)C1=CC(=C(C=C1)F)C2=C3C=CC(=NN3C=CC2=O)OC4=C(C=C(C=C4)F)F
('Pkinase', 'Ste5')	4.79256e-08	C1CNCCC1C2=CC3=C(CCC(=O)N3C4=C(C=CC=C4Cl)Cl)C(=C2)C5=C(C=C(C=C5)F)F
('Pkinase', 'Ste5')	3.19902e-09	CCOC1=NC(=NC(=N1)NC(CC2=CC3=C(C=C2)OC(OC3)(C)C)C(=O)NC)N4C=NC5=C4C=C(C=C5)C(=O)N6CCCC7=CC=CC=C76
('Pkinase', 'Ste5')	3.19902e-09	CC(C)(C)C1=NN(C(=C1)NC(=O)NC2=C(C(=CC=C2)Cl)Cl)C3=CC=CC=C3
('Pkinase', 'Ste5')	1.57565e-06	CS(=O)C1=CC=C(C=C1)C2=NC(=C(N2)C3=CC=NC=C3)C4=CC=C(C=C4)F
('Pkinase', 'Ste5')	4.79256e-08	CC(C(=O)NCCOC1=CC2=C(C=CC(=O)N2C3=C(C=CC=C3Cl)Cl)C(=C1)C4=CC=CC=C4Cl)N
('Pkinase', 'Ste5')	3.19902e-09	CC(C)(C)C1=CC(=C(S1)NC(=O)NC2=CC3=CC=CC=C3C=C2)C(=O)N4CCS(=O)(=O)CC4
('Pkinase', 'Ste5')	2.34878e-06	CC12C(CC(O1)N3C4=CC=CC=C4C5=C6C(=C7C8=CC=CC=C8N2C7=C53)CNC6=O)(CO)O
('Pkinase', 'Ste5')	4.79256e-08	COC(=O)C1=CC(=C(C=C1)C=C)C2=C3C=CC(=NN3C=CC2=O)OC4=C(C=C(C=C4)F)F
('Pkinase', 'Ste5')	4.79256e-08	CC1=C(C=C(C=C1)C(=O)NC2CC2)C3=NC=C(C=C3)C(=O)NCC4CC4
('Pkinase', 'Ste5')	0	CN1C2=C(CCCC2=O)C(=C1NC3=C(C=C(C=C3)Br)F)C(=O)NOCC(CO)O
('Pkinase', 'Ste5')	4.79256e-08	C1=CC(=CC(=C1)Cl)C2=CNNC2=C3C=C(N=C3)C(=O)NC(CO)C4=CC(=C(C=C4)F)Cl
('Pkinase', 'Ste5')	4.79256e-08	CC1=C(C=C(C=C1)NC(=O)C2=CC(=NC=C2)N3CCOCC3)NC4=NC=NC5=CC(=C(C=C54)OCCN6CCCC6)OC
('Pkinase', 'Ste5')	0	CN1C=NC2=C1C=C(C(=C2F)NC3=C(C=C(C=C3)Br)Cl)C(=O)NOCCO
('Pkinase', 'Ste5')	3.19902e-09	CN1C2=NC(=NC=C2C=C(C1=O)OC3=C(C=C(C=C3)F)F)NC4CCOCC4
('Pkinase', 'Ste5')	4.79256e-08	CC1=C(C=C(C=C1)C(=O)NC2CC2)NC3=NC=NN4C3=C(C(=C4)C(=O)C5=CC=CC=C5)C
('Pkinase', 'Ste5')	3.19902e-09	CC1=NN=C(O1)C2=CC(=C(C=C2)F)C3=C4C=CC=C(N4C=CC3=O)C5=C(C=C(C=C5)F)F
('Pkinase', 'Ste5')	4.79256e-08	CC1=C(C=C(C=C1)C(=O)NC2CC2)C3=CC4=C(N(C3=O)C)N(N=C4)C5=C(C=C(C=C5)F)F
('Pkinase', 'Ste5')	4.79256e-08	CC(C)(C)C1=CC(=C(S1)NC(=O)NC2=CC=CC3=CC=CC=C32)C(=O)N4CCC(=O)NCC4
('Pkinase', 'Ste5')	0.00352337	nickel (ii) ion
('Pkinase', 'Ste5')	4.79256e-08	CC(CNC1=NC=CC(=C1)C2=C(C3=C(N2)C=CC=N3)C4=CC=C(C=C4)F)O
('Pkinase', 'Ste5')	0.000908551	o-phosphono-l-allothreonine
('Pkinase', 'Ste5')	4.79256e-08	CC(C)(C)N1CCC(CC1)C2=CC3=C(C=CC(=O)N3C4=C(C=CC=C4Cl)Cl)C(=C2)C5=CC=CC=C5Cl
('Pkinase', 'Ste5')	4.79256e-08	CCN1C(=O)C(=CC2=NN=C(N21)C3=C(C=CC=C3Cl)F)C4=C(C=CC(=C4)C(=O)NC5CC5)C
('Pkinase', 'Ste5')	3.464e-10	CC1=C(C(=CC=C1)Cl)NC(=O)C2=CN=C(S2)NC3=NC(=NC(=C3)N4CCN(CC4)CCO)C
('Pkinase', 'Ste5')	0	CC(=O)C1=C(C(=C(N1C)NC2=C(C=C(C=C2)I)F)C(=O)NOCC(CO)O)Cl
('Pkinase', 'Ste5')	0	COC1=C(C=C2C(=C1)C(=C(C=N2)C#N)NC3=CC=C(C=C3)OC4=CC=CC=C4)OC
('Pkinase', 'Ste5')	4.79256e-08	CC(C)C(C)NC1=NC=CC(=C1)C2=C(NC(=N2)SCC(CO)O)C3=CC=C(C=C3)F
('Pkinase', 'Ste5')	4.79256e-08	C1CC1NC(=O)C2=CC(=C(C=C2)Cl)NC3=C4C=NN(C4=CN=N3)C5=C(C=CC=C5F)F
('Pkinase', 'Ste5')	1.22842e-05	C1=CC(=CC=C1CC(C(=O)O)N)OP(=O)(O)O
('Pkinase', 'Ste5')	4.79256e-08	COC1=NC=CC(=N1)C2=C(N=CN2C3CCC(CC3)O)C4=CC=C(C=C4)F
('Pkinase', 'Ste5')	4.79256e-08	CC1=C(C=C(C=C1)C(=O)NC2CC2)C3=CC4=CN=NC(=C4C=C3)C5=CC=CC=C5C
('Pkinase', 'Ste5')	4.79256e-08	CC1=C(C=C(C=C1)C(=O)NC2CC2)C3=CC4=C(C=C3)C5(CCCC5)C(=O)N4
('Pkinase', 'Ste5')	3.19902e-09	CN1C2=NC(=NC=C2C=C(C1=O)OC3=C(C=C(C=C3)F)F)NC(CCO)CCO
('Pkinase', 'Ste5')	1.31678e-05	C1COCC1N2C=C(C3=C2N=CN=C3N)C4=CC=C(C=C4)OC5=CC=C(C=C5)CO
('Pkinase', 'Ste5')	4.79256e-08	C1CC2=C(C=CC(=C2)NC3=C(C=C(C=C3)F)F)C(=O)C4=C1C=CC(=C4)OCC(CO)O
('Pkinase', 'Ste5')	4.79256e-08	CC1=CN=C(N=C1C2=CNC(=C2)C(=O)NC(CO)C3=CC(=CC=C3)Cl)NC4=C(C=C(C=C4)F)Cl
('Pkinase', 'Ste5')	3.19902e-09	CC(C)NC1=NC2=C(S1)C=C(C=C2)C3=C(N=CO3)C4=CC=CC=C4F
('Transket_pyr', 'Transketolase_N')	0	chloro group
('Transket_pyr', 'Transketolase_N')	1.17655e-06	d-sorbitol-6-phosphate
('Transket_pyr', 'Transketolase_N')	5.7004e-05	1-methoxy-2-[2-(2-methoxy-ethoxy]-ethane
('Transket_pyr', 'Transketolase_N')	5.88276e-07	5-o-phosphono-l-ribulose
('Transket_pyr', 'Transketolase_N')	3.29435e-06	d-altro-hept-2-ulose 7-phosphate
('Transket_pyr', 'Transketolase_N')	3.29435e-06	erythose-4-phosphate
('Transket_pyr', 'Transketolase_N')	0	[H-].[O-]S(=O)(=O)[O-]
('Transket_pyr', 'Transketolase_N')	0	(2r,3r,4s,5r,6s)-2,3,4,5,6,7-hexahydroxyheptyl dihydrogen phosphate
('Transket_pyr', 'Transketolase_N')	0	CC1=C(SC=C1CC2=CN=C(N=C2N)C)CCO
('Transket_pyr', 'Transketolase_N')	0	CC1=C(SC=[N+]1CC2=CN=C(N=C2N)C)CCOP(=O)(O)OP(=O)(O)O
('Transket_pyr', 'Transketolase_N')	0.000119067	glyceraldehyde-3-phosphate
('Transket_pyr', 'Transketolase_N')	0.00115302	2-[bis-(2-hydroxy-ethyl)-amino]-2-hydroxymethyl-propane-1,3-diol
('Transket_pyr', 'Transketolase_N')	0	magnesium ion
('Transket_pyr', 'Transketolase_N')	0	glycerol
('Transket_pyr', 'Transketolase_N')	0	C(C(C(C=N)O)O)OP(=O)(O)O
('Transket_pyr', 'Transketolase_N')	0	C(C1C(C(C(O1)(CO)O)N)O)OP(=O)(O)O
('Transket_pyr', 'Transketolase_N')	0	sulfate anion
('Transket_pyr', 'Transketolase_N')	4.00028e-05	6-o-phosphono-beta-d-tagatofuranose
('Transket_pyr', 'Transketolase_N')	0	CC1=C(SC(=C1CC2=CN=C(N=C2N)C)C(CO)O)CCOP(=O)(O)OP(=O)(O)O
('Transket_pyr', 'Transketolase_N')	0.00023884	5-o-phosphono-beta-d-ribofuranose
('Transket_pyr', 'Transketolase_N')	0	CC1=C(SC(=C(CO)O)N1CC2=CN=C(N=C2N)C)CCOP(=O)(O)OP(=O)(O)O
('Transket_pyr', 'Transketolase_N')	3.29435e-05	ribose-5-phosphate
('Transket_pyr', 'Transketolase_N')	5.88276e-08	open form of ribofuranose-5'-phosphate
('CPSase_L_D2', 'CPSase_L_chain')	0	CCC1=C2C=C(C=C(C2=NN1)OCC)C(=O)N3CCC4(CC3)CC(=O)C5=NN(C(=C5O4)C)CC
('CPSase_L_D2', 'CPSase_L_chain')	0	CCOC1=CC(=C(C=C1)N2CCN(C(C2)C)C3=NOC(=N3)CNC(=O)C)C
('CPSase_L_D2', 'CPSase_L_chain')	0	CC(C#CC1=CN=C(S1)OC2=CC=C(C=C2)OCC3CCOC3)NC(=O)C
('CPSase_L_D2', 'CPSase_L_chain')	0	phosphonoacetic acid
('CPSase_L_D2', 'CPSase_L_chain')	0	CC1=CC(=CC2=C(NN=C12)C)C(=O)N3CCC4(CC3)CC5=CN(N=C5C(=O)N4)C(C)C
('CPSase_L_D2', 'CPSase_L_chain')	0	CC1=C(C=CC(=C1)OC2=CC=C(C=C2)OC(C)C)C3=CC=C(C=C3)C(C)NC(=O)C
('CPSase_L_D2', 'CPSase_L_chain')	0	CC(C)OC1=CN=C(C=C1)OC2=CC=C(C=C2)CCC(C)NC(=O)C
('CPSase_L_D2', 'CPSase_L_chain')	0	CC(C)OC1=CC=C(C=C1)OC2=CC=C(C=C2)C#CC(C)NC(=O)C
('CPSase_L_D2', 'CPSase_L_chain')	0	CC(C)COC1=CC(=C(C=C1)OC2=NC=C(S2)C#CC(C)NC(=O)C)C#N
('CPSase_L_D2', 'CPSase_L_chain')	0	CC(C)(C)N1C=C2CC3(CCN(CC3)C(=O)C4=CC5=C(C=C4)C=CC(=N5)N(C)C)NC(=O)C2=N1
('CPSase_L_D2', 'CPSase_L_chain')	0	CC(C)COC1=CC(=C(C=C1)OC2=NC=C(S2)C#CC(C)NC(=O)C)F
('CPSase_L_D2', 'CPSase_L_chain')	0	CC1=CC(=CC2=C(NN=C12)C)C(=O)N3CCC4(CC3)CC5=C(C(=O)N4)N(N=C5)C(C)C
('CPSase_L_D2', 'CPSase_L_chain')	0	CCCOC1=CC=C(C=C1)OC2=CC=C(C=C2)C3=CC=C(C=C3)C(C)NC(=O)C
('CPSase_L_D2', 'CPSase_L_chain')	0	CC(C)(C)N1C=C2CC3(CCN(CC3)C(=O)C4=CC5=C(C=C4)NN=C5)NC(=O)C2=N1
('CPSase_L_D2', 'CPSase_L_chain')	0	CCNC(=O)NC1=C(C2=C(S1)N=C(C=C2)C)C(=O)N3CCC(CC3)N4CCCC5(C4)C(=O)N(C(=N5)C)C(C)C
('CPSase_L_D2', 'CPSase_L_chain')	0	CC(C)OC1=CC=C(C=C1)OC2=NC=C(S2)C#CC(C)NC(=O)N(C)C
('CPSase_L_D2', 'CPSase_L_chain')	0	CC(C)(C)N1C=C2CC3(CCN(CC3)C(=O)C4=CC5=C(NN=C5C=C4)C(F)(F)F)NC(=O)C2=N1
('CPSase_L_D2', 'CPSase_L_chain')	0	CCOC1=CC=C(C=C1)OC2=CC=C(C=C2)C3=CC=C(C=C3)C(C)NC(=O)C
('CPSase_L_D2', 'CPSase_L_chain')	0	CCCOC1=CC(=C(C=C1)N2CCN(C(C2)C)C3=NOC(=N3)CC)C
('CPSase_L_D2', 'CPSase_L_chain')	0	CC(C1=CC=C(C=C1)C2=CN=C(C=C2)OC3=CC=CC(=C3)OC4=CC=CC=C4)NC(=O)C
('CPSase_L_D2', 'CPSase_L_chain')	0	CC1=C2C(=CC(=C1)C(=O)N3CCC4(CC3)CC(=O)C5=NN(C=C5O4)C(C)C)C=NN2
('CPSase_L_D2', 'CPSase_L_chain')	0	CC1=C(C=CC(=C1)C(C)NC(=O)C)C2=C(C=C(C=C2)OC3=CC=C(C=C3)OC(C)C)C
('CPSase_L_D2', 'CPSase_L_chain')	0	CCC1=C2C(=CC(=C1)C(=O)N3CCC4(CC3)CC(=O)C5=NN(C(=C5O4)C)CC)C=NN2
('CPSase_L_D2', 'CPSase_L_chain')	0	CCCOC1=CC=C(C=C1)OC2=NC=C(S2)C#CC(C)NC(=O)C
('CPSase_L_D2', 'CPSase_L_chain')	0	CCC(=O)NC(C)C#CC1=CN=C(S1)OC2=CC=C(C=C2)OC(C)C
('CPSase_L_D2', 'CPSase_L_chain')	0	C(=O)(O)O
('CPSase_L_D2', 'CPSase_L_chain')	0	CC1=C2C(=CC(=C1)C(=O)N3CCC4(CC3)CC(=O)C5=NN(C(=C5O4)C)C)C=NN2
('CPSase_L_D2', 'CPSase_L_chain')	0	5-(hexahydro-2-oxo-1h-thieno[3,4-d]imidazol-6-yl)pentanal
('CPSase_L_D2', 'CPSase_L_chain')	0	CC1=CC(=CC2=C(NN=C12)C)C(=O)N3CCC4(CC3)CC(=O)C5=C(O4)C=CC=N5
('CPSase_L_D2', 'CPSase_L_chain')	0	CCCOC1=CC=CC(=C1)OC2=CC=C(C=C2)C3=CC=C(C=C3)C(C)NC(=O)C4=CNN=C4
('CPSase_L_D2', 'CPSase_L_chain')	0	CC(C)(C)N1C=C2CC3(CCN(CC3)C(=O)C4=CC5=C(C=C4)C=CN=C5NC)NC(=O)C2=N1
('CPSase_L_D2', 'CPSase_L_chain')	0	C1=NC2=C(C(=N1)N)N=CN2C3C(C(C(O3)COP(=O)(O)O)O)O
('CPSase_L_D2', 'CPSase_L_chain')	0	CC1=C2C(=CC(=C1)C(=O)N3CCC4(CC3)CC(=O)C5=NN(C=C5O4)C(C)(C)C)NC(=N2)C
('CPSase_L_D2', 'CPSase_L_chain')	0	CN1C=CC(=C2N=C3C=CC(=CC3=N2)C(=O)N4CCC5(CC4)CC(=O)C6=CC(=NC=C6O5)C7=CN(N=C7)C)N1
('CPSase_L_D2', 'CPSase_L_chain')	0	CC1=C2C(=CC(=C1)C(=O)N3CCC4(CC3)CC(=O)C5=C(O4)C=CC=C5OC)C=C(N2)C(=O)N
('CPSase_L_D2', 'CPSase_L_chain')	0	CCOC1=CC(=C(C=C1)N2CCN(C(C2)C)C3=NOC(=N3)C4(CCC4)NC(=O)C)C
('CPSase_L_D2', 'CPSase_L_chain')	0.00926275	CC(=O)SCCNC(=O)CCNC(=O)C(C(C)(C)COP(=O)(O)OP(=O)(O)OCC1C(C(C(O1)N2C=NC3=C2N=CN=C3N)O)OP(=O)(O)O)O
('CPSase_L_D2', 'CPSase_L_chain')	0	CC(C#CC1=CN=C(S1)OC2=CC=C(C=C2)OCC3CC3)NC(=O)OC
('CPSase_L_D2', 'CPSase_L_chain')	0.00683103	pyruvic acid
('CPSase_L_D2', 'CPSase_L_chain')	0	CCCOC1=CC(=C(C=C1)N2CCN(CC2)C3=NOC(=N3)CC)C
('CPSase_L_D2', 'CPSase_L_chain')	0	CC1=C2C(=CC(=C1)C(=O)N3CCC4(CC3)CC(=O)C5=NN(C=C5O4)C(C)(C)C)C=NN2
('CPSase_L_D2', 'CPSase_L_chain')	0	C1CC(CN(C1)C2CCN(CC2)C(=O)C3=C4C=CC=CC4=CC5=CC=CC=C53)C(=O)N6CCOCC6
('CPSase_L_D2', 'CPSase_L_chain')	0	CCNC(=O)NC1=C(C2=CC=CC=C2S1)C(=O)N3CCC(CC3)[NH+]4CCCC5(C4)CC(OC5=O)(C)C
('CPSase_L_D2', 'CPSase_L_chain')	0	CC(C1=CC=C(C=C1)C2=CC=C(C=C2)OC3=CC=C(C=C3)C(=O)C4=CC=CC=C4)NC(=O)C
('CPSase_L_D2', 'CPSase_L_chain')	0	CCNC(=O)NC1=C(C2=CC=CC=C2S1)C(=O)N3CCC(CC3)N4CCCC5(C4)CCNC5=O
('CPSase_L_D2', 'CPSase_L_chain')	0	CCN1C(=C2C(=N1)C(=O)CC3(O2)CCN(CC3)C(=O)C4=CC(=C5C(=C4)C(=CN5)C)C)C
('CPSase_L_D2', 'CPSase_L_chain')	0	CCC(C)(C)N1C=C2CC3(CCN(CC3)C(=O)C4=CC5=C(NN=C5C(=C4)C)C)NC(=O)C2=N1
('CPSase_L_D2', 'CPSase_L_chain')	0	CC(C)N1CCC2(C1=O)CCCN(C2)C3CCN(CC3)C(=O)C4=C(SC5=CC=CC=C54)NC(=O)NC
('CPSase_L_D2', 'CPSase_L_chain')	0.00404325	C(C(C(=O)[O-])O)(C(=O)[O-])O
('CPSase_L_D2', 'CPSase_L_chain')	0.000312142	l(+)-tartaric acid
('CPSase_L_D2', 'CPSase_L_chain')	0	CC(C)(C)OC(=O)NCC1CCC(CC1)CNC(=O)C2=CC(=NC3=CC=CC=C32)C4=CC(=CC=C4)CN
('CPSase_L_D2', 'CPSase_L_chain')	0	CC1=C2C(=CC(=C1)C(=O)N3CCC4(CC3)CC(=O)C5=C(O4)C=CN=C5OC(C)C)C=NN2
('CPSase_L_D2', 'CPSase_L_chain')	0	CC(C#CC1=CN=C(S1)OC2=CC=C(C=C2)OCC3CCCC3)NC(=O)C
('CPSase_L_D2', 'CPSase_L_chain')	0	CC(C(=O)O)OC1=CC=C(C=C1)OC2=CN=C3C=C(C=CC3=N2)Cl
('CPSase_L_D2', 'CPSase_L_chain')	0	CCN1C(=C2C(=N1)C(=O)CC3(O2)CCN(CC3)C(=O)C4=CC(=C5C(=C4)NC=N5)C)C
('CPSase_L_D2', 'CPSase_L_chain')	0	CC(C)OC1=CC=C(C=C1)OC2=NC=C(S2)C#CC(C)NC(=O)NC
('CPSase_L_D2', 'CPSase_L_chain')	0	CNC(=O)NC1=C(C2=CC=CC=C2S1)C(=O)N3CCC(CC3)N4CCCC5(C4)C(=O)N6CCCCCN6C5=O
('CPSase_L_D2', 'CPSase_L_chain')	0	CCNC(=O)NC1=C(C2=C(S1)C=CC=N2)C(=O)N3CCC(CC3)N4CCCC5(C4)CC(OC5=O)(C)C
('CPSase_L_D2', 'CPSase_L_chain')	0	CC(C)(C)N1C=C2C(=N1)C(=O)CC3(O2)CCN(CC3)C(=O)C4=CC5=C(C=C4)NN=C5
('CPSase_L_D2', 'CPSase_L_chain')	0	CCNC(=O)NC1=C(C2=CC=CC=C2S1)C(=O)N3CCC(CC3)N4CCCC5(C4)CCN(C5=O)C
('CPSase_L_D2', 'CPSase_L_chain')	0	CC(C)COC1=CC=C(C=C1)OC2=NC=C(S2)C#CC(C)NC(=O)C
('CPSase_L_D2', 'CPSase_L_chain')	0	CC1=CC(=CC2=C(NN=C12)C)C(=O)N3CCC4(CC3)CC(=O)C5=NN(C=C5O4)C(C)C
('CPSase_L_D2', 'CPSase_L_chain')	0	CCN1C(=C2C(=N1)C(=O)CC3(O2)CCN(CC3)C(=O)C4=CC5=C(NN=C5C=C4)C)C
('CPSase_L_D2', 'CPSase_L_chain')	0	CC(CCC1=CC=C(C=C1)OC2=NC=C(C=C2)OC3CCCC3)NC(=O)C
('CPSase_L_D2', 'CPSase_L_chain')	0	CC1=C2C=C(C=CC2=NN1)C(=O)N3CCC4(CC3)CC(=O)C5=C(O4)C=CC=N5
('CPSase_L_D2', 'CPSase_L_chain')	0	CC1(CC2(CCCN(C2)C3CCN(CC3)C(=O)C4=C5C=CC=CC5=CC6=CC=CC=C64)C(=O)O1)C
('CPSase_L_D2', 'CPSase_L_chain')	0	CC1=CC(=CC2=C(NN=C12)C)C(=O)N3CCC4(CC3)CC5=CN(N=C5C(=O)N4C)C(C)(C)C
('CPSase_L_D2', 'CPSase_L_chain')	0	CCN1CCC2(C1=O)CCCN(C2)C3CCN(CC3)C(=O)C4=C5C=CC=CC5=CC6=CC=CC=C64
('CPSase_L_D2', 'CPSase_L_chain')	0	CCNC(=O)NC1=C(C2=C(S1)N=C(C=C2)C)C(=O)N3CCC(CC3)N4CCCC5(C4)CC(OC5=O)(C)C
('CPSase_L_D2', 'CPSase_L_chain')	0	CC(C)OC1=CC(=C(C=C1)OC2=NC=C(S2)C#CC(C)NC(=O)C)Cl
('CPSase_L_D2', 'CPSase_L_chain')	0	CCCOC1=CC(=C(C=C1)N2CCN(C(C2)C(F)(F)F)C3=NOC(=N3)CC)C
('CPSase_L_D2', 'CPSase_L_chain')	0	CCNC(=O)NC1=C(C2=CC=CC=C2S1)C(=O)N3CCC(CC3)N4CCCC5(C4)C(=O)N(C(=O)O5)CC
('CPSase_L_D2', 'CPSase_L_chain')	0	CC(C#CC1=CN=C(S1)OC2=C(C=C(C=C2)OCC3CC3)Cl)NC(=O)C
('CPSase_L_D2', 'CPSase_L_chain')	0	CC(C(=O)O)OC1=CC=C(C=C1)OC2=NC=C(C=C2F)Cl
('CPSase_L_D2', 'CPSase_L_chain')	0	CCC1=C2C=C(C=CC2=NN1)C(=O)N3CCC4(CC3)CC(=O)C5=NN(C(=C5O4)C)CC
('CPSase_L_D2', 'CPSase_L_chain')	0	epi-biotin
('CPSase_L_D2', 'CPSase_L_chain')	0	CCCOC1=CC(=C(C=C1)N2CCN(C(C2)C)C3=NOC(=N3)CC)Cl
('CPSase_L_D2', 'CPSase_L_chain')	0	pyrophosphate
('CPSase_L_D2', 'CPSase_L_chain')	0	CC1=CC(=CC2=C(NN=C12)C)C(=O)N3CCC4(CC3)CC5=CN(N=C5C(=O)N4)C(C)(C)C
('CPSase_L_D2', 'CPSase_L_chain')	0	CC(C1=CC=C(C=C1)C2=CN=C(C=C2)OC3=CC=C(C=C3)OCC4=CC=CC=C4)NC(=O)C
('CPSase_L_D2', 'CPSase_L_chain')	0	CC(C#CC1=CN=C(S1)OC2=C(C=C(C=C2)OCC3CCCCC3)Cl)NC(=O)C
('CPSase_L_D2', 'CPSase_L_chain')	0	CC1=CC(=NO1)NC(C)C#CC2=CN=C(S2)OC3=CC=C(C=C3)OC4=CC=CC=C4
('CPSase_L_D2', 'CPSase_L_chain')	0	CC1CC2(CCCN(C2)C3CCN(CC3)C(=O)C4=C5C=CC=CC5=CC6=CC=CC=C64)C(=O)O1
('CPSase_L_D2', 'CPSase_L_chain')	1.97488e-05	CC(C)(COP(=O)(O)OP(=O)(O)OCC1C(C(C(O1)N2C=NC3=C2N=CN=C3N)O)OP(=O)(O)O)C(C(=O)NCCC(=O)NCCSC(=O)CC(=O)O)O
('CPSase_L_D2', 'CPSase_L_chain')	0	CCNC(=O)NC1=C(C2=CC=CC=C2S1)C(=O)N3CCC(CC3)N4CCCC5(C4)CCN(C5=O)CC
('CPSase_L_D2', 'CPSase_L_chain')	0	CCN1C(=NC2(C1=O)CCCN(C2)C3CCN(CC3)C(=O)C4=C(SC5=CC=CC=C54)NC(=O)N)C
('CPSase_L_D2', 'CPSase_L_chain')	0	streptozotocin
('CPSase_L_D2', 'CPSase_L_chain')	0	CC1=CC(=CC2=C(NN=C12)C)C(=O)N3CCC4(CC3)CC(=O)C5=C(O4)C=CC=C5OC
('CPSase_L_D2', 'CPSase_L_chain')	0	CC(C)N1C2=C(CC3(CCN(CC3)C(=O)C4=CC5=C(C=C4)C=CC(=N5)N)CC2=O)C=N1
('CPSase_L_D2', 'CPSase_L_chain')	0	CCCOC1=CC=C(C=C1)OC2=NC=C(C=C2)C3=CC=C(C=C3)C(C)NC(=O)C
('CPSase_L_D2', 'CPSase_L_chain')	0	CC1=CC(=CC2=C(NN=C12)C)C(=O)N3CCC4(CC3)CC5=CN(N=C5C(=O)N4)C6CCC6
('CPSase_L_D2', 'CPSase_L_chain')	0	CC(C#CC1=CN=C(S1)OC2=CC=CC(=C2)OC3=CC=CC=C3)NC(=O)C
('CPSase_L_D2', 'CPSase_L_chain')	0	CC(C#CC1=CN=C(S1)OC2=CC=C(C=C2)OC3CCCCC3)NC(=O)C
('CPSase_L_D2', 'CPSase_L_chain')	0	CCC1=NC2(CCCN(C2)C3CCN(CC3)C(=O)C4=C(SC5=CC=CC=C54)NC(=O)N)C(=O)N1CC
('CPSase_L_D2', 'CPSase_L_chain')	0	CCOC1=CC=C(C=C1)OC2=NC=C(S2)C#CC(C)NC(=O)C
('CPSase_L_D2', 'CPSase_L_chain')	0	CCNC(=O)NC1=C(C2=C(S1)N=C(C=C2)C)C(=O)N3CCC(CC3)N4CCCC5(C4)C(=O)N(C(=O)N5)C(C)C
('CPSase_L_D2', 'CPSase_L_chain')	0	CC1=C(C=CC2=C1C(=NC(=N2)N)N)C3=CC=CC=C3
('CPSase_L_D2', 'CPSase_L_chain')	0	CCCN1C=C2C(=N1)C(=O)CC3(O2)CCN(CC3)C(=O)C4=CC(=C5C(=C4)C=NN5)C
('CPSase_L_D2', 'CPSase_L_chain')	0	CCN1C(=O)C2(CCCN(C2)C3CCN(CC3)C(=O)C4=C(SC5=CC=CC=C54)NC(=O)N)OC1=O
('CPSase_L_D2', 'CPSase_L_chain')	0	CC1=C(N=C(S1)C2=CC=C(C=C2)Cl)C3C(=O)CC4(C3=O)CCCCC4
('CPSase_L_D2', 'CPSase_L_chain')	0	CCN1C(=NC2(C1=O)CCCN(C2)C3CCN(CC3)C(=O)C4=C(SC5=CC=CC=C54)NC(=O)N)C(C)C
('CPSase_L_D2', 'CPSase_L_chain')	0	arachidonic acid
('CPSase_L_D2', 'CPSase_L_chain')	0	CC(C#CC1=CN=C(S1)OC2=CC=C(C=C2)OC3=CC=CC=N3)NC(=O)C
('CPSase_L_D2', 'CPSase_L_chain')	0	CC(C)(C)OC(=O)NCC1CCC(CC1)CNC(=O)C2=CC(=NC3=CC=CC=C32)C4=CC=C(C=C4)CN
('CPSase_L_D2', 'CPSase_L_chain')	0	CC1=C2C(=CC(=C1)C(=O)N3CCC4(CC3)CC(=O)C5=C(O4)C=CC(=C5)C6=CC=NN6)C=NN2
('CPSase_L_D2', 'CPSase_L_chain')	0	CC1=C(C=CC=C1OCC(C)C)OC2=NC=C(S2)C#CC(C)NC(=O)C
('CPSase_L_D2', 'CPSase_L_chain')	0	CC1=C2C(=CC(=C1)C(=O)N3CCC4(CC3)CC(=O)C5=CC(=C(C=C5O4)C)C)C=NN2
('CPSase_L_D2', 'CPSase_L_chain')	0	CCNC(=O)NC1=C(C2=NC=CN=C2S1)C(=O)N3CCC(CC3)N4CCCC5(C4)CC(OC5=O)(C)C
('CPSase_L_D2', 'CPSase_L_chain')	0	CCOC1=CC(=C(C=C1)N2CCN(C(C2)C)C3=NOC(=N3)C(C)NC(=O)C)C
('CPSase_L_D2', 'CPSase_L_chain')	0	CC1=CC=C(C=C1)C2=CC(=CC(=N2)C3=CC=C(C=C3)C)C(=O)N4CCN(CC4)C5CCN(CC5)C(=O)C6CCN(CC6)C(=O)C
('CPSase_L_D2', 'CPSase_L_chain')	0	CC(C)OC1=CC=C(C=C1)OC2=NC=C(S2)C#CC(C3CC3)NC(=O)C
('CPSase_L_D2', 'CPSase_L_chain')	0	CC1=C2C(=CC(=C1)C(=O)N3CCC4(CC3)CC(=O)C5=CC(=NC=C5O4)OC)C=NN2
('CPSase_L_D2', 'CPSase_L_chain')	0	CC1(CC2(CCCN(C2)C3CCN(CC3)C(=O)C4=C(SC5=CC=CC=C54)NC(=O)NC6CCCCC6)C(=O)O1)C
('CPSase_L_D2', 'CPSase_L_chain')	0	CCN1C(=O)CC2(C1=O)CCCN(C2)C3CCN(CC3)C(=O)C4=C(SC5=CC=CC=C54)NC(=O)N
('CPSase_L_D2', 'CPSase_L_chain')	0	CC1=C2C(=CC(=C1)C(=O)N3CCC4(CC3)CC(=O)C5=NN(C=C5O4)C6CCCC6)C=NN2
('CPSase_L_D2', 'CPSase_L_chain')	0	COC1=CC=CC2=C1C(=O)CC3(O2)CCN(CC3)C(=O)C4=CC5=C(C=C4)N=C(N5)C6=CC=CC=N6
('CPSase_L_D2', 'CPSase_L_chain')	0	CC(C)OC1=NC=C(C=C1)OC2=CC=C(C=C2)CCC(C)NC(=O)C3CC3
('CPSase_L_D2', 'CPSase_L_chain')	0	CCN(CC)C(=O)C1=CC(=CC=C1)N2CCN(CC2)C(=O)C3=C4C=CC=CC4=CC5=CC=CC=C53
('CPSase_L_D2', 'CPSase_L_chain')	0	glycerol
('CPSase_L_D2', 'CPSase_L_chain')	0	CC1=C2C(=CC(=C1)C(=O)N3CCC4(CC3)CC(=O)C5=NN(C=C5O4)C6CCC6)C=NN2
('CPSase_L_D2', 'CPSase_L_chain')	0	CC(C)N1C2=C(CC3(CCN(CC3)C(=O)C4=CC5=C(C=C4)NC(=C5)C(=O)N)CC2=O)C=N1
('CPSase_L_D2', 'CPSase_L_chain')	0	COC1=CC=CC2=C1C(=O)CC3(O2)CCN(CC3)C(=O)C4=CC5=C(C=C4)N=C(N5)C6=CN=CC=C6
('CPSase_L_D2', 'CPSase_L_chain')	0	CC1C=CC(C(CCCCC(OC(=O)C(C2(C(C(C(C1O2)C)O)OC)O)C)C3=CC=CC=C3)OC)OC
('CPSase_L_D2', 'CPSase_L_chain')	0	CC(C)SC1=CC=C(C=C1)OC2=NC=C(S2)C#CC(C)NC(=O)C
('CPSase_L_D2', 'CPSase_L_chain')	0	CC(C)CC1=CC=C(C=C1)OC2=NC=C(S2)C#CC(C)NC(=O)C
('CPSase_L_D2', 'CPSase_L_chain')	0	CC(C#CC1=CN=C(S1)OC2=CC=C(C=C2)OCC3CC3)NC(=O)C
('CPSase_L_D2', 'CPSase_L_chain')	0	C(CCCC=O)CCCC(=O)O
('CPSase_L_D2', 'CPSase_L_chain')	0	CCN1C(=O)C2(CCCN(C2)C3CCN(CC3)C(=O)C4=C(SC5=CC=CC=C54)NC(=O)NC)C(=O)N1CC
('CPSase_L_D2', 'CPSase_L_chain')	0	CC(C)(C)N1C=C2C(=N1)C(=O)CC3(O2)CCN(CC3)C(=O)C4=CC5=C(C=C4)C=NN5C
('CPSase_L_D2', 'CPSase_L_chain')	0	CC1=C2C(=CC(=C1)C(=O)N3CCC4(CC3)CC(=O)C5=NN(C=C5O4)C(C)(C)C)NC=N2
('CPSase_L_D2', 'CPSase_L_chain')	0	CC(C)(C)OC(=O)NCC1CCC(CC1)CNC(=O)C2=CC(=NC3=CC=CC=C32)C4=CN(N=C4)CCN(C)C
('CPSase_L_D2', 'CPSase_L_chain')	0	CC(=O)NC1=C(C2=CC=CC=C2S1)C(=O)N3CCC(CC3)N4CCCC5(C4)CC(OC5=O)(C)C
('CPSase_L_D2', 'CPSase_L_chain')	0	CC1=C2C(=CC(=C1)C(=O)N3CCC4(CC3)CC(=O)C5=NN(C=C5O4)C)C=NN2
('CPSase_L_D2', 'CPSase_L_chain')	0	COC1=CC=CC2=C1C(=O)CC3(O2)CCN(CC3)C(=O)C4=CC5=C(C=C4)N=C(N5)C6=CC=NC=C6
('CPSase_L_D2', 'CPSase_L_chain')	0	CC(C#CC1=CN=C(S1)OC2=CC=C(C=C2)OC3=CC=CC=C3)NC(=O)N
('CPSase_L_D2', 'CPSase_L_chain')	0	CC(C#CC1=CN=C(S1)OC2=CC=C(C=C2)OC3CCCC3)NC(=O)C
('CPSase_L_D2', 'CPSase_L_chain')	0	CCNC(=O)NC1=C(C2=CC=CC=C2S1)C(=O)N3CCC(CC3)N4CCCC5(C4)CC(=O)N(C5=O)CC
('CPSase_L_D2', 'CPSase_L_chain')	0	CC(C)(C)N1C=C2CC3(CCN(CC3)C(=O)C4=CC5=C(C=C4)C=CC(=N5)NC)CC(=O)C2=N1
('CPSase_L_D2', 'CPSase_L_chain')	0	CC(C#CC1=CN=C(S1)OC2=CC=C(C=C2)OC3=CC=CC=C3)NC(=O)C
('CPSase_L_D2', 'CPSase_L_chain')	0	CC1(CC2(CCCN(C2)C3CCN(CC3)C(=O)C4=C(SC5=CC=CC=C54)NC(=O)N)C(=O)O1)C
('CPSase_L_D2', 'CPSase_L_chain')	0	CC1=CC(=CC2=C(NN=C12)C)C(=O)N3CCC4(CC3)CC5=C(C(=O)N4)N(N=C5)C(C)(C)C
('CPSase_L_D2', 'CPSase_L_chain')	0	CC1=CC(=NN1)C2=CC3=C(C=C2)OC4(CCN(CC4)C(=O)C5=CC(=C6C(=C5)C=NN6)C)CC3=O
('CPSase_L_D2', 'CPSase_L_chain')	0	CCOC1=NC=CC2=C1C(=O)CC3(O2)CCN(CC3)C(=O)C4=CC(=C5C(=C4)C=NN5)C
('CPSase_L_D2', 'CPSase_L_chain')	0	CCNC(=O)NC1=C(C2=CC=CC=C2S1)C(=O)N3CCC(CC3)N4CCCC5(C4)CC(OC5=O)(C)C
('CPSase_L_D2', 'CPSase_L_chain')	0	CC(C1=CC=C(C=C1)C2=CC=C(C=C2)OC3=CC=C(C=C3)CC4=CC=CC=C4)NC(=O)C
('CPSase_L_D2', 'CPSase_L_chain')	0	CC1=C2C(=CC(=C1)C(=O)N3CCC4(CC3)CC(=O)C5=C(O4)C=CN=C5OC)C=NN2
('CPSase_L_D2', 'CPSase_L_chain')	0	CC(C)OC1=CC=C(C=C1)OC2=NC=C(C=C2)C3=CC=C(C=C3)C(C)NC(=O)C
('CPSase_L_D2', 'CPSase_L_chain')	0	CCC1=CC(=CC(=C1C2C(=O)N3CCOCCN3C2=O)CC)C
('CPSase_L_D2', 'CPSase_L_chain')	0	CC1=CC(=CC2=C(NN=C12)C)C(=O)N3CCC4(CC3)CC(=O)C5=NN(C(=C5O4)C)C6CCOC6
('CPSase_L_D2', 'CPSase_L_chain')	0	CC(C)N1C2=C(CC3(CCN(CC3)C(=O)C4=CN=C5C=CC(=CC5=C4)OC)CC2=O)C=N1
('CPSase_L_D2', 'CPSase_L_chain')	0	CC1=C2C(=CC(=C1)C(=O)N3CCC4(CC3)CC(=O)C5=C(O4)C=CC(=C5)C6=COC(=N6)C)C=NN2
('CPSase_L_D2', 'CPSase_L_chain')	0	CC(C)(C)N1C=C2CC3(CCN(CC3)C(=O)C4=CC5=C(C=C4)NC=C5Cl)NC(=O)C2=N1
('CPSase_L_D2', 'CPSase_L_chain')	0	CC(C)OC1=CC=C(C=C1)OC2=CC=C(C=C2)C3=CC=C(C=C3)C(C)NC(=O)C
('CPSase_L_D2', 'CPSase_L_chain')	0	CCCC(=O)NC(C)C1=CC=C(C=C1)C2=CN=C(C=C2)OC3=CC=C(C=C3)OCCC
('CPSase_L_D2', 'CPSase_L_chain')	0	CCCOC1=CC=C(C=C1)OC2=NC=C(C=C2)C3=CC=C(C=C3)C(C)NC(=O)C(C)C
('CPSase_L_D2', 'CPSase_L_chain')	0	CCN1C(=C2C(=N1)C(=O)CC3(O2)CCN(CC3)C(=O)C4=CC(=C5C(=C4)NC(=N5)C)C)C
('CPSase_L_D2', 'CPSase_L_chain')	0	COC1=CC=CC2=C1C(=O)CC3(O2)CCN(CC3)C(=O)C4=CC5=C(C=C4)N=C(N5)C6=CC=CC=C6
('CPSase_L_D2', 'CPSase_L_chain')	0	COC1=CC=CC2=C1SC(=C2C(=O)N3CCC(CC3)N4CCCC5(C4)C(=O)N6CCCCN6C5=O)NC(=O)N
('CPSase_L_D2', 'CPSase_L_chain')	0	CC1=C(C=C2C(=C1)C(=O)CC3(O2)CCN(CC3)C(=O)C4=CC=CC5=C4NN=C5)C
('CPSase_L_D2', 'CPSase_L_chain')	0	CC1=C2C(=CC(=C1)C(=O)N3CCC4(CC3)CC(=O)C5=C(O4)C=CC(=C5)C6=CN(N=C6)C)C=NN2
('CPSase_L_D2', 'CPSase_L_chain')	0	CC1=C2C(=CC(=C1)C(=O)N3CCC4(CC3)CC(=O)C5=CC(=NC=C5O4)C6=CN(N=C6)C)C=NN2
('CPSase_L_D2', 'CPSase_L_chain')	0	CC(C)(C)OC(=O)NCC1CCC(CC1)CNC(=O)C2=CC(=NC3=CC=CC=C32)N4CCC(CC4)CCN(C)C
('CPSase_L_D2', 'CPSase_L_chain')	0	CC(C)COC1=CC(=C(C=C1)OC2=NC=C(S2)C#CC(C)NC(=O)C)Cl
('CPSase_L_D2', 'CPSase_L_chain')	0	CNC(=O)NC1=C(C2=CC=CC=C2S1)C(=O)N3CCC(CC3)N4CCCC5(C4)C(=O)N6CCCCN6C5=O
('CPSase_L_D2', 'CPSase_L_chain')	0	CC(C)OC1=NC=C(C=C1)OC2CCC(CC2)CCC(C)NC(=O)C
('CPSase_L_D2', 'CPSase_L_chain')	0	CC1=C2C(=CC(=C1)C(=O)N3CCC4(CC3)CC(=O)C5=C(O4)C=CC=C5OC)C=NN2
('CPSase_L_D2', 'CPSase_L_chain')	0	C1C=CCN1C2=C(C=C3C=NC(=NC3=N2)N)C4=CC=CC=C4
('CPSase_L_D2', 'CPSase_L_chain')	0	CC1=CC2=C(C=C1)OC3(CCN(CC3)C(=O)C4=CC=CC5=C4NN=C5)CC2=O
('CPSase_L_D2', 'CPSase_L_chain')	0	CC(C(=O)O)OC1=CC=C(C=C1)OC2=C(C=C(C=N2)C(F)(F)F)Cl
('CPSase_L_D2', 'CPSase_L_chain')	0	CCN1C(=C2C(=N1)C(=O)CC3(O2)CCN(CC3)C(=O)C4=CC5=C(NN=C5C(=C4)C)C)C
('CPSase_L_D2', 'CPSase_L_chain')	0	CNC(=O)C1=CC2=C(N1)C=CC(=C2)C(=O)N3CCC4(CC3)CC(=O)C5=C(O4)C=CC=C5OC
('CPSase_L_D2', 'CPSase_L_chain')	0	CCN1C(=C2C(=N1)C(=O)CC3(O2)CCN(CC3)C(=O)C4=CC5=C(NN=C5C(=C4)OCC)C)C
('CPSase_L_D2', 'CPSase_L_chain')	0	CCNC(=O)NC1=C(C2=CC=CC=C2S1)C(=O)N3CCC(CC3)N4CCCC5(C4)C(=O)N(C(=O)N5C)CC
('CPSase_L_D2', 'CPSase_L_chain')	0	CCNC(=O)NC1=C(C2=CC=CC=C2S1)C(=O)N3CCC(CC3)N4CCCC5(C4)C(=O)N6CCCN6C5=O
('CPSase_L_D2', 'CPSase_L_chain')	0	CCNC(=O)NC1=C(C2=C(S1)N=C(C=C2)C)C(=O)N3CCC(CC3)N4CCCC5(C4)CCN(C5=O)C(C)C
('CPSase_L_D2', 'CPSase_L_chain')	1.31678e-05	lysine nz-carboxylic acid
('CPSase_L_D2', 'CPSase_L_chain')	0	CN1C=CC(=C2N=C3C=CC(=CC3=N2)C(=O)N4CCC5(CC4)CC(=O)C6=C(O5)C=CC=C6OC)N1
('CPSase_L_D2', 'CPSase_L_chain')	0.00053948	C(C(=O)C(=O)O)C(=O)O
('CPSase_L_D2', 'CPSase_L_chain')	0	CC(C#CC1=CN=C(S1)OC2=CC=C(C=C2)OCC3CCCCC3)NC(=O)C
('CPSase_L_D2', 'CPSase_L_chain')	0	CCNC(=O)NC1=C(C2=C(S1)N=C(C=C2)C)C(=O)N3CCC(CC3)N4CCCC5(C4)C(=O)N(C(=O)O5)C(C)C
('CPSase_L_D2', 'CPSase_L_chain')	0	CCCOC1=CC=C(C=C1)OC2=CC=C(C=C2)C3=CC=C(C=C3)C(C)NC(=O)CC
('CPSase_L_D2', 'CPSase_L_chain')	0	CC(C)(C)OC(=O)NCC1CCC(CC1)CNC(=O)C2=CC(=NC3=CC=CC=C32)N4CCC(CC4)CCN
('CPSase_L_D2', 'CPSase_L_chain')	0	CC(C)COC1=CC(=C(C=C1)OC2=NC=C(S2)C#CC(C)NC(=O)C)[N+](=O)[O-]
('CPSase_L_D2', 'CPSase_L_chain')	0	CCN1C=C2C(=N1)C(=O)CC3(O2)CCN(CC3)C(=O)C4=CC(=C5C(=C4)C=NN5)C
('CPSase_L_D2', 'CPSase_L_chain')	0	CC(C)OC1=CC=C(C=C1)OC2=NC=C(S2)C3=NOC(=C3)C(C)NC(=O)C
('CPSase_L_D2', 'CPSase_L_chain')	0	CCNC(=O)NC1=C(C2=CC=CC=C2S1)C(=O)N3CCC(CC3)N4CCCC5(C4)C(=O)N6CCCCN6C5=O
('CPSase_L_D2', 'CPSase_L_chain')	0	C1=NC2=C(C(=N1)N)N=CN2C3C(C(C(O3)COP(=O)(O)OP(=O)(O)O)O)O
('CPSase_L_D2', 'CPSase_L_chain')	9.41105e-07	C1=CC(=C(C=C1OC2=C(C=C(C=C2I)CC(C(=O)O)N)I)I)O
('CPSase_L_D2', 'CPSase_L_chain')	0	CC(C1=CC=C(C=C1)C2=CC=C(C=C2)OC3=CC=C(C=C3)C4=C(C=CC5=C4CCCC5)O)NC(=O)C
('CPSase_L_D2', 'CPSase_L_chain')	0	CCCOC1=CC(=C(C=C1)C2=CC=C(C=C2)C3=NOC(=N3)CC)C
('CPSase_L_D2', 'CPSase_L_chain')	0	CC(C1=CC=C(C=C1)C2=CC=C(C=C2)OC3=CC=C(C=C3)OC4=CC=CC=C4)NC(=O)C
('CPSase_L_D2', 'CPSase_L_chain')	0	CC1=C2C(=CC(=C1)C(=O)N3CCC4(CC3)CC(=O)C5=NN(C=C5O4)C6CCCCC6)C=NN2
('CPSase_L_D2', 'CPSase_L_chain')	0	CC1=C2C(=CC(=C1)C(=O)N3CCC4(CC3)CC(=O)C5=C(O4)C=CC(=C5)C6=NN(C=C6)C)C=NN2
('CPSase_L_D2', 'CPSase_L_chain')	0	CCC1=C2C(=CC(=C1)C(=O)N3CCC4(CC3)CC(=O)C5=CC(=C(C=C5O4)C)C)C=NN2
('CPSase_L_D2', 'CPSase_L_chain')	0	CCCOC1=CC=CC(=C1)OC2=CC=C(C=C2)C3=CC=C(C=C3)C(C)NC(=O)C
('CPSase_L_D2', 'CPSase_L_chain')	0.000951604	C1=CC(=CC=C1CC(C(=O)O)N)N(CCCl)CCCl
('CPSase_L_D2', 'CPSase_L_chain')	0	CC(C)(C)N1C=C2CC3(CCN(CC3)C(=O)C4=CC5=C(C=C4)C=CN=C5OC)NC(=O)C2=N1
('CPSase_L_D2', 'CPSase_L_chain')	0	dihydrogenphosphate ion
('CPSase_L_D2', 'CPSase_L_chain')	0	CC(C)COC1=CC(=C(C=C1)OC2=NC=C(S2)C#CC(C)NC(=O)C)Br
('CPSase_L_D2', 'CPSase_L_chain')	0	CNC(=O)NC1=C(C2=C(S1)C(=CC=C2)OC)C(=O)N3CCC(CC3)N4CCCC5(C4)C(=O)N6CCCCN6C5=O
('CPSase_L_D2', 'CPSase_L_chain')	0	CC(C)(C)N1C=C2CC3(CCN(CC3)C(=O)C4=CC5=C(C(=CN5)Cl)N=C4)NC(=O)C2=N1
('CPSase_L_D2', 'CPSase_L_chain')	0	CCCOC1=CC=C(C=C1)OC2=CC=C(C=C2)C3=CC=C(C=C3)C(C)NC(=O)C4CC4
('CPSase_L_D2', 'CPSase_L_chain')	0	CC(C)(C)N1C=C2CC3(CCN(CC3)C(=O)C4=CC5=C(C=C4)C(=CN5)Cl)NC(=O)C2=N1
('CPSase_L_D2', 'CPSase_L_chain')	0	CCCC1=CC=C(C=C1)OC2=CC=C(C=C2)C3=CC=C(C=C3)C(C)NC(=O)C
('CPSase_L_D2', 'CPSase_L_chain')	0	CCNC(=O)NC1=C(C2=CC=CC=C2S1)C(=O)N3CCC(CC3)N4CCCC5(C4)C(=O)N(N(C5=O)C)C
('CPSase_L_D2', 'CPSase_L_chain')	0	[Mn]
('CPSase_L_D2', 'CPSase_L_chain')	0	CC(C)(C)N1C=C2C(=N1)C(=O)CC3(O2)CCN(CC3)C(=O)C4=CC5=C(C=C4)N=CN5
('CPSase_L_D2', 'CPSase_L_chain')	0	CCNC(=O)NC1=C(C2=CC=CC=C2S1)C(=O)N3CCC(CC3)N4CCCC5(C4)C(=O)N6CCCCCN6C5=O
('CPSase_L_D2', 'CPSase_L_chain')	0	COC1=CC=CC2=C1C(=O)CC3(O2)CCN(CC3)C(=O)C4=CC5=C(C=C4)N=C(N5)C(=O)N
('CPSase_L_D2', 'CPSase_L_chain')	0	CC(C)(C)N1C=C2CC3(CCN(CC3)C(=O)C4=CC5=C(C=C4)C=CC(=N5)NC)NC(=O)C2=N1
('CPSase_L_D2', 'CPSase_L_chain')	0	COC1=CC=CC2=C1C(=O)CC3(O2)CCN(CC3)C(=O)C4=CC5=C(C=C4)N=CN5
('CPSase_L_D2', 'CPSase_L_chain')	0	CCNC(=O)NC1=C(C2=CC=CC=C2S1)C(=O)N3CCC(CC3)N4CCCC5(C4)C(=O)N(C(=O)N5)CC
('CPSase_L_D2', 'CPSase_L_chain')	0	CCNC(=O)NC1=C(C2=C(S1)C(=CC=C2)OC)C(=O)N3CCC(CC3)N4CCCC5(C4)C(=O)N6CCCCN6C5=O
('CPSase_L_D2', 'CPSase_L_chain')	0	chloro group
('CPSase_L_D2', 'CPSase_L_chain')	0	CC(C)(C)COC(=O)NCC1CCC(CC1)CNC(=O)C2=CC(=NC3=CC=CC=C32)N4CCC(CC4)CCN(C)C
('CPSase_L_D2', 'CPSase_L_chain')	0	CC(C)OC1=CC=C(C=C1)OC2=NC=C(S2)C3=NC=C(S3)C(C)NC(=O)C
('CPSase_L_D2', 'CPSase_L_chain')	0	CCCNC1=NC2=C(C=CC(=C2)C(=O)N3CCC4(CC3)CC5=CN(N=C5C(=O)N4)C(C)(C)C)C=C1
('CPSase_L_D2', 'CPSase_L_chain')	0	CC(CCC1=CC=C(C=C1)OC2=NC=C(C=C2)OCC3=CC=CC=C3)NC(=O)C
('CPSase_L_D2', 'CPSase_L_chain')	0	CC(C1=CC=C(C=C1)C2=CC=C(C=C2)OC3=CC=CC(=C3)OC4=CC=CC=C4)NC(=O)C
('CPSase_L_D2', 'CPSase_L_chain')	0	CC1=C(C=CC(=C1)OCC(C)C)OC2=NC=C(S2)C#CC(C)NC(=O)C
('CPSase_L_D2', 'CPSase_L_chain')	0	CC(C)OC1=CC=C(C=C1)OC2=NC=C(S2)C#CC(C)NC(=O)OC
('CPSase_L_D2', 'CPSase_L_chain')	0	CC1=C2C=CC(=CC2=NN1)C(=O)N3CCC4(CC3)CC(=O)C5=C(O4)C=CC=C5OC
('CPSase_L_D2', 'CPSase_L_chain')	0	CC1=C(C=C2C(=C1)C(=O)CC3(O2)CCN(CC3)C(=O)C4=CC5=NNC(=C5C=C4)C)C
('CPSase_L_D2', 'CPSase_L_chain')	0.000159685	palmitic acid
('CPSase_L_D2', 'CPSase_L_chain')	0	CC(C)(C)N1C=C2CC3(CCN(CC3)C(=O)C4=CC5=C(NN=C5C=C4)Cl)NC(=O)C2=N1
('CPSase_L_D2', 'CPSase_L_chain')	9.41105e-07	CN(C)C(=N)N=C(N)N
('CPSase_L_D2', 'CPSase_L_chain')	0	CCNC(=O)NC1=C(C2=CC=CC=C2S1)C(=O)N3CCC(CC3)N4CCCC5(C4)C(=O)N6CCCCCCN6C5=O
('CPSase_L_D2', 'CPSase_L_chain')	0	CC(C)OC1=NC=C(C=C1)OC2=CC=C(C=C2)CCC(C)NC(=O)OC
('CPSase_L_D2', 'CPSase_L_chain')	0	C1=NC2=C(C(=N1)N)N=CN2C3C(C(C(O3)COP(=O)(O)OP(=O)(O)OP(=O)(O)O)O)O
('CPSase_L_D2', 'CPSase_L_chain')	0	CC1=C2C(=CC(=C1)C(=O)N3CCC4(CC3)CC(=O)C5=C(O4)C=CC=C5OC)NC=N2
('CPSase_L_D2', 'CPSase_L_chain')	0	CC1=NC2=C(C=C1)C(=C(S2)NC(=O)NC)C(=O)N3CCC(CC3)N4CCCC5(C4)CC(OC5=O)(C)C
('CPSase_L_D2', 'CPSase_L_chain')	0	CC1=CC(=CC2=C(NN=C12)C)C(=O)N3CCC4(CC3)CC(=O)C5=C(O4)C=CN=C5OC(C)C
('CPSase_L_D2', 'CPSase_L_chain')	0	CC1=C2C(=CC(=C1)C(=O)N3CCC4(CC3)CC(=O)C5=C(O4)C=CC(=C5)C6=CN=C(O6)C)C=NN2
('CPSase_L_D2', 'CPSase_L_chain')	0	CC(C)OC1=CC=CC(=C1)OC2=NC=C(S2)C#CC(C)NC(=O)C
('CPSase_L_D2', 'CPSase_L_chain')	0	CC1=C2C(=CC(=C1)C(=O)N3CCC4(CC3)CC(=O)C5=C(O4)C=CN=C5OCC(C)C)C=NN2
('CPSase_L_D2', 'CPSase_L_chain')	0	CCN(CC)C(=O)C1CCCN(C1)C2CCN(CC2)C(=O)C3=C4C=CC=CC4=CC5=CC=CC=C53
('CPSase_L_D2', 'CPSase_L_chain')	0	CC(C)(C)OC(=O)NCC1CCC(CC1)CNC(=O)C2=CC(=NC3=CC=CC=C32)N4CCC(CC4)CCN5CC(C5)O
('CPSase_L_D2', 'CPSase_L_chain')	0	CC(=CCN1C=NC(=C2C1=NC=N2)[NH3+])C.[Cl-]
('CPSase_L_D2', 'CPSase_L_chain')	0	CCC1=C2C(=CC(=C1)C(=O)N3CCC4(CC3)CC(=O)C5=C(O4)C=CC=C5OC)C=NN2
('CPSase_L_D2', 'CPSase_L_chain')	0	CC(C)(C)N1C=C2CC3(CCN(CC3)C(=O)C4=CC5=CC(=NC=C5C=C4)OC)NC(=O)C2=N1
('CPSase_L_D2', 'CPSase_L_chain')	0	CCNC(=O)NC1=C(C2=C(S1)C=C(C=C2)C)C(=O)N3CCN(CC3)C4CCN(CC4)C(=O)C(C)(C)C(F)(F)F
('CPSase_L_D2', 'CPSase_L_chain')	0	CC1=C2C(=CC(=C1)C(=O)N3CCC4(CC3)CC(=O)C5=C(O4)C=CC(=C5)C6=CNN=C6)C=NN2
('CPSase_L_D2', 'CPSase_L_chain')	0	CC(C#CC1=CN=C(S1)OC2=CC=C(C=C2)OCC3CC3)NC(=O)NC
('CPSase_L_D2', 'CPSase_L_chain')	0	CCC1=NC(=NO1)N2CCN(CC2C)C3=C(C=C(C=C3)OCC)C
('CPSase_L_D2', 'CPSase_L_chain')	0	CC(C#CC1=CN=C(S1)OC2=CC(=CC=C2)OC3CCOC3)NC(=O)C
('CPSase_L_D2', 'CPSase_L_chain')	0	CCCOC1=CC=C(C=C1)OC2=CC=C(C=C2)C3=CC=C(C=C3)C(C)NC(=O)C(C)C
('CPSase_L_D2', 'CPSase_L_chain')	0	CC(C)OC1=NC=C(C=C1)OC2=CC=C(C=C2)CCC(C)NC(=O)N
('CPSase_L_D2', 'CPSase_L_chain')	0	CC(C#CC1=CN=C(S1)OC2=CC=C(C=C2)OC3=CC=CC=C3)NC4=NOC=C4
('CPSase_L_D2', 'CPSase_L_chain')	0	CC1=NOC(=C1)NC(C)C#CC2=CN=C(S2)OC3=CC=C(C=C3)OC4=CC=CC=C4
('CPSase_L_D2', 'CPSase_L_chain')	0	CCCOC1=CC=C(C=C1)OC2=CC=C(C=C2)C3=CC=C(C=C3)C(C)NC(=O)COC
('CPSase_L_D2', 'CPSase_L_chain')	0	CC1=C2C(=CC(=C1)C(=O)N3CCC4(CC3)CC(=O)C5=C(O4)C=CC(=C5)C6=C(ON=C6C)C)C=NN2
('CPSase_L_D2', 'CPSase_L_chain')	2.35311e-07	C1=NC2=C(C(=N1)N)N=CN2C3C(C(C(O3)COP(=O)(O)OP(=O)(C(F)(F)P(=O)(O)O)O)O)O
('CPSase_L_D2', 'CPSase_L_chain')	0	CCOC1=CC(=C(C=C1)N2CCN(C(C2)C)C3=NOC(=N3)C(C)(C)NC(=O)C)C
('CPSase_L_D2', 'CPSase_L_chain')	0	CC(C#CC1=CN=C(S1)OC2=CC(=C(C=C2)NCC3CC3)Cl)NC(=O)C
('CPSase_L_D2', 'CPSase_L_chain')	0	CC(C)OC1=NC=C(C=C1)OC2=NC=C(S2)C#CC(C)NC(=O)C
('CPSase_L_D2', 'CPSase_L_chain')	0	CC(C(=O)O)OC1=CC=C(C=C1)OC2=C(C=C(C=C2)Cl)Cl
('CPSase_L_D2', 'CPSase_L_chain')	0	CC(C)OC1=CC=C(C=C1)SC2=NC=C(S2)C#CC(C)NC(=O)C
('CPSase_L_D2', 'CPSase_L_chain')	0	CC1=C2C(=CC(=C1)C(=O)N3CCC4(CC3)CC(=O)C5=C(N=C(C=C5O4)C)OC)C=NN2
('CPSase_L_D2', 'CPSase_L_chain')	0	CC(C)(C)OC(=O)NCC1CCC(CC1)CNC(=O)C2=CC(=NC3=CC=CC=C32)C4=CC=NC=C4
('CPSase_L_D2', 'CPSase_L_chain')	2.35242e-06	[H+].C(C(C(=O)[O-])O)(C(=O)[O-])O
('CPSase_L_D2', 'CPSase_L_chain')	0	CC(C#CC1=CN=C(S1)OC2=C(C=C(C=C2)OC3CCCCC3)Cl)NC(=O)C
('CPSase_L_D2', 'CPSase_L_chain')	0	CCNC(=O)NC1=C(C2=C(S1)N=CC=C2)C(=O)N3CCC(CC3)N4CCCC5(C4)CC(OC5=O)(C)C
('CPSase_L_D2', 'CPSase_L_chain')	0	CC1(CC2(CCCN(C2)C3CCN(CC3)C(=O)C4=C(SC5=CC=CC=C54)NC(=O)NC)C(=O)O1)C
('CPSase_L_D2', 'CPSase_L_chain')	0	CC(C)(C)N1C=C2CC3(CCN(CC3)C(=O)C4=CC5=C(C=C4)C=CC(=N5)OC)NC(=O)C2=N1
('CPSase_L_D2', 'CPSase_L_chain')	0	[HH]
('CPSase_L_D2', 'CPSase_L_chain')	0	CC(CCC1=CC=C(C=C1)OC2=CN=C(C=C2)OCC3=CC=CC=C3)NC(=O)C
('CPSase_L_D2', 'CPSase_L_chain')	0	CC(C)COC1=CC=CC(=C1)OC2=NC=C(S2)C#CC(C)NC(=O)C
('CPSase_L_D2', 'CPSase_L_chain')	0	CC(C#CC1=CN=C(S1)OC2=CC=C(C=C2)OC3=CC=CC=C3)N(C(=O)N)O
('CPSase_L_D2', 'CPSase_L_chain')	0	CC(C#CC1=CN=C(S1)OC2=CC(=CC=C2)OC3CCCCC3)NC(=O)C
('CPSase_L_D2', 'CPSase_L_chain')	0	CCN1C(=C2C(=N1)C(=O)CC3(O2)CCN(CC3)C(=O)C4=CC5=C(C=C4)NN=C5)C
('CPSase_L_D2', 'CPSase_L_chain')	0	CC1=C(ON=C1C)NC(C)C#CC2=CN=C(S2)OC3=CC=C(C=C3)OC4=CC=CC=C4
('CPSase_L_D2', 'CPSase_L_chain')	0	CCCOC1=CC=C(C=C1)OC2=NC=C(C=C2)C3=CC=C(C=C3)C(C)NC(=O)C4CC4
('CPSase_L_D2', 'CPSase_L_chain')	0	CCCOC1=CC(=C(C=C1)OC2=NC=C(S2)C#CC(C)NC(=O)C)Cl
('CPSase_L_D2', 'CPSase_L_chain')	0	CC(C)OC1=CC=C(C=C1)OC2=NC=C(S2)C#CC(C)NC(=O)C
('CPSase_L_D2', 'CPSase_L_chain')	0	CC(C)OC1=NC=C(C=C1)OC2CCC(CC2)OCC(C)NC(=O)C
('CPSase_L_D2', 'CPSase_L_chain')	0	CC(C1=CC=C(C=C1)C2=CC=C(C=C2)OC3=CC=C(C=C3)CCOC)NC(=O)C
('CPSase_L_D2', 'CPSase_L_chain')	0	C1CCC(CC1)CN2C3=C(C=C(C=C3)C(=O)N)N=C2NCC4=CC=CC=C4Cl
('CPSase_L_D2', 'CPSase_L_chain')	0	CC1=NC2=C(C=C1)C(=C(S2)NC(=O)NC)C(=O)N3CCC(CC3)N4CCCC5(C4)CC(=O)N(C5=O)C(C)C
('CPSase_L_D2', 'CPSase_L_chain')	0	CC(C)OC1=NC=C(C=C1)OC2=CC=C(C=C2)CCC(C)NC(=O)C
('CPSase_L_D2', 'CPSase_L_chain')	0	CCN1C(=C2C(=N1)C(=O)CC3(O2)CCN(CC3)C(=O)C4=CC(=C5C(=C4)C=NN5)C)C
('CPSase_L_D2', 'CPSase_L_chain')	0	CC(C)OC1=CC=C(C=C1)OC2=NC=C(S2)C#CC(C)NC(=O)N
('CPSase_L_D2', 'CPSase_L_chain')	0	CC(=O)NCCCC1OCC(CO1)OC2=NC=C(C=C2)OCC3=CC=CC=C3
('LSM', 'RNA_pol_Rpb2_5')	0.000810255	sodium ion
('LSM', 'RNA_pol_Rpb2_5')	0.000821491	[H+].C(CO)O
('LSM', 'RNA_pol_Rpb2_5')	0.000268332	[H+].CC(=O)O
('LSM', 'RNA_pol_Rpb2_5')	7.06867e-12	hexaethylene glycol
('LSM', 'RNA_pol_Rpb2_5')	0.00035708	acetate ion
('LSM', 'RNA_pol_Rpb2_5')	9.65249e-16	uridine
('LSM', 'RNA_pol_Rpb2_5')	1.81594e-06	citric acid
('LSM', 'RNA_pol_Rpb2_5')	1.4746e-12	uracil arabinose-5'-phosphate
('LSM', 'RNA_pol_Rpb2_5')	0.000821491	ethylene glycol
('Pkinase', 'TruB_N')	0	C1=NC2=C(N1CC(=O)O)C(=C(C(=C2Br)Br)Br)Br
('Pkinase', 'TruB_N')	5.88276e-08	C1(=C(C2=NNN=C2C(=C1Br)Br)Br)Br
('Pkinase', 'TruB_N')	0	chloro group
('Pkinase', 'TruB_N')	5.88276e-07	C1=CC(=CC=C1C2=CC(=O)C3=C(C=C(C=C3O2)O)O)O
('Pkinase', 'TruB_N')	0	CC1(C(=O)NC2=C(O1)C=CC(=N2)NC3=NC(=NC=C3F)NC4=CC(=C(C(=C4)OC)OC)OC)C
('Pkinase', 'TruB_N')	0	C1=C2C3=C(C(=C1O)O)OC(=O)C4=CC(=C(C(=C43)OC2=O)O)O
('Pkinase', 'TruB_N')	5.7004e-05	2-propyl-pentanoic acid
('Pkinase', 'TruB_N')	0	CC1=C(C(=O)OC2=C1C=CC(=C2Br)O)Br
('Pkinase', 'TruB_N')	0	CCN1CCN(CC1)C2=NC3=C(C=NN3C(=N2)NC4=CC=CC=C4)C#N
('Pkinase', 'TruB_N')	0	C12=C(NN=C1C(=C(C(=C2Br)Br)Br)Br)Br
('Pkinase', 'TruB_N')	1.68247e-05	C1CN(CC1O)CC2=NC(=O)C3=C(N2)C4=C(O3)C=CC(=C4)Br
('Pkinase', 'TruB_N')	0	C12=C(C(=C(C(=C1Br)Br)Br)Br)NC(=O)N2
('Pkinase', 'TruB_N')	0	CC(=O)NC1=CC=CC(=C1)NC2=NC3=C(C=NN3C(=N2)NC4CC4)C#N
('Pkinase', 'TruB_N')	0.000214956	s,s-(2-hydroxyethyl)thiocysteine
('Pkinase', 'TruB_N')	0	C1=CC(=C(C=C1C=C(C#N)C(N)O)O)O
('Pkinase', 'TruB_N')	0	C1=CC=C2C(=C1)C(=C3N2C4=CC=CC=C4C(=O)N3)CC(=O)O
('Pkinase', 'TruB_N')	0	C1CCC(C1)NC2=CC3=C(C=C2)C=NN3C4=NC(=CN=C4)N5C=CC(=C5)CC(=O)O
('Pkinase', 'TruB_N')	0	C1=NC2=C(C(=N1)N)N=CN2C3C(C(C(O3)COP(=O)(O)OP(=O)(O)OP(=O)(O)O)O)O
('Pkinase', 'TruB_N')	0	rapamycin immunosuppressant drug
('Pkinase', 'TruB_N')	0	C1=NC2=C(N1)C(=C(C(=C2Br)Br)Br)Br
('Pkinase', 'TruB_N')	0	C1=CC2=C(C(=C1)O)C(=O)C3=C(C=CC(=C3C2=O)[N+](=O)[O-])O
('Pkinase', 'TruB_N')	0	CC(=O)NC1=CC=CC(=C1)NC2=NC3=C(C=NN3C(=N2)NC4=CC=CC=C4)C#N
('Pkinase', 'TruB_N')	0	C1=CC2=C(C(=C1)O)C(=O)C3=C(C=CC(=C3O2)[N+](=O)[O-])O
('Pkinase', 'TruB_N')	0	C1=CC=C(C=C1)NC2=NC3=C(C=NN3C(=N2)NCCC4=CN=CN4)C#N
('Pkinase', 'TruB_N')	0	C1=CC=C(C=C1)C(=N)N
('Pkinase', 'TruB_N')	0	CC1=CC(=O)OC2=C1C=C3C=CC(=C(C3=C2)[N+](=O)[O-])O
('Pkinase', 'TruB_N')	0.00211721	s-hydroxycysteine
('Pkinase', 'TruB_N')	0	C1=CC(=CC(=C1)Cl)NC2=C3C=CN=CC3=C4C=CC(=CC4=N2)C(=O)O
('Pkinase', 'TruB_N')	0.00026443	CC1=CC(=C2C(=C1)C(=O)C3=CC(=CC(=C3C2=O)O)O)O
('Pkinase', 'TruB_N')	0	C(CN1C2=C(C(=C(C(=C2Br)Br)Br)Br)N=N1)CO
('Pkinase', 'TruB_N')	0	CC1=C(C=C(C=C1)NC2=NC3=C(C=NN3C(=C2)NC4=CN(C=N4)C)C#N)NC(=O)C
('Pkinase', 'TruB_N')	2.35311e-07	C1=CC(=C(C=C1C2=CC(=O)C3=C(C=C(C=C3O2)O)O)O)O
('Pkinase', 'TruB_N')	5.88276e-07	C1=CC=C2C(=C1)N=C3N2C(=O)C4=CC=CC5=C(C=CC3=C54)C(=O)O
('Pkinase', 'TruB_N')	0	CSC1=NC2=C(N1)C(=C(C(=C2Br)Br)Br)Br
('Pkinase', 'TruB_N')	0	CN(C)C1=NC2=C(N1CC(=O)O)C(=C(C(=C2Br)Br)Br)Br
('Pkinase', 'TruB_N')	5.7004e-05	inositol hexakisphosphate
('Pkinase', 'TruB_N')	0	[HH]
('Pkinase', 'TruB_N')	2.05897e-06	C1=CC2=NC=CN=C2C=C1C=C3C(=O)NC(=O)S3
('Pkinase', 'TruB_N')	0	magnesium ion
('Pkinase', 'TruB_N')	0	C1CCC(CC1)CNC2=NC3=C(C=NN3C(=N2)NC4=CC=CC=C4)C#N
('Pkinase', 'TruB_N')	1.17655e-06	2-(2-(2-(2-(2-(2-ethoxyethoxy)ethoxy)ethoxy)ethoxy)ethoxy)ethanol
('Pkinase', 'TruB_N')	5.88276e-08	CC1=CC(=NN1)NC2=NC(=NC3=CC=CC=C32)C4=CC=CC=C4
('Pkinase', 'TruB_N')	0	C1=NC2=C(C(=N1)N)N=CN2C3C(C(C(O3)COP(=O)(O)OP(=O)(O)O)O)O
('Pkinase', 'TruB_N')	0	C1=CC(=C(C=C1C=C(C#N)C([NH3+])O)O)O
('Pkinase', 'TruB_N')	0	CNC(=O)CSC1=NC2=C(N1C)C(=C(C(=C2Br)Br)Br)Br
('Pkinase', 'TruB_N')	0	COC1=CC=C(C=C1)C(=O)NC2=NC=C(S2)C3=CC=C(C=C3)C(=O)O
('Pkinase', 'TruB_N')	0	C1=CC=C(C=C1)NC2=NC(=NC3=C(C=NN32)C#N)NCC4=CC=C(C=C4)Cl
('Pkinase', 'TruB_N')	0	C12=C(C(=C(C(=C1Br)Br)Br)Br)NC(=S)N2
('Pkinase', 'TruB_N')	0	CN1CCN2C1=NC3=C2C(=C(C(=C3Br)Br)Br)Br
('Pkinase', 'TruB_N')	0	C1=CC=C(C=C1)NC2=NC3=CC=NN3C(=N2)NC4=CC=CC=C4
('Pkinase', 'TruB_N')	4.00028e-05	C1CC2N3C4=CC=CC=C4C5=C6C(=C7C8=CC=CC=C8N(C1O2)C7=C53)C(=O)NC6=O
('Pkinase', 'TruB_N')	0	C1=CC=C(C=C1)NC2=NC3=C(C=NN3C(=N2)NC4=CC=CC=C4)C#N
('Pkinase', 'TruB_N')	0	CN(C)C1=NC2=C(N1)C(=C(C(=C2Br)Br)Br)Br
('Pkinase', 'TruB_N')	0	C1=CC(=C2C(=C1N)C(=O)C3=C(C=CC(=C3C2=O)O)O)N
('Pkinase', 'TruB_N')	0	CN1C2=C(C(=C(C(=C2Br)Br)Br)Br)N=C1SCC(=O)O
('Pkinase', 'TruB_N')	0	C1=NC2=C(N1)C(=C(C(=C2I)I)I)I
('Pkinase', 'Ank_4')	0	CC1=C2C=C(C=CC2=NN1)C3=CC(=CN=C3)OCC(CC4=CC(=CC=C4)OC(F)(F)F)N
('Pkinase', 'Ank_4')	5.88276e-07	CCN1C2=CC(=NC(=C2N=C1C3=NON=C3N)C#CC(C)(C)O)OCC(CC4=CC=CC=C4)N
('Pkinase', 'Ank_4')	5.88276e-07	CS(=O)(=O)NC1=C(C(=CC=C1)O)C(=O)C2=C(C=C(C=C2O)C(=O)OC3CCCC3NC(=O)C4=CC=C(C=C4)O)O
('Pkinase', 'Ank_4')	5.88276e-07	CC(C)(C)C(=O)OCOC(=O)C1=C(C(=CC=C1)O)C(=O)C2=C(C=C(C=C2O)C(=O)OC3CNCC3NC(=O)C4=CC=C(C=C4)O)O
('Pkinase', 'Ank_4')	5.88276e-07	CC(C)(CNC1=C2C=CN=CC2=CC(=N1)C3=C(C=NC=C3)Cl)N
('Pkinase', 'Ank_4')	5.88276e-07	CCN1CCN2C=C(C3=CC=CC=C32)C4=C(C5=CN(CCOCCOCC1)C6=CC=CC=C65)C(=O)NC4=O
('Pkinase', 'Ank_4')	0	C1=NC2=C(C(=N1)N)N=CN2C3C(C(C(O3)COP(=O)(O)OP(=O)(O)OP(=O)(O)O)O)O
('Pkinase', 'Ank_4')	5.88276e-07	C1CC(C(C1)OC(=O)C2=CC(=C(C(=C2)O)C(=O)C3=C(C=CC=C3O)C(=O)O)O)CC4=CC=C(C=C4)O
('Pkinase', 'Ank_4')	5.88276e-07	CC1=CC=C(C=C1)C#CC2=CC=C(C=C2)OCCC(=O)OCC3(CC(=C(C)C)C(=O)O3)CO
('Pkinase', 'Ank_4')	5.88276e-07	C1=CN=CC=C1C2=NC(=C3C=CN=CC3=C2)NCCN.C(=O)(C(F)(F)F)O
('Pkinase', 'Ank_4')	5.88276e-07	CC1=C(C=C(C=C1NCCN2CCCC2)COCC(F)(F)F)N3CCN(CC3)C4=NC=NC5=NNC(=C54)Br
('Pkinase', 'Ank_4')	5.88276e-07	CC(=O)C1CC(C(C1)OC(=O)C2=CC(=C(C(=C2)O)C(=O)C3=C(C=CC=C3O)C(=O)O)O)NC(=O)C4=CC=C(C=C4)O
('Pkinase', 'Ank_4')	5.88276e-07	C1CC(C(C1)NC(=O)C2=CC=C(C=C2)O)COC(=O)C3=CC(=C(C(=C3)O)C(=O)C4=C(C=CC=C4O)C(=O)O)O
('Pkinase', 'Ank_4')	5.88276e-07	C1C2=C(C=CC(=C2)C3=CC(=CN=C3)OCC(CC4=CNC5=CC=CC=C54)N)NC1=O
('Pkinase', 'Ank_4')	5.88276e-07	CC(C1=CC=C(C=C1)Cl)NC(=O)C2(CCN(CC2)C3=NC=NC4=C3C=CN4)N
('Pkinase', 'Ank_4')	5.88276e-07	CC(C)C(C)(C1CN(CCN1)C2=C(C=C(C(=N2)C3=C4C=CC=NC4=NN3)F)F)O
('Pkinase', 'Ank_4')	0.000214956	CNS(=O)(=O)C1=CC=CC=C1NC2=NC(=NC=C2Cl)NC3=CC(=C(C(=C3)OC)OC)OC
('Pkinase', 'Ank_4')	5.88276e-07	C1CNCCN(C1)C2=C3C=CN=CC3=CC(=N2)C4=CC=NC=C4
('Pkinase', 'Ank_4')	5.88276e-07	CCCC(=O)OC1C(C2(C(C=C(CC3(C2C=C(C3=O)C)O)CO)C4C1(C4(C)C)OC(=O)CCC)O)C
('Pkinase', 'Ank_4')	5.88276e-07	CC1=C(C=C(C=C1N2CCN(CC2)C3=NC=NC4=NNC(=C43)Br)Cl)NCCN(C)C
('Pkinase', 'Ank_4')	5.88276e-07	CN1CCN(CCN2C=C(C3=CC=CC=C32)C4=C(C5=CN(CCN(CC1)C)C6=CC=CC=C65)C(=O)NC4=O)C
('Pkinase', 'Ank_4')	5.88276e-07	CC1=CC=CC2=C1NC=C2C3=C(C(=O)NC3=O)C4=NC(=NC5=CC=CC=C54)N6CCN(CC6)C
('Pkinase', 'Ank_4')	5.88276e-07	CN1CCN(CC1)C2=NC3=C(C=C(C=C3)F)C(=N2)C4=C(C(=O)NC4=O)C5=CNC6=CC=CC=C65
('Pkinase', 'Ank_4')	5.88276e-07	CC1=C(C=C(C=C1N2CCN(CC2)C3=NC=NC4=NNC(=C43)Br)OCC(C)C)NCCN5CCCC5
('Pkinase', 'Ank_4')	5.88276e-07	CN1CCN(CC1)C2=NC3=CC=CC=C3C(=C2)C4=C(C(=O)NC4=O)C5=CNC6=CC=CC=C65
('Pkinase', 'Ank_4')	5.88276e-07	C1CN(CCN1C2=NC=NC3=C2C=CN3)C(=O)C(CC4=CC=C(C=C4)Cl)CN
('Pkinase', 'Ank_4')	5.88276e-07	CC(C)C1C(=O)NC(CC2=CNC3=C2C(=CC=C3)N1C)CO
('Pkinase', 'Ank_4')	5.88276e-07	C1=CC=C2C(=C1)C(=CN2)CC(COC3=CN=CC(=C3)C4=CC5=C(C=C4)NC(=O)O5)N
('Pkinase', 'Ank_4')	5.88276e-07	CC1CCC2=C1C(=NC=N2)N3CCN(CC3)C(=O)C(CNC(C)C)C4=CC=C(C=C4)Cl.Cl.Cl
('Pkinase', 'Ank_4')	5.88276e-07	CCC1=C2C(=NN1)N=CN=C2N3CCN(CC3)C4=CC(=CC(=C4C)NCCN(C)C)Cl
('Pkinase', 'Ank_4')	5.88276e-07	C1CN(CCN1)C2=C3C=CN=CC3=CC(=N2)C4=CC=NC=C4.C(=O)(C(F)(F)F)O.C(=O)(C(F)(F)F)O
('Pkinase', 'Ank_4')	5.88276e-07	C1C(C(C2=CC=CC=C21)NC(=O)C3=CC=C(C=C3)O)OC(=O)C4=CC(=C(C(=C4)O)C(=O)C5=C(C=CC=C5O)C(=O)O)O
('Pkinase', 'Ank_4')	5.88276e-07	CC1=C(C=CC2=C1C=CN2)NC3=C(C=NC=C3C#N)C=CC4=NC(=CC=C4)CN5CCN(CC5)C
('Pkinase', 'Ank_4')	5.88276e-07	CCCCCCCC(=O)OC1C(=CC(=O)OC)CC2CC(OC(=O)CC(CC3CCCC(O3)CC4CCOC(O4)C=CC(C1(O2)O)(C)C)O)C(C)O
('Pkinase', 'Ank_4')	5.88276e-07	CC1CC(C2=C1C(=NC=N2)N3CCN(CC3)C(=O)C(CNC4CCCCC4)C5=CC=C(C=C5)Cl)O
('Pkinase', 'Ank_4')	5.88276e-07	CCCCCCCC(=O)OCC(CO)OC(=O)CCCCCCC
('Pkinase', 'Ank_4')	5.88276e-07	CC(C)C1C(=O)NC(CC2=C(N1C)C=CC(=C2)NC(=O)CCCCCCCCCCC(=O)NC3=CC4=C(CC(NC(=O)C(N4C)C(C)C)CO)C=C3)CO
('Pkinase', 'Ank_4')	5.88276e-07	CC1CC(C2=C1C(=NC=N2)N3CCN(CC3)C(=O)C(CNC4CCC(CC4)OC)C5=CC=C(C=C5)Cl)O
('Pkinase', 'Ank_4')	5.88276e-07	CC1=C(C=CC2=C1C=CN2)NC3=C(C=NC=C3C#N)C=CC4=CC=CC=C4
('Pkinase', 'Ank_4')	5.88276e-07	C1=CC=C(C=C1)CC(CN)NC(=O)C2=CC(=C(S2)C3=C4C=CNC4=NC=C3)Br
('Pkinase', 'Ank_4')	5.88276e-07	CC1CC2C(C2(C)C)C3C=C(C(C4(C1(C3=O)C=C(C4OC(=O)C5=CC=CC=C5)C)O)O)CO
('Pkinase', 'Ank_4')	5.88276e-07	CC(C)CC1CN(CCN1)C2=NC(=C(C=C2)C(F)(F)F)C(=O)C3=C(N=CC=C3)N
('Pkinase', 'Ank_4')	5.88276e-07	C1C(CC(C1NC(=O)C2=CC=C(C=C2)O)OC(=O)C3=CC(=C(C(=C3)O)C(=O)C4=C(C=CC=C4O)C(=O)O)O)C(=O)C(F)(F)F
('Pkinase', 'Ank_4')	5.88276e-07	CC1C2CC3(C(CCC(O3)CC(=O)OC(CC(=O)O2)CO)(C)C)OC1CCCCC4=CC(=CC=C4)O
('Pkinase', 'Ank_4')	5.88276e-07	CC(=O)NC1=CC=CC(=C1)C2=NC3=C(C=C2)N=C(N3C4=CC=C(C=C4)CNC(=O)C5=CC=CC=C5)C6=C(N=CC=C6)N
('Pkinase', 'Ank_4')	5.88276e-07	CC(C)C(C)(C1CN(CCN1)C2=NC(=C(C=C2CO)F)C3=C4C=CC=NC4=NN3)O
('Pkinase', 'Ank_4')	5.88276e-07	CC(C)(CNC1=C2C=CN=CC2=CC(=N1)C3=CC=NC=C3)N
('Pkinase', 'Ank_4')	5.88276e-07	CN(C)CCCN1C2=CC=CC=C2C(=N1)C3=C(C(=O)NC3=O)C4=CN(C5=CC=CC=C54)C6=CC7=CC=CC=C7N=C6
('Pkinase', 'Ank_4')	5.88276e-07	CC1=C(C=C(C=C1NCCN2CCCC2)C3=NC(=NO3)C)N4CCN(CC4)C5=NC=NC6=NNC(=C65)Br
('Pkinase', 'Ank_4')	5.88276e-07	C1C(C(CN1)NC(=O)C2=CC(=C(C(=C2)O)C(=O)C3=C(C=CC=C3O)C(=O)O)O)NC(=O)C4=CC=C(C=C4)O
('Pkinase', 'Ank_4')	5.88276e-07	C1CC(C1)(C2=CC=C(C=C2)C3=C(C=C4C(=N3)C=CN5C4=NNC5=O)C6=CC=CC=C6)N
('Pkinase', 'Ank_4')	5.88276e-07	CCN1C2=CC(=NC(=C2N=C1C3=NON=C3N)C#CC(C)(C)O)OCCN
('Pkinase', 'Ank_4')	6.70635e-05	CC1=C2C=C(C=CC2=NN1)C3=CC(=CN=C3)OCC(CC4=CNC5=CC=CC=C54)N
('Pkinase', 'Ank_4')	0	CC1=C2C=C(N=CC2=NN1)C3=CC(=CN=C3)OCC(CC4=CC(=CC=C4)C(F)(F)F)N
('Pkinase', 'Ank_4')	5.88276e-07	CCCCCCN1C=C2CCC(NC(=O)C(N(C3=CC=CC1=C23)C)C(C)C)CO
('Pkinase', 'Ank_4')	5.88276e-07	CC(C)(CNC1=C2C=CN=CC2=CC(=N1)C3=C(C=NC=C3)F)N
('Pkinase', 'Ank_4')	5.88276e-07	C1=CC=C(C=C1)C2=NC3=C(C=C2)N=C(N3C4=CC=C(C=C4)CNC(=O)C5=CC=CC=C5)C6=C(N=CC=C6)N
('Pkinase', 'Ank_4')	5.88276e-07	CC(=O)NC1=CC=CC(=C1)C2=NC3=C(C=C2)N=C(N3C4=CC=C(C=C4)CNC(=O)C5=CC(=CC=C5)F)C6=C(N=CC=C6)N
('Pkinase', 'Ank_4')	5.88276e-07	C#CC1=NC=C(C=C1C2=CC3=C(C=C2)C=NC=C3)OCC(CC4=CNC5=CC=CC=C54)N
('Pkinase', 'Ank_4')	5.88276e-07	CC(C1=CC(=CC=C1)OC)NC(=O)N2CCC(=CC2)C3=CNC4=C3C=CC=N4
('Pkinase', 'Ank_4')	5.88276e-07	CCN1C2=C(C(=NC=C2OCCCNCCC3=CC=C(C=C3)OC)C#CC(C)(C)O)N=C1C4=NON=C4N
('Pkinase', 'Ank_4')	5.88276e-07	C1=CN=CC=C1C2=NC(=C3C=CN=CC3=C2)NCCCN
('Pkinase', 'Ank_4')	3.29435e-06	C1=CC=C(C=C1)C(CN)NC(=O)C2=CC=C(C=C2)C3=CC=NC=C3
('Pkinase', 'Ank_4')	5.88276e-07	C1CN(CCN1)C2=NC3=CC=CC=C3C(=N2)C4=C(C(=O)NC4=O)C5=CNC6=CC=CC=C65
('Pkinase', 'Ank_4')	5.88276e-07	CC1=C(C=CC2=C1C=CN2)NC3=C(C=NC=C3C#N)C=CCCN4CCC(C4)N
('Pkinase', 'Ank_4')	5.88276e-07	CS(=O)(=O)C1CC(C(C1)OC(=O)C2=CC(=C(C(=C2)O)C(=O)C3=C(C=CC=C3O)C(=O)O)O)NC(=O)C4=CC=C(C=C4)O
('Pkinase', 'Ank_4')	5.88276e-07	CNC1=NC2=NC(=C(C=C2C=N1)C3=CC=CC=C3)C4=CC=C(C=C4)CN5CCC(CC5)C6=NC(=NN6)C7=CC=CC=N7
('Pkinase', 'Ank_4')	5.88276e-07	CCN1C2=C(C=NC=C2CNC3CCNCC3)N=C1C4=NON=C4N
('Pkinase', 'Ank_4')	5.88276e-07	CN1CCN(CC1)C2=NC3=CC=CC=C3C(=N2)C4=C(C(=O)NC4=O)C5=CNC6=C5C=CC=C6Cl
('Pkinase', 'Ank_4')	5.88276e-07	CCCCCCCCCCCCCC(=O)OC1C(C2(C(C=C(CC3(C2C=C(C3=O)C)O)CO)C4C1(C4(C)C)OC(=O)C)O)C
('Pkinase', 'Ank_4')	5.88276e-07	C1C(C(CN1)OC(=O)C2=CC(=C(C(=C2)O)C(=O)C3=C(C=CC=C3O)C(=O)O)O)CC4=CC=C(C=C4)O
('Pkinase', 'Ank_4')	5.88276e-07	CC1=C(C=CC2=C1C=CN2)NC3=C(C=NC=C3C#N)C=CC4=CC(=CC=C4)OCCN5CCN(CC5)C
('Pkinase', 'Ank_4')	5.88276e-07	CC(C)C1C(=O)NC(CC2=CN3C4=C(C=CC(=C24)N1C)C(=N3)C(F)(F)F)CO
('Pkinase', 'Ank_4')	5.88276e-07	C1=CC=C(C=C1)S(=O)(=O)NC(CC2=CC=C(C=C2)O)COC(=O)C3=CC(=C(C(=C3)O)C(=O)C4=C(C=CC=C4O)C(=O)O)O
('Pkinase', 'Ank_4')	5.88276e-07	CC(C)C1C(=O)NC(CC2=C(N1C)C=CC(=C2)NC(=O)CCCCCCCCCCCCCCC(=O)NC3=CC4=C(CC(NC(=O)C(N4C)C(C)C)CO)C=C3)CO
('Pkinase', 'Ank_4')	5.88276e-07	CNCC1CCN2C=C(C3=CC=CC=C32)C4=C(C5=CN(CCO1)C6=CC=CC=C65)C(=O)NC4=O
('Pkinase', 'Ank_4')	3.29435e-06	CCN1C2=CC(=NC=C2N=C1C3=NON=C3N)OC4=CC=CC(=C4)NC(=O)C5=CC=C(C=C5)OCCN6CCOCC6
('Pkinase', 'Ank_4')	5.88276e-07	C1=CC(=CC(=C1)F)C(=O)NCC2=CC=C(C=C2)N3C4=C(C=C(C=N4)C5=CN=CC=C5)N=C3C6=C(N=CC=C6)N
('Pkinase', 'Ank_4')	5.88276e-07	CC1=C(SC(=C1)C(=O)NC(C)C2=CC(=CC=C2)OC)C3=CC4=C(NN=C4C=C3)C
('Pkinase', 'Ank_4')	5.88276e-07	C1=CC=C(C=C1)C(=O)NCC2=CC=C(C=C2)N3C4=C(C=C(C=N4)C5=CN=CC=C5)N=C3C6=C(N=CC=C6)N
('Pkinase', 'Ank_4')	5.88276e-07	C1CCN(CC1)CCC(C2=CC=C(C=C2)Cl)NC(=O)C3(CCN(CC3)C4=NC=NC5=C4C=CN5)N
('Pkinase', 'Ank_4')	5.88276e-07	C1CC2CC1C(C2OC(=O)C3=CC(=C(C(=C3)O)C(=O)C4=C(C=CC=C4O)C(=O)O)O)NC(=O)C5=CC=C(C=C5)O
('Pkinase', 'Ank_4')	0.000537626	CN1CCC(C(C1)O)C2=C(C=C(C3=C2OC(=CC3=O)C4=CC=CC=C4Cl)O)O
('Pkinase', 'Ank_4')	5.88276e-07	C1CN(CCC1C2=NC(=NN2)C3=CC=CC=N3)CC4=CC=C(C=C4)C5=C(C=C6C(=N5)C=CN7C6=NN=C7N)C8=CC=CC=C8
('Pkinase', 'Ank_4')	5.88276e-07	CN(C)C1=C2CCCN3C=C(C4=CC=CC=C43)C5=C(C6=CN(CCC(=N1)C=C2)C7=CC=CC=C76)C(=O)NC5=O
('Pkinase', 'Ank_4')	5.88276e-07	CC1CC(C2=C1C(=NC=N2)N3CCN(CC3)C(=O)C(CNC(C)(C)CO)C4=CC=C(C=C4)Cl)O
('Pkinase', 'Ank_4')	4.94152e-06	C1=CC(=C(C=C1C(CCN)C(=O)NC2=CC3=C(C=C2)NN=C3)Cl)Cl
('Pkinase', 'Ank_4')	5.88276e-07	CC(C)C1C(=S)NC(CC2=CNC3=C2C(=CC=C3)N1C)CO
('Pkinase', 'Ank_4')	5.88276e-07	CC1(CCC2CC(=O)OC(CC(=O)OC3CC(OC1(C3)O2)CCCCC4=CC=CC=C4)CO)C
('Pkinase', 'Ank_4')	5.88276e-07	CC1=C(C=CC2=C1C=CN2)NC3=C(C(=NC=C3C#N)C)C=CC4=CC(=CC=C4)S(=O)(=O)N5CCN(CC5)C
('Pkinase', 'Ank_4')	5.88276e-07	CN1CCN(CC1)C2=NC3=CC=CC=C3C(=N2)C4=C(C(=O)NC4=O)C5=CNC6=C5C=CC(=C6)Cl
('Pkinase', 'Ank_4')	5.88276e-07	C1=CC(=CC(=C1)F)CC(CN)NC(=O)C2=CC(=C(S2)C3=C4C=CNC4=NC=C3)Br
('Pkinase', 'Ank_4')	5.88276e-07	CC(C)C1CC(C(C1)OC(=O)C2=CC(=C(C(=C2)O)C(=O)C3=C(C=CC=C3O)C(=O)O)O)NC(=O)C4=CC=C(C=C4)O
('Pkinase', 'Ank_4')	5.88276e-07	CN1CCC(CC1)N2C=C(C3=CC=CC=C32)C4=C(C(=O)NC4=O)C5=CNC6=CC=CC=C65
('Pkinase', 'Ank_4')	5.88276e-07	C1=CC(=C(C(=C1)O)C(=O)C2=C(C=C(C=C2O)C(=O)OCCCC3=CC=C(C=C3)O)O)C(=O)O
('Pkinase', 'Ank_4')	5.88276e-07	CCN1C2=CC(=NC(=C2N=C1C3=NON=C3N)C#CC(C)(C)O)OC(CCN)C4=CC=CC=C4
('Pkinase', 'Ank_4')	5.88276e-07	CC(CNC1=C2C=CN=CC2=CC(=N1)C3=CC=NC=C3)N
('Pkinase', 'Ank_4')	5.88276e-07	CC(=O)OCOC(=O)C1=C(C(=CC=C1)O)C(=O)C2=C(C=C(C=C2O)C(=O)OC3CNCC3NC(=O)C4=CC=C(C=C4)O)O
('Pkinase', 'Ank_4')	5.88276e-07	CC1=C(C=CC2=C1C=CN2)NC3=C(C=NC=C3C#N)C=CCCN4CCNCC4
('Pkinase', 'Ank_4')	5.88276e-07	C1CCC(C(CC1)OC(=O)C2=CC(=C(C(=C2)O)C(=O)C3=C(C=CC=C3O)C(=O)O)O)NC(=O)C4=CC=C(C=C4)O
('Pkinase', 'Ank_4')	5.88276e-07	C1CN(CCC1C2=NC(=NN2)C3=CC=CC=N3)CC4=CC=C(C=C4)C5=C(C=C6C(=N5)C=CN7C6=NN=C7CNCCO)C8=CC=CC=C8
('Pkinase', 'Ank_4')	5.88276e-07	CC(C)CC1CN(CCN1)C2=CC=CC(=N2)C(=O)C3=C(N=CC=C3)N
('Pkinase', 'Ank_4')	5.88276e-07	C1C(C(CN1)OC(=O)C2=CC(=C(C(=C2)O)C(=O)C3=C(C=CC=C3O)C(=O)O)O)NC(=O)C4=CC=C(C=C4)O
('Pkinase', 'Ank_4')	5.88276e-07	CC(C)CC(CC=C1CC(OC1=O)(CO)COC(=O)C(C)(C)C)CC(C)C
('Pkinase', 'Ank_4')	5.88276e-07	CN(C)CCC(C1=CC=C(C=C1)Cl)NC(=O)C2(CCN(CC2)C3=NC=NC4=C3C=CN4)N
('Pkinase', 'Ank_4')	5.88276e-07	CC1CC(C23CC(CC(O2)CCCCC4=CC(=CC=C4)O)OC(=O)CC(OC(=O)CC1O3)CO)(C)C
('Pkinase', 'Ank_4')	5.88276e-07	CSC1=NC2=NC(=C(C=C2C=N1)C3=CC=CC=C3)C4=CC=C(C=C4)CN5CCC(CC5)C6=NC(=NN6)C7=CC=CC=N7
('Pkinase', 'Ank_4')	5.88276e-07	C1=CC=C(C(=C1)CC(CN)NC(=O)C2=CC(=C(S2)C3=C4C=CNC4=NC=C3)Br)C(F)(F)F
('Pkinase', 'Ank_4')	5.88276e-07	CC(C)(C)C(=O)OCC1(CC(=CC2=CC(=C(C=C2)Cl)F)C(=O)O1)CO
('Pkinase', 'Ank_4')	0.000135304	CN1C2=CC=CC=C2C3=C4C(=C5C6=CC=CC=C6N(C5=C31)CCC#N)CNC4=O
('Pkinase', 'Ank_4')	5.88276e-07	CN(C)CCOC1=CC2=CC=CC=C2C(=C1)C3=C(C(=O)NC3=O)C4=CNC5=CC=CC=C54
('Pkinase', 'Ank_4')	5.88276e-07	CC1=C(C=CC2=C1C=CC2)CC3=C(C=CC=C3C4=CC=C(O4)CN5CCN(CC5)C)C#C
('Pkinase', 'Ank_4')	5.88276e-07	C1CC(CN(C1)C2=C3C=CN=CC3=CC(=N2)C4=CC=NC=C4)N
('Pkinase', 'Ank_4')	5.88276e-07	CCN1C2=CC(=NC(=C2N=C1C3=NON=C3N)C#CC(C)(C)O)OC(CN)C4=CC=CC=C4
('Pkinase', 'Ank_4')	9.05946e-05	C1=CC=C2C(=C1)C(=CC3=C(NN=C3)C4=CC=CC=C4[N+](=O)[O-])C(=O)N2
('Pkinase', 'Ank_4')	5.88276e-07	CN1CCN(CC1)C2=NC3=C(C=C(C=C3)Cl)C(=N2)C4=C(C(=O)NC4=O)C5=CNC6=CC=CC=C65
('Pkinase', 'Ank_4')	0	CC1=C2C=C(C=CC2=NN1)C3=CC(=CN=C3)OCC(CC4=CC(=C(C=C4)Cl)Cl)N.C(=O)(C(F)(F)F)O.C(=O)(C(F)(F)F)O.C(=O)(C(F)(F)F)O
('Pkinase', 'Ank_4')	5.88276e-07	C1=CC=C2C(=C1)C(=CN2)CC(COC3=CN=CC(=C3)C4=CC5=C(C=C4)C=NC=C5)N
('Pkinase', 'Ank_4')	5.88276e-07	CN1CCN(CC1)C2=CC=CC(=C2)C3=C(C(=O)NC3=O)C4=CNC5=CC=CC=C54
('Pkinase', 'Ank_4')	5.88276e-07	CCCCCCCC(=O)OC1C(=CC(=O)OC)CC2CC(OC(=O)CC(CCOC(CC3CCOC(O3)C=CC(C1(O2)O)(C)C)C(C)(C)C)O)C(C)O
('Pkinase', 'Ank_4')	0	CC1=C2C=C(C=CC2=NN1)C3=CC(=CN=C3)OCC(CC4=CC(=C(C=C4)Cl)Cl)N
('Pkinase', 'Ank_4')	9.05946e-05	CC1=C2C=C(C=CC2=NN1)C3=CC(=CN=C3)OCC(CC4=CC=CC=C4)CN
('Pkinase', 'Ank_4')	5.88276e-07	CC(C)N1CCC(CC1)N2C=C(C3=CC=CC=C32)C4=C(C(=O)NC4=O)C5=CN(C6=CC=CC=C65)C
('Pkinase', 'Ank_4')	0	C1=CC=C(C=C1)CNC2=NC(=CC(=C2)C3=CNC4=C3C=CC=N4)Cl
('Pkinase', 'Ank_4')	5.88276e-07	CC(C)CC1CN(CCN1)C2=NC(=C(C=C2)Cl)C(=O)C3=C(N=CC=C3)N
('Pkinase', 'Ank_4')	5.88276e-07	CC1=C(C=CC2=C1C=CN2)NC3=C(C=NC=C3C#N)C=CCCN4CCCC(C4)N
('Pkinase', 'Ank_4')	5.88276e-07	CC(C)CC1CN(CCN1)C2=NC(=C(C=C2)C3=CC=CC=C3)C(=O)C4=C(N=CC=C4)N
('Pkinase', 'Ank_4')	5.88276e-07	CC1=C(C=CC2=C1C=CN2)NC3=C(C=NC=C3C#N)C=CCCN4CCC(CC4)N
('Pkinase', 'Ank_4')	5.88276e-07	CN(C)CCCC(C1=CC=C(C=C1)Cl)NC(=O)C2(CCN(CC2)C3=NC=NC4=C3C=CN4)N
('Pkinase', 'Ank_4')	5.88276e-07	COC1=CC=C(C=C1)CC(CN)NC(=O)C2=CC(=C(S2)C3=C4C=CNC4=NC=C3)Br
('Pkinase', 'Ank_4')	5.88276e-07	CN(C)CCCN1C2=CC=CC=C2C(=N1)C3=C(C(=O)NC3=O)C4=CN(C5=CC=CC=C54)C6=CC=CS6
('Pkinase', 'Ank_4')	5.88276e-07	CCOCCN(CC(CN1CCCC2(C1)CCC3=C(O2)C=CC4=C3C=NN4)O)S(=O)(=O)C5=C(C=CC=C5C)C
('Pkinase', 'Ank_4')	5.88276e-07	CC1(CCCNCC1NC(=O)C2=CC=C(C=C2)O)OC(=O)C3=CC(=C(C(=C3)O)C(=O)C4=C(C=CC=C4O)C(=O)O)O
('Pkinase', 'Ank_4')	0.000119067	C1=CC=C(C=C1)CC(COC2=CN=CC(=C2)C3=CC4=C(C=C3)NC(=O)C4=CC5=CC=CN5)N.Cl
('Pkinase', 'Ank_4')	5.88276e-07	CC1=C(C=CC2=C1C=CN2)NC3=C(C=NC=C3C#N)C=CC4=CC(=CC=C4)S(=O)(=O)N5CCN(CC5)C
('Pkinase', 'Ank_4')	5.88276e-07	CC1CC(C2=C1C(=NC=N2)N3CCN(CC3)C(=O)C(CNC(C)C)C4=CC(=C(C=C4)Cl)F)O
('Pkinase', 'Ank_4')	7.05932e-06	C1=CC2=C(C=CN=C2)C(=C1)S(=O)(=O)NCCNCC=CC3=CC=C(C=C3)Br
('Pkinase', 'Ank_4')	0	C1=CC=C2C(=C1)C=C(S2)C3=C4C(=CC(=C3)C5=CN(C6=CN=C(N=C65)N)CCN)C=NN4
('Pkinase', 'Ank_4')	5.88276e-07	CCC(=O)C1=CC(=C(C(=C1)NCCN2CCCC2)C)N3CCN(CC3)C4=NC=NC5=NNC(=C54)Br
('Pkinase', 'Ank_4')	5.88276e-07	CC1=C2C=C(C=CC2=NN1)C3=CC(=C(N=C3C4=C(OC=C4)C)N)OCC(CC5=CNC6=CC=CC=C65)N
('Pkinase', 'Ank_4')	5.88276e-07	CC(C)N1C=C(C2=CC=CC=C21)C3=C(C(=O)NC3=O)C4=NC(=NC5=CC=CC=C54)N6CCN(CC6)C
('Pkinase', 'Ank_4')	5.88276e-07	CC1=C2C=C(C=CC2=NN1)C3=CC(=CN=C3C4=COC=C4)OCC(CC5=CNC6=CC=CC=C65)N
('Pkinase', 'Ank_4')	5.88276e-07	CC1=C(C=CC2=C1C=CN2)NC3=C(C=NC=C3C#N)C=CCCN4CCC(CC4)NS(=O)(=O)C
('Pkinase', 'Ank_4')	5.88276e-07	C1CN(CCC1C2=NC(=NN2)C3=CC=CC=N3)CC4=CC=C(C=C4)C5=C(C=C6C(=N5)C=CN7C6=NNC7=S)C8=CC=CC=C8
('Pkinase', 'Ank_4')	5.88276e-07	CN1CCN(CC1)C2=CC3=CC=CC=C3C(=C2)C4=C(C(=O)NC4=O)C5=CNC6=CC=CC=C65
('Pkinase', 'Ank_4')	5.88276e-07	CNC1=NC=CC(=N1)C2=CC=C(S2)C(=O)NC(CC3=C(C=C(C=C3)Cl)Cl)CN
('Pkinase', 'Ank_4')	5.88276e-07	CN1CCN(CC1)C2=CC3=CC=CC=C3C(=N2)C4=C(C(=O)NC4=O)C5=CNC6=CC=CC=C65
('Pkinase', 'Ank_4')	5.88276e-07	CC(C)CC1CN(CCN1)C2=CC=CC(=N2)C3=C4C=CC=NC4=NN3
('Pkinase', 'Ank_4')	5.88276e-07	C1C(CC(C1NC(=O)C2=CC=C(C=C2)O)OC(=O)C3=CC(=C(C(=C3)O)C(=O)C4=C(C=CC=C4O)C(=O)O)O)CO
('Pkinase', 'Ank_4')	5.88276e-07	C1C(CC(C1NC(=O)C2=CC=C(C=C2)O)OC(=O)C3=CC(=C(C(=C3)O)C(=O)C4=C(C=CC=C4O)C(=O)O)O)CN
('Pkinase', 'Ank_4')	5.88276e-07	CN1CCN(CCOCCN2C=C(C3=CC=CC=C32)C4=C(C5=CN(CC1)C6=CC=CC=C65)C(=O)NC4=O)C
('Pkinase', 'Ank_4')	5.88276e-07	C1=CC=C2C(=C1)C(=CN2)CC(COC3=CN=C(C(=C3)C4=CC5=C(C=C4)C=NC=C5)Cl)N
('Pkinase', 'Ank_4')	5.88276e-07	CC(=O)NC1=CC=CC(=C1)C2=NC3=C(C=C2)N=C(N3C4=CC=C(C=C4)CC(=O)NC5=CC(=CC=C5)F)C6=C(N=CC=C6)N
('Pkinase', 'Ank_4')	5.88276e-07	CCN1C2=C(C=NC=C2C(=O)N3CCC(C3)N)N=C1C4=NON=C4N
('Pkinase', 'Ank_4')	0.00101748	CC12C(C(CC(O1)N3C4=CC=CC=C4C5=C6C(=C7C8=CC=CC=C8N2C7=C53)CNC6=O)NC)OC
('Pkinase', 'Ank_4')	5.88276e-07	CC1=C(C=CC2=C1C=CN2)NC3=C(C=NC=C3C#N)C4=CC5=C(O4)C=CC(=C5)CN6CCN(CC6)C
('Pkinase', 'Ank_4')	5.88276e-07	C1=CC=C(C=C1)NC(=O)CC2=CC=C(C=C2)N3C4=C(C=CC(=N4)C5=CN=CC=C5)N=C3C6=C(N=CC=C6)N
('Pkinase', 'Ank_4')	5.88276e-07	CC1CC(C2=C1C(=NC=N2)N3CCN(CC3)C(=O)C(CNC(C)C)C4=CC=C(C=C4)Cl)O.Cl.Cl
('Pkinase', 'Ank_4')	5.88276e-07	C1CC(C(C1)OCC2=CC(=C(C(=C2)O)C(=O)C3=C(C=CC=C3O)C(=O)O)O)NC(=O)C4=CC=C(C=C4)O
('Pkinase', 'Ank_4')	5.88276e-07	CC1CC(C2=C1C(=NC=N2)N3CCN(CC3)C(=O)C(CNCC4CCOCC4)C5=CC=C(C=C5)Cl)O
('Pkinase', 'Ank_4')	0	CCN(CC)CCNC(=O)C1=C(NC(=C1C)C=C2C3=C(C=CC(=C3)F)NC2=O)C
('Pkinase', 'Ank_4')	5.88276e-07	CC1CC(C2=C1C(=NC=N2)N3CCN(CC3)C(=O)C(CN4CCC(CC4)F)C5=CC=C(C=C5)Cl)O
('Pkinase', 'Ank_4')	5.88276e-07	CN(C)CCCN1C2=CC=CC=C2C(=N1)C3=C(C(=O)NC3=O)C4=CN(C5=CC=CC=C54)C6=CN=CC=C6
('Pkinase', 'Ank_4')	5.88276e-07	CN1C=C(C2=CC=CC=C21)C3=C(C(=O)NC3=O)C4=NC(=NC5=CC=CC=C54)N6CCNCC6
('Pkinase', 'Ank_4')	5.88276e-07	CCCCCCCCC#CC1=CC2=C(C=C1)N(C(C(=O)NC(C2)CO)C(C)C)C
('Pkinase', 'Ank_4')	4.94152e-06	C1=CC(=CC(=C1)O)CNC(=O)NC2=NC(=CS2)C3=CC=NC=C3
('Pkinase', 'Ank_4')	5.88276e-07	CN(C)CCCN1C=C(C2=CC=CC=C21)C3=C(C(=O)NC3=O)C4=CSC5=CC=CC=C54
('Pkinase', 'Ank_4')	5.88276e-07	CC1=NN=C2N1C=CC3=NC(=C(C=C32)C4=CC=CC=C4)C5=CC=C(C=C5)CN6CCC(CC6)C7=NC(=NN7)C8=CC=CC=N8
('Pkinase', 'Ank_4')	1.29421e-05	C1CNC(=O)C2=C1NC(=C2)C3=CC=NC=C3.Cl
('Pkinase', 'Ank_4')	5.88276e-07	CN1CCN(CC1)C2=NC3=C(C=CC(=C3)Cl)C(=N2)C4=C(C(=O)NC4=O)C5=CNC6=CC=CC=C65
('Pkinase', 'Ank_4')	5.88276e-07	CN1CCN(CC1)C2=NC3=C(C=CC(=C3)F)C(=N2)C4=C(C(=O)NC4=O)C5=CNC6=CC=CC=C65
('Pkinase', 'Ank_4')	5.88276e-07	C1CC(C(C1)OC(=O)C2=CC(=C(C(=C2)O)C(=O)C3=C(C=CC=C3O)C(=O)O)O)NC(=O)C4=CC=C(C=C4)O
('Pkinase', 'Ank_4')	5.88276e-07	CC1=C(C2=CC=CC=C2N1)C3=C(C(=O)NC3=O)C4=NC(=NC5=CC=CC=C54)N6CCN(CC6)C
('Pkinase', 'Ank_4')	5.88276e-07	CC1=C2C=C(C=NC2=NN1)C3=CC(=C(N=C3C4=C(OC=C4)C)N)OCC(CC5=CNC6=CC=CC=C65)N
('Pkinase', 'Ank_4')	3.29435e-06	o-phosphoethanolamine
('Pkinase', 'Ank_4')	5.88276e-07	COC(=O)C1=C(C(=CC=C1)O)C(=O)C2=C(C=C(C=C2O)C(=O)OC3CCCC3NC(=O)C4=CC=C(C=C4)O)O
('Pkinase', 'Ank_4')	5.88276e-07	CC1=CC=C(C=C1)C#CC2=CC=C(C=C2)OCC(=O)OCC3(CC(=C(C)C)C(=O)O3)CO
('Pkinase', 'Ank_4')	5.88276e-07	CC1=CC=CC2=C1N=C(N=C2C3=C(C(=O)NC3=O)C4=CNC5=CC=CC=C54)N6CCN(CC6)C
('Pkinase', 'Ank_4')	5.88276e-07	CCC1=CNC2=C1C(=NC=N2)N3CCC(C3)(CNC(=O)C4=C(C=C(C=C4)F)F)N
('Pkinase', 'Ank_4')	3.29435e-05	CN1CCN(CC1)C2=NC3=CC=CC=C3C(=N2)C4=C(C(=O)NC4=O)C5=CNC6=CC=CC=C65
('Pkinase', 'Ank_4')	5.88276e-07	C1=CC=C2C(=C1)C(=CN2)CC(COC3=CN=CC(=C3)C4=CC5=CC(=NC=C5C=C4)N)N
('Pkinase', 'Ank_4')	5.88276e-07	CN1CCN(CC1)C2=NC3=CC=CC=C3C(=N2)C4=C(C(=O)NC4=O)C5=CN(C6=CC=CC=C65)C
('Pkinase', 'Ank_4')	5.88276e-07	CC1CC(C23CC(C(C(O2)C(C)CCCC4=CC(=CC=C4)O)C)OC(=O)CC(OC(=O)CC1(O3)O)C(C)O)(C)C
('Pkinase', 'Ank_4')	5.88276e-07	C1CN(CCC1C2=NC(=NN2)C3=CC=CC=N3)CC4=CC=C(C=C4)C5=C(C=C6C(=N5)C=CN7C6=NN=C7CCl)C8=CC=CC=C8
('Pkinase', 'Ank_4')	5.88276e-07	CC1CC(C2=C1C(=NC=N2)N3CCN(CC3)C(=O)C(CNC(C)C)C4=CC=C(C=C4)Cl)O
('Pkinase', 'Ank_4')	5.88276e-07	CC(C)C1C(=O)NC(CC2=CNC3=C4C(=CC(=C23)N1C)C(CCC4(C)C=C)(C)C(C)C)CO
('Pkinase', 'Ank_4')	2.05897e-06	CN1C=C(C2=CC=CC=C21)C3=C(C(=O)NC3=O)C4=C5CC(CCN5C6=CC=CC=C64)CN(C)C
('Pkinase', 'Ank_4')	5.88276e-07	CC1=C(C=CC2=C1C=CN2)NC3=C4C=C(SC4=NC=C3C#N)C5=CC(=CC=C5)CN(C)C
('Pkinase', 'Ank_4')	5.88276e-07	CC1=C2C=C(N=CC2=NN1)C3=CC(=C(N=C3C4=C(OC=C4)C)N)OCC(CC5=CNC6=CC=CC=C65)N
('Pkinase', 'Ank_4')	5.88276e-07	CC1=C2C(=NN1)N=CC(=N2)C3=CC(=C(N=C3C4=C(OC=C4)C)N)OCC(CC5=C(NC6=CC=CC=C65)Cl)N
('Pkinase', 'Ank_4')	5.88276e-07	COC(=O)C1=C(C(=CC=C1)O)C(=O)C2=C(C=C(C=C2O)C(=O)OC3CCCC3CC4=CC=C(C=C4)O)O
('Pkinase', 'Ank_4')	4.94152e-06	C1=CC=C2C(=C1)C(=CN2)CC(COC3=CN=CC(=C3)C4=CC5=C(S4)C=NC=C5)N
('Pkinase', 'Ank_4')	5.88276e-07	CN(C)CCCN1C2=CC=CC=C2C(=N1)C3=C(C(=O)NC3=O)C4=CN(C5=CC=CC=C54)C6=CC7=CC=CC=C7C=C6
('Pkinase', 'Ank_4')	5.88276e-07	CN1CCN(CC1)CCOC2=CC=CC(=C2)C3=C(C(=CN=C3)C#N)NC4=CC=CC5=C4C=CN5
('Pkinase', 'Ank_4')	4.94152e-06	C1CC(CCC1N)NC2=NC=CC(=N2)C3=CNC4=C3C=CC=N4
('Pkinase', 'Ank_4')	5.88276e-07	C1=CC(=CC(=C1)C(F)(F)F)CC(CN)NC(=O)C2=CC(=C(S2)C3=C4C=CNC4=NC=C3)Br
('Pkinase', 'Ank_4')	0	C1=NC2=C(C(=N1)N)N=CN2C3C(C(C(O3)COP(=O)(O)OP(=O)(O)O)O)O
('Pkinase', 'Ank_4')	5.88276e-07	C1=CC(=CC=C1CC(CN)NC(=O)C2=CC(=C(S2)C3=C4C=CNC4=NC=C3)Br)C(F)(F)F
('Pkinase', 'Ank_4')	5.88276e-07	CC(C)C(C)(C1CN(CCN1)C2=C(C=C(C(=N2)C3=C4C=CC=NC4=NN3)F)Cl)O
('Pkinase', 'Ank_4')	5.88276e-07	CN1CCN(CC1)C2=NC3=CC=CC=C3C(=N2)C4=C(C(=O)NC4=O)C5=CNC6=C5C=C(C=C6)Cl
('Pkinase', 'Ank_4')	0	C1CC(CCC1NC2=NC(=CC(=N2)Cl)C3=CNC4=C3C=CC=N4)O
('Pkinase', 'Ank_4')	5.88276e-07	CC1C(C2(C3C4C1(C5C=C(C(=O)C5(C(C6(C4O6)CO)O)O)C)OC(O3)(O2)C7=CC=CC=C7)C(=C)C)OC(=O)C=CC8=CC=CC=C8
('Pkinase', 'Ank_4')	5.88276e-07	CC1(CCC2CC(=O)OC(CC(=O)OC3CC(OC1(C3)O2)CCCCC4=CC(=CC=C4)O)CO)C
('Pkinase', 'Ank_4')	0.000214956	C1=CC=NC(=C1)NS(=O)(=O)C2=CC=C(C=C2)NC=C3C4=C(C=CC5=C4SC=N5)NC3=O
('Pkinase', 'Ank_4')	5.88276e-07	COC(=O)C1=C(C(=CC=C1)O)C(=O)C2=C(C=C(C=C2O)C(=O)OC3CNCC3NC(=O)C4=CC=C(C=C4)O)O
('Pkinase', 'Ank_4')	5.88276e-07	CC(C)C1C(=O)NC(CC2=C(N1C)C=CC(=C2)NC(=O)CCCCCCCCCCCCCCCCCCCCC(=O)NC3=CC4=C(CC(NC(=O)C(N4C)C(C)C)CO)C=C3)CO
('Pkinase', 'Ank_4')	5.88276e-07	CC1=CC=C(C=C1)C#CC2=CC=C(C=C2)C(=O)OCC3(CC(=C(C)C)C(=O)O3)CO
('Pkinase', 'Ank_4')	5.88276e-07	CC(CCC1=CC=C(C=C1)O)OC(=O)C2=CC(=C(C(=C2)O)C(=O)C3=C(C=CC=C3O)C(=O)O)O
('Pkinase', 'Ank_4')	5.88276e-07	C1=CC=C2C(=C1)C(=CN2)CC(COC3=CN=CC(=C3)C=CC4=CC=NC=C4)N
('Pkinase', 'Ank_4')	5.88276e-07	CC1=C(C=CC2=C1C=CN2)NC3=C(C=NC=C3C#N)C=CCN4CCNCC4
('Pkinase', 'Ank_4')	5.88276e-07	COC(=O)C1=C(C(=CC=C1)O)C(=O)C2=C(C=C(C=C2O)C(=O)OC3CNCC3CC4=CC=C(C=C4)O)O
('Pkinase', 'Ank_4')	5.88276e-07	C1CN(CCC1(C(=O)NC(CCO)C2=CC=C(C=C2)Cl)N)C3=NC=NC4=C3C=CN4
('Pkinase', 'Ank_4')	0.000152952	C1=CC=C2C(=C1)C(=CN2)CC(COC3=CN=CC(=C3)C4=CC5=C(C=C4)NC(=O)C5=CC6=CC=CO6)N
('Pkinase', 'Ank_4')	5.88276e-07	C1CN(CCC1C2=NC(=NN2)C3=CC=CC=N3)CC4=CC=C(C=C4)C5=C(C=C6C(=N5)C=CN7C6=NNC7=O)C8=CC=CC=C8
('Pkinase', 'Ank_4')	5.88276e-07	CC(C)C1C(=O)NC(CC2=CN3C4=C(C=CC(=C24)N1C)C=N3)CO
('Pkinase', 'Ank_4')	5.88276e-07	CCCCCCCCC1=C2C3=C(C=C1)N(C(C(=O)NC(CC3=CN2)CO)C(C)C)C
('Pkinase', 'Ank_4')	5.88276e-07	C1C(CC(C1NC(=O)C2=CC=C(C=C2)O)OC(=O)C3=CC(=C(C(=C3)O)C(=O)C4=C(C=CC=C4O)C(=O)O)O)O.C1C(CC(C1NC(=O)C2=CC=C(C=C2)O)OC(=O)C3=CC(=C(C(=C3)O)C(=O)C4=C(C=CC=C4O)C(=O)O)O)O
('Pkinase', 'Ank_4')	5.88276e-07	C1C(CC(C1NC(=O)C2=CC=C(C=C2)O)OC(=O)C3=CC(=C(C(=C3)O)C(=O)C4=C(C=CC=C4O)C(=O)O)O)O
('Pkinase', 'Ank_4')	5.88276e-07	C1C(CC(C1NC(=O)C2=CC=C(C=C2)O)OC(=O)C3=CC(=C(C(=C3)O)C(=O)C4=C(C=CC=C4O)C(=O)O)O)N
('Pkinase', 'Ank_4')	5.88276e-07	CCN1C2=CC(=NC(=C2N=C1C3=NON=C3N)C#CC(C)(C)O)OCC(C)N
('Pkinase', 'Ank_4')	5.88276e-07	C1CN(CCC1(C(=O)NCC2=CC=C(C=C2)Cl)N)C3=NC=NC4=C3C=CN4
('Pkinase', 'Ank_4')	0	sodium ion
('Pkinase', 'Ank_4')	5.88276e-07	C1CN2CCC1C(C(C2)NC(=O)C3=CC=C(C=C3)O)OC(=O)C4=CC(=C(C(=C4)O)C(=O)C5=C(C=CC=C5O)C(=O)O)O
('Pkinase', 'Ank_4')	5.88276e-07	C1CN(CCC1N2C=C(N=C2)C3=CC=CC=N3)CC4=CC=C(C=C4)C5=C(C=C6C(=N5)C=CN7C6=NN=C7N)C8=CC=CC=C8
('Pkinase', 'Ank_4')	5.88276e-07	CC1CC(C2=C1C(=NC=N2)N3CCN(CC3)C(=O)C(CNC(C)C)C4=CC=C(C=C4)Cl)F
('Pkinase', 'Ank_4')	5.88276e-07	CC1CN(CCN1)C2=NC3=NC(=C(C=C3C=N2)C4=CC=CC=C4)C5=CC=C(C=C5)CN6CCC(CC6)C7=NC(=NN7)C8=CC=CC=N8.C(=O)(C(F)(F)F)O
('Pkinase', 'Ank_4')	5.88276e-07	CC1=C(C=CC2=C1C=CN2)NC3=C(C=NC=C3C#N)C4=CC=C(C=C4)OCCN5CCN(CC5)C
('Pkinase', 'Ank_4')	5.88276e-07	CC1(C2CCC1(C(C2NC(=O)C3=CC=C(C=C3)O)OC(=O)C4=CC(=C(C(=C4)O)C(=O)C5=C(C=CC=C5O)C(=O)O)O)C)C
('Pkinase', 'Ank_4')	5.88276e-07	CCCC(=O)OC1C(C2(C3C=C(C(=O)C3CC(=CC2C4C1(C4(C)C)OC(=O)CCC)CO)C)O)C
('Pkinase', 'Ank_4')	5.88276e-07	CCCCCCCCCCC1=CC2=C(C=C1)N(C(C(=O)NC(C2)CO)C(C)C)C
('Pkinase', 'Ank_4')	5.88276e-07	COC1=C(C=CC2=C1CCC(CC2)N3CCOCC3)NC4=NC=C(C(=N4)NC5C6CC(C5C(=O)N)C=C6)Cl
('Pkinase', 'Ank_4')	5.88276e-07	CNC(=O)C1CC(C(C1)OC(=O)C2=CC(=C(C(=C2)O)C(=O)C3=C(C=CC=C3O)C(=O)O)O)NC(=O)C4=CC=C(C=C4)O
('Pkinase', 'Ank_4')	0	CC1=C2C=C(C=CC2=NN1)C3=CC(=CN=C3)OCC(CC4=CC(=CC=C4)Cl)N
('Pkinase', 'Ank_4')	5.88276e-07	CC1=CC=C(C=C1)C#CC2=CC=C(C=C2)OCCCC(=O)OCC3(CC(=C(C)C)C(=O)O3)CO
('Pkinase', 'Ank_4')	5.88276e-07	CC(C)C(C)(C1CN(CCN1)C2=NC(=C(C=C2)F)C3=C4C=CC=NC4=NN3)O
('Pkinase', 'Ank_4')	5.88276e-07	CC(C)NCC(C1=CC=C(C=C1)Cl)C(=O)N2CCN(CC2)C3=NC=NC4=C3C(CC4)C=C
('Pkinase', 'Ank_4')	5.88276e-07	C1=CC(=CC=C1CC(CN)NC(=O)C2=CC(=C(S2)C3=C4C=CNC4=NC=C3)Br)F
('Pkinase', 'Ank_4')	5.88276e-07	CC1CC(C23CC(C(C(O2)C(C)CCC(C4=C(C=CC(=C4)O)Br)OC)C)OC(=O)CC(OC(=O)CC1(O3)O)C(C)O)(C)C
('Pkinase', 'Ank_4')	5.88276e-07	CC1CC(C2=C1C(=NC=N2)N3CCN(CC3)C(=O)C(C4CCCN4)C5=CC=C(C=C5)Cl)O
('Pkinase', 'Ank_4')	5.88276e-07	CC1=C(C=C(C=C1NCCN2CCCC2)C(=O)CCC(F)(F)F)N3CCN(CC3)C4=NC=NC5=NNC(=C54)Br
('Pkinase', 'Ank_4')	5.88276e-07	C1CC(C(C1)OC(=O)C2=CC(=C(C(=C2)O)C(=O)C3=C(C=CC=C3O)C(=O)O)O)OC4=CC=C(C=C4)O
('Pkinase', 'Ank_4')	5.88276e-07	CCN1C2=CC(=NC(=C2N=C1C3=NON=C3N)C#CC(C)(C)O)OCC(C4=CC=CC=C4)N
('Pkinase', 'Ank_4')	5.88276e-07	C1=CC=C(C(=C1)CC(CN)NC(=O)C2=CC(=C(S2)C3=C4C=CNC4=NC=C3)Br)F
('Pkinase', 'Ank_4')	5.88276e-07	CC(C)C1C(=O)NC(CC2=C(N1C)C=CC(=C2)NC(=O)CCCCCCCCCCCCC(=O)NC3=CC4=C(CC(NC(=O)C(N4C)C(C)C)CO)C=C3)CO
('Pkinase', 'Ank_4')	5.88276e-07	CC1=CC2=C(C=C1)N=C(N=C2C3=C(C(=O)NC3=O)C4=CNC5=CC=CC=C54)N6CCN(CC6)C
('Pkinase', 'Ank_4')	5.88276e-07	CN1CCN(CC1)CC2=NN=C3N2C=CC4=NC(=C(C=C43)C5=CC=CC=C5)C6=CC=C(C=C6)CN7CCC(CC7)C8=NC(=NN8)C9=CC=CC=N9
('Pkinase', 'Ank_4')	7.05932e-06	CC1=C2C=C(C=CC2=NN1)C3=CC(=CN=C3)OCC(CC4=CC=CC=C4)N
('Pkinase', 'Ank_4')	5.88276e-07	C1CCC(CC1)CC(CN)NC(=O)C2=CC(=C(S2)C3=C4C=CNC4=NC=C3)Br
('Pkinase', 'Ank_4')	5.88276e-07	C1CC(C(CNC1)NC(=O)C2=CC=C(C=C2)O)NC(=O)C3=CC(=C(C(=C3)O)C(=O)C4=C(C=CC=C4O)C(=O)O)O
('Pkinase', 'Ank_4')	5.88276e-07	CCCCC(CC)C(=O)OCC1(CC(=CC2=CC(=C(C=C2)Cl)F)C(=O)O1)CO
('Pkinase', 'Ank_4')	4.94152e-06	CCN1CCOCCN2C=C(C3=CC=CC=C32)C4=C(C5=CN(CCOCC1)C6=CC=CC=C65)C(=O)NC4=O
('Pkinase', 'Ank_4')	0.00122509	CC1CCN(CC1N(C)C2=NC=NC3=C2C=CN3)C(=O)CC#N
('Pkinase', 'Ank_4')	5.88276e-07	CC1CC2(C(C2(C)C)C3C1(C4C=C(C(=O)C4(CC(=C3)CO)O)C)O)OC(=O)C
('Pkinase', 'Ank_4')	5.88276e-07	C1=CC=C(C=C1)C(=O)NCC2=CC=C(C=C2)N3C4=C(C=CC(=N4)C5=CN=CC=C5)N=C3C6=C(N=CC=C6)N
('Pkinase', 'Ank_4')	5.88276e-07	CN1C=C(C2=CC=CC=C21)C3=C(C(=O)NC3=O)C4=CN(C5=CC=CC=C54)C6CCN(CC6)CC7CC7
('Pkinase', 'Ank_4')	5.88276e-07	CN(C)CCOC1=CC=CC(=C1)C2=C(C(=O)NC2=O)C3=CNC4=CC=CC=C43
('Pkinase', 'Ank_4')	4.94152e-06	CN1C=C(C2=CC=CC=C21)C3=C(C(=O)NC3=O)C4=CN(C5=CC=CC=C54)CCCSC(=N)N
('Pkinase', 'Ank_4')	5.88276e-07	CC(C)C(C)(C1CN(CCN1)C2=NC(=C3C4=C(NN3)N=CC=C4)C(=CC2=O)F)O
('Pkinase', 'Ank_4')	5.88276e-07	C1CC(C(CNC1)NC(=O)C2=CC=C(C=C2)O)OC(=O)C3=CC(=C(C(=C3)O)C(=O)C4=C(C=CC=C4O)C(=O)O)O
('Pkinase', 'Ank_4')	5.88276e-07	CC1=C2C(=CC=C1)N=C(N=C2C3=C(C(=O)NC3=O)C4=CNC5=CC=CC=C54)N6CCN(CC6)C
('Pkinase', 'Ank_4')	5.88276e-07	C1=CC=C(C=C1)C(CN)NC(=O)C2=CC(=C(S2)C3=C4C=CNC4=NC=C3)Br
('Pkinase', 'Ank_4')	5.88276e-07	CC(=O)NC1=CC=CC(=C1)C2=NC3=C(C=C2)N=C(N3C4=CC=C(C=C4)CC(=O)NC5=CC=CC=C5)C6=C(N=CC=C6)N
('Pkinase', 'Ank_4')	5.88276e-07	CC(C)NCC(C1=CC=C(C=C1)Cl)C(=O)N2CCN(CC2)C3=NC=NC4=C3C(CC4)CF
('Pkinase', 'Ank_4')	5.88276e-07	CCCCCCN1C=C2CC(NC(=O)C(N(C3=CC=CC1=C23)C)C(C)C)CO
('Pkinase', 'Ank_4')	6.70635e-05	CN(C)CCCN1C=C(C2=CC=CC=C21)C3=C(C(=O)NC3=O)C4=CNC5=CC=CC=C54
('Pkinase', 'Ank_4')	5.88276e-07	CCN1C2=C(C(=NC=C2OCC3CCCNC3)C#CC(C)(C)O)N=C1C4=NON=C4N
('Pkinase', 'Ank_4')	5.88276e-07	CN1CC2CC3=C(C4=CC=CC=C4N3CC2C1)C5=C(C(=O)NC5=O)C6=CN(C7=CC=CC=C76)C
('Pkinase', 'Ank_4')	5.88276e-07	CCN1C2=C(C(=NC=C2OCC3CCNCC3)C#CC(C)(C)O)N=C1C4=NON=C4N
('Pkinase', 'Ank_4')	0.000135304	CN(C)CC1CCN2C=C(C3=CC=CC=C32)C4=C(C5=CN(CCO1)C6=CC=CC=C65)C(=O)NC4=O
('Pkinase', 'Ank_4')	5.88276e-07	CC1CC(C23CC(C(C(O2)C(C)CCC(C4=CC(=CC=C4)O)OC)C)OC(=O)CC(OC(=O)CC1(O3)O)C(C)O)(C)C
('Pkinase', 'Ank_4')	5.88276e-07	CC1=C2C(=NN1)N=CC(=N2)C3=CC(=C(N=C3C4=C(OC=C4)C)N)OCC(CC5=CNC6=CC=CC=C65)N
('Pkinase', 'Ank_4')	5.88276e-07	CC1=C(C=CC2=C1C=CN2)NC3=C(C=NC=C3C#N)C4=CC5=C(O4)C=CC(=C5)CN6CCNCC6
('RNase_PH_C', 'Arm')	0	(4r)-2-methylpentane-2,4-diol
('RNase_PH_C', 'Arm')	0	sodium ion
('RNase_PH_C', 'Arm')	0	C1COCCN1CCS(=O)(=O)O
('RNase_PH_C', 'Arm')	0	dihydrogenphosphate ion
('RNase_PH_C', 'Arm')	0	bromo group
('RNase_PH_C', 'Arm')	0.00023884	5-o-phosphono-beta-d-ribofuranose
('RNase_PH_C', 'Arm')	0	magnesium ion
('RNase_PH_C', 'Arm')	0	[Zn]
('RNase_PH_C', 'Arm')	0	glycerol
('RNase_PH_C', 'Arm')	0	uracil arabinose-5'-phosphate
('RNase_PH_C', 'Arm')	0	[H-].[O-]P(=O)([O-])[O-]
('RNase_PH_C', 'Arm')	0	C1=NC2=C(C(=N1)N)N=CN2C3C(C(C(O3)COP(=O)(O)O)O)O
('Helicase_C', 'RNA_pol_Rpb1_2')	1.88393e-17	hydroxide ion
('Helicase_C', 'RNA_pol_Rpb1_2')	3.78232e-12	dihydrogenphosphate ion
('Helicase_C', 'RNA_pol_Rpb1_2')	1.3976e-15	C1=NC2=C(C(=N1)N)N=CN2C3C(C(C(O3)COP(=O)(O)OP(=O)(O)OP(=O)(O)O)O)O
('Helicase_C', 'RNA_pol_Rpb1_2')	2.71106e-11	C1=NC2=C(C(=N1)N)NC(=O)N2C3C(C(C(O3)CO)O)O
('Helicase_C', 'RNA_pol_Rpb1_2')	2.91717e-15	C1=NC2=C(C(=N1)N)N=CN2C3C(C(C(O3)COP(=O)(O)OP(=O)(O)O)O)O
('Helicase_C', 'RNA_pol_Rpb1_2')	2.71106e-11	C1=NC2=C(C(=N1)N)NC(=O)N2C3C(C(C(O3)COP(=O)(O)O)O)O
('Actin', 'HMG_box')	0.00024607	3-cyclohexyl-1-propylsulfonic acid
('Actin', 'HMG_box')	3.99354e-10	l-(n,n dimethyl)lysine
('Actin', 'HMG_box')	3.34336e-13	COC1=CC(=C(C=C1)N2C(SCC2=O)C3=CC(=CC=C3)Br)OC
('Actin', 'HMG_box')	2.78471e-06	tris(hydroxymethyl)aminomethane
('Actin', 'HMG_box')	1.4006e-11	hexane-1,6-diol
('Actin', 'HMG_box')	3.34336e-13	C1C(=O)N(C(S1)C2=CC(=CC=C2)Br)C3=C(C=CC(=C3)Cl)O
('Actin', 'HMG_box')	0	C[Hg+].C(C(C(=O)[O-])N)S
('Actin', 'HMG_box')	3.04094e-14	latrunculin b
('Actin', 'HMG_box')	3.32219e-06	methylene carbonyl group
('Actin', 'HMG_box')	0	s-(methylmercury)-l-cysteine
('DEAD', 'CTP_synth_N')	0	hydroxide ion
('DEAD', 'CTP_synth_N')	0	dihydrogenphosphate ion
('DEAD', 'CTP_synth_N')	0	C1=NC2=C(C(=N1)N)N=CN2C3C(C(C(O3)COP(=O)(O)OP(=O)(O)OP(=O)(O)O)O)O
('DEAD', 'CTP_synth_N')	4.29801e-10	C1=NC2=C(C(=N1)N)NC(=O)N2C3C(C(C(O3)CO)O)O
('DEAD', 'CTP_synth_N')	0	C1=NC2=C(C(=N1)N)N=CN2C3C(C(C(O3)COP(=O)(O)OP(=O)(O)O)O)O
('DEAD', 'CTP_synth_N')	4.29801e-10	C1=NC2=C(C(=N1)N)NC(=O)N2C3C(C(C(O3)COP(=O)(O)O)O)O
('Glutaredoxin', 'Pyr_redox_2')	0.000795171	l-homoserine
('Glutaredoxin', 'Pyr_redox_2')	0	[H-].[O-]S(=O)(=O)[O-]
('Glutaredoxin', 'Pyr_redox_2')	0	chloro group
('Glutaredoxin', 'Pyr_redox_2')	1.33636e-09	cacodylic acid
('Glutaredoxin', 'Pyr_redox_2')	0.000257825	C1=CC=C2C(=C1)N=C(S2)C3(C=CC(=O)C=C3)O
('Glutaredoxin', 'Pyr_redox_2')	4.68886e-11	d-gamma-glutamyl-l-cysteinylglycine
('Glutaredoxin', 'Pyr_redox_2')	0.000230104	[Fe]
('Glutaredoxin', 'Pyr_redox_2')	8.62393e-08	C1=CC=NC(=C1)C2=NC(=CC=C2)C3=CC=CC=N3.[Cl-].[Pt+2]
('Glutaredoxin', 'Pyr_redox_2')	0	sulfate anion
('Glutaredoxin', 'Pyr_redox_2')	0.00472067	C(#N)S
('Glutaredoxin', 'Pyr_redox_2')	0	di(hydroxyethyl)ether
('AAA', 'PCI')	1.29498e-10	l-glutamine free neutral
('AAA', 'PCI')	1.14182e-12	l-valine free neutral
('AAA', 'PCI')	2.43397e-10	l-glycine free neutral
('AAA', 'PCI')	7.06867e-12	C(CC(C(=O)O)N)CN=C(N)N
('AAA', 'PCI')	4.84679e-10	d-alanine
('AAA', 'PCI')	1.17642e-08	l-glutamic acid free neutral
('AAA', 'PCI')	2.99384e-11	l-methionine free neutral
('AAA', 'PCI')	1.25858e-11	C1=CC=C2C(=C1)C(=CN2)CC(C(=O)O)N
('AAA', 'PCI')	1.88717e-12	l-isoleucine free neutral
('AAA', 'PCI')	3.76837e-12	C1=C(NC=N1)CC(C(=O)O)N
('AAA', 'PCI')	3.01521e-12	l-threonine free neutral
('AAA', 'PCI')	1.04388e-11	C1=CC(=CC=C1CC(C(=O)O)N)O
('AAA', 'PCI')	1.04388e-11	C1=CC=C(C=C1)CC(C(=O)O)N
('AAA', 'PCI')	4.67718e-12	l-lysine-free neutral/with side chain deprotonated nz
('AAA', 'PCI')	1.14182e-12	l-leucine free neutral
('AAA', 'PCI')	2.99384e-11	beta-l-aspartic acid
('AAA', 'PCI')	8.61347e-12	l-proline free neutral
('AAA', 'PCI')	1.47603e-10	free cysteine
('AAA', 'PCI')	1.88717e-12	d-asparagine
('AAA', 'PCI')	2.53869e-11	l-serine free neutral
('ABC_tran', 'Fer4')	0.000312142	COC1C(CC2CN3CCC4=C(C3CC2C1C(=O)OC)NC5=C4C=CC(=C5)OC)OC(=O)C6=CC(=C(C(=C6)OC)OC)OC
('ABC_tran', 'Fer4')	0.00105341	CC(C)C(CCCN(C)CCC1=CC(=C(C=C1)OC)OC)(C#N)C2=CC(=C(C=C2)OC)OC
('ABC_tran', 'Fer4')	0.000191594	CCCN(CCC)S(=O)(=O)C1=CC=C(C=C1)C(=O)O
('ABC_tran', 'Fer4')	0.000131524	C1=CC(=C(C=C1C2(C3=C(C(=C(C(=C3Br)Br)Br)Br)C(=O)O2)C4=CC(=C(C=C4)O)S(=O)(=O)O)S(=O)(=O)O)O
('Myosin_head', 'PH')	0	(2s,3s)-1,4-dimercaptobutane-2,3-diol
('Myosin_head', 'PH')	2.35311e-07	C1=C(C=C(C(=C1Br)O)C2=C(C(=C(N2)Br)Br)Br)Br
('Myosin_head', 'PH')	5.17005e-05	vanadate ion
('Myosin_head', 'PH')	0	dihydrogenphosphate ion
('Myosin_head', 'PH')	0	C1=NC2=C(C(=N1)N)N=CN2C3C(C(C(O3)COP(=O)(O)OP(=O)(O)O)O)O
('Myosin_head', 'PH')	2.35311e-07	C(CCCC[NH3+])CCC[NH3+].[Cl-].[Cl-]
('Myosin_head', 'PH')	0	chloro group
('Myosin_head', 'PH')	0	tris(hydroxymethyl)aminomethane
('Myosin_head', 'PH')	4.70415e-06	CN1C=C(N=C1)CC(C(=O)O)N
('Myosin_head', 'PH')	0	[H-].[O-]S(=O)(=O)[O-]
('Myosin_head', 'PH')	0	magnesium ion
('Myosin_head', 'PH')	0	[H-].[O-]P(=O)([O-])[O-]
('Myosin_head', 'PH')	0	sulfate anion
('Myosin_head', 'PH')	0	ethylene glycol
('Myosin_head', 'PH')	0	C(#N)S
('Myosin_head', 'PH')	0	[Be+2].[F-].[F-]
('Myosin_head', 'PH')	0	[H+].C(CO)O
('LSM', 'GTP_EFTU_D2')	4.25625e-10	CC1=CC2=C(C=C1C)N(C=N2)C3C(C(C(O3)CO)OP(=O)(O)OC(C)CNC(=O)CCC4(C(C5C6(C(C(C(=N6)C(=C7C(C(C(=N7)C=C8C(C(C(=N8)C(=C4[N-]5)C)CCC(=O)N)(C)C)CCC(=O)N)(C)CC(=O)N)C)CCC(=O)N)(C)CC(=O)N)C)CC(=O)N)C)O.[C-]#N.[Co+2]
('LSM', 'GTP_EFTU_D2')	4.25625e-10	[Co].[Co]
('LSM', 'GTP_EFTU_D2')	0.00304895	[H+].C(CO)O
('LSM', 'GTP_EFTU_D2')	0.00299804	sodium ion
('LSM', 'GTP_EFTU_D2')	1.51524e-13	hexaethylene glycol
('LSM', 'GTP_EFTU_D2')	0.000771428	[H+].CC(=O)O
('LSM', 'GTP_EFTU_D2')	0.00109704	acetate ion
('LSM', 'GTP_EFTU_D2')	6.82348e-19	uridine
('LSM', 'GTP_EFTU_D2')	1.48409e-06	citric acid
('LSM', 'GTP_EFTU_D2')	1.88783e-14	uracil arabinose-5'-phosphate
('LSM', 'GTP_EFTU_D2')	0.00304895	ethylene glycol
('WD40', 'ASF1_hist_chap')	0.00647245	isopropyl alcohol
('Helicase_C', 'Ribosomal_L2_C')	0.000123547	hydroxide ion
('Helicase_C', 'Ribosomal_L2_C')	0.0070993	dihydrogenphosphate ion
('Helicase_C', 'Ribosomal_L2_C')	0.00173233	C1=NC2=C(C(=N1)N)N=CN2C3C(C(C(O3)COP(=O)(O)OP(=O)(O)OP(=O)(O)O)O)O
('Helicase_C', 'Ribosomal_L2_C')	2.57379e-09	C1=NC2=C(C(=N1)N)NC(=O)N2C3C(C(C(O3)CO)O)O
('Helicase_C', 'Ribosomal_L2_C')	1.01945e-05	C1=NC2=C(C(=N1)N)N=CN2C3C(C(C(O3)COP(=O)(O)OP(=O)(O)O)O)O
('Helicase_C', 'Ribosomal_L2_C')	2.57379e-09	C1=NC2=C(C(=N1)N)NC(=O)N2C3C(C(C(O3)COP(=O)(O)O)O)O
('Pyr_redox_2', 'ETF')	9.70656e-06	CC1=C(C(=O)C(=C(C1=O)OC)OC)CC=C(C)CCC=C(C)CCC=C(C)CCC=C(C)CCC=C(C)CCC=C(C)C
('Pyr_redox_2', 'ETF')	1.68247e-05	CC1=C(C(=C(C(=C1O)OC)OC)O)CC=C(C)CCC=C(C)C
('Pyr_redox_2', 'ETF')	0	[HH]
('Pyr_redox_2', 'ETF')	0	C1=CC(=C[N+](=C1)C2C(C(C(O2)COP(=O)([O-])OP(=O)(O)OCC3C(C(C(O3)N4C=NC5=C4N=CN=C5N)O)O)O)O)C(=O)N
('Pyr_redox_2', 'ETF')	0.0013781	CC1=CC2=C(C=C1C)N(C3=NC(=O)NC(=O)C3=N2)CC(C(C(COP(=O)(O)OP(=O)(O)OCC4C(C(C(O4)N5C=NC6=C5N=CN=C6N)O)O)O)O)O
('Pyr_redox_2', 'ETF')	1.68247e-05	ubiquinone-2
('Pyr_redox_2', 'ETF')	5.7004e-05	CC1=C(C(=C(C(=C1O)OC)OC)O)CC=C(C)CCC=C(C)CCC=C(C)CCC=C(C)CCC=C(C)CCC=C(C)C
('Pyr_redox_2', 'ETF')	0	C1C=CN(C=C1C(=O)N)C2C(C(C(O2)COP(=O)(O)OP(=O)(O)OCC3C(C(C(O3)N4C=NC5=C4N=CN=C5N)O)O)O)O
('Sec23_trunk', 'SNARE')	0.00547224	C1=NC2=C(N1C3C(C(C(O3)COP(=O)(O)OP(=O)(NP(=O)(O)O)O)O)O)NC(=NC2=O)N
('Sec23_trunk', 'SNARE')	0	dihydrogenphosphate ion
('Sec23_trunk', 'SNARE')	0	C1=NC2=C(N1C3C(C(C(O3)COP(=O)(O)OP(=O)(O)O)O)O)NC(=NC2=O)N
('Sec23_trunk', 'SNARE')	0	C1=NC2=C(N1C3C(C(C(O3)COP(=O)(O)OP(=O)(O)OP(=O)(O)O)O)O)NC(=NC2=O)N
('Pyr_redox_2', 'Rieske')	0	CC1=C(C(=O)C(=C(C1=O)OC)OC)CC=C(C)CCC=C(C)CCC=C(C)CCC=C(C)CCC=C(C)CCC=C(C)C
('Pyr_redox_2', 'Rieske')	0	CC1=C(C(=C(C(=C1O)OC)OC)O)CC=C(C)CCC=C(C)C
('Pyr_redox_2', 'Rieske')	0	[HH]
('Pyr_redox_2', 'Rieske')	0	C1=CC(=C[N+](=C1)C2C(C(C(O2)COP(=O)([O-])OP(=O)(O)OCC3C(C(C(O3)N4C=NC5=C4N=CN=C5N)O)O)O)O)C(=O)N
('Pyr_redox_2', 'Rieske')	0	ubiquinone-2
('Pyr_redox_2', 'Rieske')	0	CC1=C(C(=C(C(=C1O)OC)OC)O)CC=C(C)CCC=C(C)CCC=C(C)CCC=C(C)CCC=C(C)CCC=C(C)C
('Pyr_redox_2', 'Rieske')	0	C1C=CN(C=C1C(=O)N)C2C(C(C(O2)COP(=O)(O)OP(=O)(O)OCC3C(C(C(O3)N4C=NC5=C4N=CN=C5N)O)O)O)O
('PAP2', 'PAP2')	0	hydroxide ion
('PAP2', 'PAP2')	5.87934e-06	CCCCCCCCCCCCCCC(C(C(COP(=O)(O)[O-])[NH3+])O)O
('PAP2', 'PAP2')	9.68395e-05	CCCCCCCCCCCCCCCC(C(CO)N)O
('PAP2', 'PAP2')	5.87934e-06	CCCCCCCCCCCCCCC(C(C(COP(=O)(O)O)N)O)O
('PAP2', 'PAP2')	5.87934e-06	CCCCCCCCCCCCCCCC(C(COP(=O)(O)O)N)O
('PAP2', 'PAP2')	0	dihydrogenphosphate ion
('PAP2', 'PAP2')	7.04493e-05	CCCCCCCCCCCCCCC(C(C(CO)N)O)O
('PAP2', 'PAP2')	0.0011834	C(C(COC=O)OC=O)O
('PAP2', 'PAP2')	4.93289e-05	(2s,3r,4e)-2-aminooctadec-4-ene-1,3-diol
('PAP2', 'PAP2')	0.00197021	rapamycin immunosuppressant drug
('PAP2', 'PAP2')	1.17552e-05	(2s,3r,4e)-2-amino-3-hydroxyoctadec-4-en-1-yl dihydrogen phosphate
('S4', 'Ribosomal_L5_C')	9.40441e-08	CCC1CN2CCC3=CC(=C(C=C3C2CC1CC4C5=CC(=C(C=C5CCN4)OC)OC)OC)OC
('S4', 'Ribosomal_L5_C')	0	magnesium ion
('S4', 'Ribosomal_L5_C')	2.28374e-07	neomycin
('S4', 'Ribosomal_L5_C')	9.40441e-08	CCC1CN2CCC3=CC(=C(C=C3C2CC1CC4C5=CC(=C(C=C5CCN4)OC)OC)OC)OC.Cl.Cl
('RhoGEF', 'RasGEF_N')	0	C1=NC2=C(N1C3C(C(C(O3)COP(=O)(O)OP(=O)(O)O)O)O)NC(=NC2=O)N
('RhoGEF', 'RasGEF_N')	0	C1=NC2=C(N1C3C(C(C(O3)COP(=O)(O)OP(=O)(O)OP(=O)(O)O)O)O)NC(=NC2=O)N
('Pkinase', 'Sugar_tr')	1.35667e-05	CC1=C(C=C(C=C1)NC(=O)NC2=CC(=C(C=C2)Cl)C(F)(F)F)C(=O)NC3=C(N(N=C3)CC4=CC=C(C=C4)OC)N
('Pkinase', 'Sugar_tr')	8.4624e-05	CC1=C2C=C(C=CC2=NN1)C3=CC(=CN=C3)OCC(CC4=CC(=CC=C4)OC(F)(F)F)N
('Pkinase', 'Sugar_tr')	1.35667e-05	C1CC(C(C1)NC2=NC=NC3=C2C=CNC3=O)C#N
('Pkinase', 'Sugar_tr')	1.35667e-05	CCSCC1=CC2=C(C=C1)N3C4CC(C(O4)(N5C6=C(C=C(C=C6)CSCC)C7=C8CNC(=O)C8=C2C3=C75)C)(C(=O)OC)O
('Pkinase', 'Sugar_tr')	1.35667e-05	CC1CCN(CC1N2C=NC3=CN=C4C(=C32)C=CN4)C(=O)CC#N
('Pkinase', 'Sugar_tr')	1.35667e-05	CC1=NC2=CN=C3C(=C2N1C4CCC(C4)O)C=CN3
('Pkinase', 'Sugar_tr')	1.8899e-06	C1CNCCC12CC(C2)NC3=NC4=C(C=C3)N=NN4C5=CC(=CC=C5)OC(F)(F)F
('Pkinase', 'Sugar_tr')	1.35667e-05	CN1C2=NC(=NC=C2C=C(C1=O)C3=C(C=CC=C3Cl)Cl)NC4=CC=C(C=C4)O
('Pkinase', 'Sugar_tr')	6.53896e-07	CNS(=O)(=O)C1=CC=CC=C1NC2=NC(=NC=C2Cl)NC3=CC(=C(C(=C3)OC)OC)OC
('Pkinase', 'Sugar_tr')	1.8899e-06	CC(C)C(COC1=NC(=CN=C1)C2=CC3=C(C=C2)NC=C3C4=C(N=C(C=C4)N)F)N
('Pkinase', 'Sugar_tr')	4.15356e-05	CC(C)N1C2=C(C(=N1)C3=CC(=CC(=C3)Br)O)C(=NC=N2)N
('Pkinase', 'Sugar_tr')	1.35667e-05	CC1=C(C(=CC=C1)C)C=CN2C=NC3=C2N=CN=C3NC4=CC=C(C=C4)P(=O)(C)C
('Pkinase', 'Sugar_tr')	1.35667e-05	CC(=O)N(CCCN(C)C)C1=CC=C(C=C1)NC(=C2C3=C(C=C(C=C3)C(=O)OC)NC2=O)C4=CC=CC=C4
('Pkinase', 'Sugar_tr')	1.35667e-05	C1=CC(=C2C(=C1Cl)C3=C(S2)C(=O)N=CN3)Cl
('Pkinase', 'Sugar_tr')	0.000909396	CC1=CC2=C(N1)C=CC(=C2F)OC3=NC=NC4=CC(=C(C=C43)OC)OCCCN5CCCC5
('Pkinase', 'Sugar_tr')	1.8899e-06	C1CCC(C(C1)N)NC2=NC3=C(C=NN3C=C2)C4=CC5=CC=CC=C5C=C4
('Pkinase', 'Sugar_tr')	1.35667e-05	CC1=CC(=O)N(N=C1C(=O)NC2=CC(=C(C=C2)OC3=C4C=C(C(=CC4=NC=C3)OCCCN5CCOCC5)OC)F)C6=CC=CC=C6C(F)(F)F
('Pkinase', 'Sugar_tr')	1.35667e-05	CC(C1CC1)NC(=O)C2=CNC3=NC=C(N=C23)OC4=CC5=C(CCC5NC(=O)C)C=C4
('Pkinase', 'Sugar_tr')	2.83265e-06	COC1=C(C=CC(=C1)C=C2C(=O)NC(=S)S2)O
('Pkinase', 'Sugar_tr')	1.74293e-05	COC1=CC=C(C=C1)NC(=O)NC2=CC=C(C=C2)C3=CSC4=C3C(=NC=C4C5=CN(N=C5)CC(CO)O)N
('Pkinase', 'Sugar_tr')	1.74293e-05	CC1=C(SC(=N1)N)C2=NC(=NC=C2)NC3=CC=C(C=C3)N4CCOCC4
('Pkinase', 'Sugar_tr')	6.53896e-07	CC1=C2C=C(C=CC2=NN1)C3=CC(=CN=C3)OCC(CC4=CC(=CC=C4)Cl)N
('Pkinase', 'Sugar_tr')	1.8899e-06	C1CC(CN(C1)C2=NC(=CN=C2)C3=CC4=C(C=C3)NC=C4C5=C(N=C(C=C5)N)F)N
('Pkinase', 'Sugar_tr')	7.16607e-05	CN1C2=CC=CC=C2C3=C4C(=C5C6=CC=CC=C6N(C5=C31)CCC#N)CNC4=O
('Pkinase', 'Sugar_tr')	5.92175e-06	CC(C)S(=O)(=O)C1=CC=CC=C1NC2=NC(=NC=C2Cl)NC3=C(C=C(C=C3)N4CCC(CC4)N5CCN(CC5)C)OC
('Pkinase', 'Sugar_tr')	1.35667e-05	CC1=NN(C(=C1)C(=O)NC2=C(C=CC(=C2)OC3=CN4C(=NC(=N4)NC(=O)C5CC5)C=C3)F)C
('Pkinase', 'Sugar_tr')	1.35667e-05	CC1=C(C=C(C=C1)NC(=O)C2=CC(=CC=C2)C(F)(F)F)C(=O)NC3=CN=C(N=C3)NC4=CC(=CC=C4)NC(=O)C=C
('Pkinase', 'Sugar_tr')	1.35667e-05	C1=CC=C(C=C1)NC(=O)C2=CC=CC3=C2C=CC(=C3)C4=CSC5=NC=NC(=C45)N
('Pkinase', 'Sugar_tr')	1.35667e-05	CC1=CC(=CC(=C1)NC(=O)NC2=CC=C(C=C2)C3=C4C(=CC=C3)ON=C4N)C
('Pkinase', 'Sugar_tr')	1.8899e-06	CN1CC2CCC1CN2CC3=NC(=O)C4=C(N3)C5=C(O4)C=CC(=C5)Br
('Pkinase', 'Sugar_tr')	1.35667e-05	CC1=CC(=CC=C1)NC(=O)NC2=CC=C(C=C2)C3=CN=CC4=C3C(=NN4)N
('Pkinase', 'Sugar_tr')	1.35667e-05	C1CCC(C(C1)N)NC2=NC(=C3C(=C2)NC=NC3=O)NC4=CC=CC5=C4NC=C5
('Pkinase', 'Sugar_tr')	0.000172349	C1=CC(=C(C=C1Cl)F)C2=C(C=C(N2)C3=NC(=NC=C3)N)C(=O)N
('Pkinase', 'Sugar_tr')	1.35667e-05	CC1=C(C(=CC=C1)Cl)NC(=O)C2=CN=C(S2)NC3=NC(=NC(=C3)C)C
('Pkinase', 'Sugar_tr')	4.15356e-05	C1COCC1N2C3=C(C(=N2)C4=CC(=C(C=C4)Cl)O)C(=NC=N3)N
('Pkinase', 'Sugar_tr')	1.35667e-05	CN1CCC(CC1)C2=CC=C(C=C2)NC3=NN(C(=N3)N)C4=CC=CC=N4
('Pkinase', 'Sugar_tr')	1.35667e-05	CN1C2=NC(=NC=C2C=C(C1=O)C3=C(C=CC=C3Cl)Cl)NC4=CC=CC(=C4)CO
('Pkinase', 'Sugar_tr')	1.35667e-05	CC(C1=CC=CC=C1)NC(=O)N2CCOC3=C2C=CC(=C3)OC4=C5C=C(C(=CC5=NC=C4)OC)OC
('Pkinase', 'Sugar_tr')	0.000909396	CC1=C(NC(=C1CCC(=O)O)C)C=C2C3=CC=CC=C3NC2=O
('Pkinase', 'Sugar_tr')	1.35667e-05	C1CC1C2=CN=C3C(=N2)C(=CN3)C(=O)NC(C4CC4)C(=O)N5CCC(C5)C#N
('Pkinase', 'Sugar_tr')	1.35667e-05	CC1=CC=C(C=C1)NC(=O)NC2=CC=C(C=C2)C3=CSC4=C3C(=NC=C4C5=CN(N=C5)C(C)C(=O)NC)N
('Pkinase', 'Sugar_tr')	1.74293e-05	C1=CC(=CC(=C1)F)NC(=O)NC2=CC=C(C=C2)C3=CSC4=C3C(=NC=C4C5=COC=C5)N
('Pkinase', 'Sugar_tr')	1.35667e-05	COC1=CC(=CC(=C1OC)OC)NC2=NC=CC(=N2)NC3=CC(=NO3)C4CCCCC4
('Pkinase', 'Sugar_tr')	1.35667e-05	CN1C2=NC(=NC=C2C=C(C1=O)C3=C(C=CC=C3Cl)Cl)NC4=CC=CC=C4
('Pkinase', 'Sugar_tr')	1.35667e-05	CCN1CCN(CC1)C2=CC=C(C=C2)NC3=NC=C(C(=N3)NC4=CC5=C(C=C4)NN=C5)C#N
('Pkinase', 'Sugar_tr')	1.35667e-05	CN1CCN(CC1)CCOC2=CC(=C3C(=C2)N=CN=C3NC4=C(C=CC5=C4OCO5)Cl)OC6CCOCC6
('Pkinase', 'Sugar_tr')	1.12631e-07	C1C2=C(C3=CC=CC=C3NC1=O)NC4=C2C=C(C=C4)[N+](=O)[O-]
('Pkinase', 'Sugar_tr')	1.35667e-05	CC1(CCN(CC1)S(=O)(=O)C)N2C=NC3=CN=C4C(=C32)C=CN4
('Pkinase', 'Sugar_tr')	4.15356e-05	CC(C)N1C2=C(C(=N1)C3=CC(=CC=C3)O)C(=NC=N2)N
('Pkinase', 'Sugar_tr')	3.40101e-05	CN1C2=NC(=NC=C2C=C(C1=O)C3=C(C=CC=C3Cl)Cl)NC4=CC(=CC=C4)SC
('Pkinase', 'Sugar_tr')	1.35667e-05	CN1C=C(C=N1)C2=CN=C(C3=C2SC=C3C4=CC=C(C=C4)NC(=O)NC5=CC=C(C=C5)OC(F)F)N
('Pkinase', 'Sugar_tr')	1.35667e-05	CN1CCN(CC1)C2=CC3=C(C=C2)NC(=C4C(=C5C=CC=CC5=NC4=O)N)N3
('Pkinase', 'Sugar_tr')	1.35667e-05	CC1=CC(=C2C(=C1)N=C(O2)NC3=CC=C(C=C3)C4=NN(C5=C4C(=NC=N5)N)C6CCC(CC6)OCCOC)C
('Pkinase', 'Sugar_tr')	1.35667e-05	CC1=C(C=CC(=C1)NC(=O)NC2=CC=C(C=C2)C3=C4C(=CC=C3)NN=C4N)F
('Pkinase', 'Sugar_tr')	1.35667e-05	CC(C)(C(=O)N)N1C=C(C=N1)C2=CN=C(C3=C2SC=C3C4=CC=C(C=C4)NC(=O)NC5=CC(=CC=C5)F)N
('Pkinase', 'Sugar_tr')	1.8899e-06	C1CC(CCC1N)NC2=C3C(=CC(=C2)Br)C=C(O3)C(=O)O
('Pkinase', 'Sugar_tr')	1.35667e-05	C1CC(CCC1CN2C3=NC(=NC=C3C(=N2)C4=CC=C(C=C4)N5CCNCC5)NCCCC6=CC=CC=C6)N
('Pkinase', 'Sugar_tr')	1.74293e-05	CC1=CC=C(C=C1)NC(=O)NC2=CC=C(C=C2)C3=CSC4=C3C(=NC=C4C5=CN(N=C5)C)N
('Pkinase', 'Sugar_tr')	4.15356e-05	COC1=C(C=C(C=C1)C2=NN(C3=C2C(=NC=N3)N)C4CCC4)OC
('Pkinase', 'Sugar_tr')	1.35667e-05	CC1=CC(=CC2=C1NC(=C3C(=CC=NC3=O)NCC(C4=CC(=CC=C4)Cl)O)N2)N5CCOCC5
('Pkinase', 'Sugar_tr')	1.35667e-05	CCC1=NC2=C(C=CNC2=O)C(=N1)NC3CCCC3C#N
('Pkinase', 'Sugar_tr')	0	CC(C)N1C=NC2=C1N=C(N=C2NC3=CC(=CC=C3)Cl)NCCO
('Pkinase', 'Sugar_tr')	1.35667e-05	CNC(=O)C1=CC=CC=C1NC2=NC(=NC=C2Cl)NC3=C(C=C(C=C3)N4CCOCC4)OC
('Pkinase', 'Sugar_tr')	1.35667e-05	CC(C)C1=CC=C(C=C1)NC(=O)C2=CC=CC(=C2)C3=NN(C4=C3C(=NC=N4)N)C5CCCN(C5)C(=O)C=C
('Pkinase', 'Sugar_tr')	1.74293e-05	CCN1CCN(CC1)C2=CC=C(C=C2)NC3=NC=CC(=N3)C4=C(N=C5N4C=CC=C5)C6=CC(=CC=C6)C(=O)NC7=CC=CC=C7F
('Pkinase', 'Sugar_tr')	1.35667e-05	C1CC(CN(C1)C(=O)CC#N)N2C3=C4C=CN=C4N=CC3=NN2
('Pkinase', 'Sugar_tr')	1.35667e-05	C1=CC(=CC=C1C2=CC=NC3=NNC(=C23)N)NC(=O)NC4=C(C=CC(=C4)C(F)(F)F)F
('Pkinase', 'Sugar_tr')	1.35667e-05	CC(C)N1C2=C(C(=N1)C3=CC=C(C=C3)NC(=O)NC4=CC=CC(=C4)C(F)(F)F)C(=NC=N2)N
('Pkinase', 'Sugar_tr')	1.35667e-05	CC1=C2C(=CC(=C1)C3=C(C=CC=C3Cl)Cl)N=NC(=N2)NC4=CC=C(C=C4)OCC[N+]5(CCCC5)[O-]
('Pkinase', 'Sugar_tr')	1.35667e-05	C1=CC(=CC(=C1)NC2=NOC3=C2C=CC(=C3C(=O)NC4=CN=CN=C4)Cl)C(F)(F)F
('Pkinase', 'Sugar_tr')	1.35667e-05	CC(C1=NC2=CN=C3C(=C2N1C4CCC(CC4)CC#N)C=CN3)O
('Pkinase', 'Sugar_tr')	1.35667e-05	C1CCC(C1)N2C=C(C3=C2N=CN=C3N)C4=CC=C(C=C4)OC5=CC=CC=C5
('Pkinase', 'Sugar_tr')	1.35667e-05	COC1=C(C=C(C=C1)NC(=O)NC2=CC=C(C=C2)C3=C4C(=CC=C3)ON=C4N)Cl
('Pkinase', 'Sugar_tr')	1.8899e-06	C1CNCCC12CC(C2)CNC3=NC4=C(C=C3)N=NN4C5=CC=CC(=C5)C(F)(F)F
('Pkinase', 'Sugar_tr')	1.35667e-05	CN1C2=NC(=NC=C2C=C(C1=O)C3=C(C=CC=C3Cl)Cl)NC4=CC=C(C=C4)N5CCOCC5
('Pkinase', 'Sugar_tr')	1.35667e-05	CC1=C(C2=C(N=CN=C2S1)N)C3=CC=C(C=C3)NC(=O)NC4=CC(=CC=C4)Cl
('Pkinase', 'Sugar_tr')	6.53896e-07	C1=CC=NC(=C1)NS(=O)(=O)C2=CC=C(C=C2)NC=C3C4=C(C=CC5=C4SC=N5)NC3=O
('Pkinase', 'Sugar_tr')	1.35667e-05	CN(C)CC1=NC(=O)C2=C(N1)C3=C(S2)C=CC(=C3)C=CC4CC4
('Pkinase', 'Sugar_tr')	1.35667e-05	CCN(CC)CCOC1=CC=CC(=C1)NC2=NC=C3C=C(C(=O)N(C3=N2)C)C4=C(C=CC=C4Cl)Cl
('Pkinase', 'Sugar_tr')	1.35667e-05	C1=CC(=CC(=C1)Cl)NC(=O)NC2=CC=C(C=C2)C3=CSC4=C3C(=NC=C4)N
('Pkinase', 'Sugar_tr')	1.35667e-05	C1CCN(CC1)C2CCN(CC2)C3=CC4=NC(=C5C6=C(C=CC(=C6)OCC7=CC=CC=C7)NN5)N=C4C=C3
('Pkinase', 'Sugar_tr')	1.35667e-05	CC1=C(C2=C(N=CN=C2S1)N)C3=CC=C(C=C3)NC(=O)NC4=C(C=CC(=C4)C(F)(F)F)F
('Pkinase', 'Sugar_tr')	1.35667e-05	CN1C2=CC=CC=C2C=C1C(=O)NC3=C(C=C(C=C3)C4=CSC5=C4C(=NC=C5C=CC(=O)NCCN(C)C)N)OC
('Pkinase', 'Sugar_tr')	1.35667e-05	CC1=C(C=C(C=C1)NC(=O)C2=CC(=CC(=C2)OC3CCN(CC3)C)C(F)(F)F)NC4=NC5=CC=CC=C5N4C6=CC(=NC=N6)N
('Pkinase', 'Sugar_tr')	4.45098e-07	CC1CC=CC(=O)C(C(CC=CC2=CC(=CC(=C2C(=O)O1)O)OC)O)O
('Pkinase', 'Sugar_tr')	1.8899e-06	CN(C)CCN(C)C1=NC(=CN=C1)C2=CC3=C(C=C2)NC=C3C4=NC(=NC=C4)N
('Pkinase', 'Sugar_tr')	2.75535e-05	CN(C)CC(=O)N1CCC(CC1)C2=CC(=C(C=C2)NC(=O)C3=NC=C(N3)C#N)C4=CCCCC4
('Pkinase', 'Sugar_tr')	1.35667e-05	CC(C(C)(C)O)NC(=O)C1=CNC2=NC=C(N=C12)C3CC3
('Pkinase', 'Sugar_tr')	0.00051169	C1=CC(=C(C=C1C2=C(C(=O)C3=C(C=C(C=C3O2)O)O)O)O)O
('Pkinase', 'Sugar_tr')	1.35667e-05	CC(C)(C)OC(=O)NC1CCC(C1)N2C=NC3=CN=C4C(=C32)C=CN4
('Pkinase', 'Sugar_tr')	4.15356e-05	C1COCC1N2C3=C(C(=N2)C4=CC(=C(C=C4)F)O)C(=NC=N3)N
('Pkinase', 'Sugar_tr')	1.8899e-06	C1CN(CC1N)CC2=NC(=O)C3=C(N2)C4=C(O3)C=CC(=C4)Br
('Pkinase', 'Sugar_tr')	1.35667e-05	CC(C(=O)N1CC(C1)C#N)NC(=O)C2=CNC3=NC=C(N=C23)C4=NN(C5=C4C=CC(=C5)F)C
('Pkinase', 'Sugar_tr')	1.8899e-06	C1CC(CN(C1)C2=C(C=CC=C2C=C3C(=O)NC(=O)S3)C4=CC=NC=C4)N
('Pkinase', 'Sugar_tr')	2.206e-05	CN(C)S(=O)(=O)C1=CC2=C(C=C1)NC(=O)C2=CC3=CC4=C(N3)CCCC4
('Pkinase', 'Sugar_tr')	8.4624e-05	C1=CC=C2C(=C1)C(=CN2)CC(COC3=CN=CC(=C3)C4=CC5=C(C=C4)NC(=O)C5=CC6=CC=CO6)N
('Pkinase', 'Sugar_tr')	1.35667e-05	C1CC1C(=O)NC2=NC=CC(=C2)NC(=O)C3=C(C=CC=C3Cl)Cl
('Pkinase', 'Sugar_tr')	1.35667e-05	CCN1CCC(CC1)NC2=CC3=C(C=C2)NC(=O)C3=C(C4=CC=C(C=C4)Cl)C5=NC=CN5
('Pkinase', 'Sugar_tr')	1.35667e-05	CN1C=C(C=N1)C2=CN=C3C=CC4=C(C=C(C=C4)NS(=O)(=O)N(C)CC5COCCO5)C(=O)C3=C2
('Pkinase', 'Sugar_tr')	1.35667e-05	CC1=C(C=C(C=C1)C(=O)NC2=CC=CC(=C2)C(F)(F)F)NC3=C(C=CC=N3)C4=NC=NC=C4
('Pkinase', 'Sugar_tr')	1.35667e-05	C1OC2=C(O1)C=C(C=C2)C3=C4N=CC(=C(N4N=C3)N)C5=CC=C(C=C5)NC(=O)NC6=CC=CC(=C6)C(F)(F)F
('Pkinase', 'Sugar_tr')	1.74293e-05	CCN(CC)CCOC1=CC=C(C=C1)NC2=NC=C3C=C(C(=O)N(C3=N2)C)C4=C(C=CC=C4Cl)Cl
('Pkinase', 'Sugar_tr')	1.35667e-05	CC1(CNC2=C1C=CC(=C2)NC(=O)C3=C(N=CC=C3)NCC4=CC=NC=C4)C
('Pkinase', 'Sugar_tr')	4.15356e-05	C1CCC(C1)N2C3=C(C(=N2)C4=CN=C5C(=C4)C=CN5)C(=NC=N3)N
('Pkinase', 'Sugar_tr')	8.58696e-08	CC(=O)NCC(=O)N1C2CCC1C3=C2C=CC(=C3)NC4=NC=C(C(=N4)NC5CCC5)C(F)(F)F
('Pkinase', 'Sugar_tr')	2.206e-05	C1=CC=C(C=C1)CC(COC2=CN=CC(=C2)C3=CC4=C(C=C3)NC(=O)C4=CC5=CC=CN5)N
('Pkinase', 'Sugar_tr')	1.35667e-05	COC1=C2C(=C(C=C1)C3=CC=C(C=C3)NC(=O)NC4=CC(=CC=C4)Br)C(=NO2)N
('Pkinase', 'Sugar_tr')	0	CC1=CC(=C(C=C1OCC2=NC=C(C(=C2)C3=CC4=C(N3)CCNC4=O)OC)F)F
('Pkinase', 'Sugar_tr')	1.35667e-05	CCN(CC)CCCCNC1=NC2=NC(=C(C=C2C=N1)C3=C(C=CC=C3Cl)Cl)NC(=O)NC(C)(C)C
('Pkinase', 'Sugar_tr')	1.35667e-05	C1=CC=C(C=C1)C2=CNC3=NC=C(C=C23)NC(=O)C4=C(C=CC=C4F)F
('Pkinase', 'Sugar_tr')	1.35667e-05	COC1=CC2=C(C=CN=C2C=C1OC)OC3=CC4=C(C=C3)N(CCO4)C(=O)NC5=CC=C(C=C5)Cl
('Pkinase', 'Sugar_tr')	1.35667e-05	CC1=C(C=C(C=C1)NC(=O)C2=CC(=CC=C2)C(F)(F)F)C(=O)NC3=CN=C(N=C3)NC4=CC(=CC=C4)NC(=O)CNC(=O)C=C
('Pkinase', 'Sugar_tr')	1.35667e-05	CC1=CC(=NN1)NC2=NC(=C(C(=N2)OC(C)C3=NC=C(C=N3)F)F)N4CCOCC4
('Pkinase', 'Sugar_tr')	0.000830968	C1=CC=C2C(=C1)C(=NN=C2NC3=CC=C(C=C3)Cl)CC4=CC=NC=C4.C(CC(=O)O)C(=O)O
('Pkinase', 'Sugar_tr')	0.00127941	CC1=C(C=C(C=C1)NC2=NC=CC(=N2)N(C)C3=CC4=NN(C(=C4C=C3)C)C)S(=O)(=O)N
('Pkinase', 'Sugar_tr')	1.8899e-06	C1CN(CC1N)C2=C(C=CC(=C2)Cl)C=C3C(=O)NC(=O)S3
('Pkinase', 'Sugar_tr')	1.35667e-05	C1=CC=C(C=C1)NC2=C3C=CN=CC3=C4C=CC=C(C4=N2)C5=NC=NN5
('Pkinase', 'Sugar_tr')	1.35667e-05	CC(C)(C)NS(=O)(=O)C1=CC=C(C=C1)C2=CC3=C(S2)C(=CN=C3N)C(=O)NC
('Pkinase', 'Sugar_tr')	1.35667e-05	CC1=CC(=CC=C1)NC(=O)NC2=CC=C(C=C2)C3=C(N4C(=C(C=N4)C5=CN(N=C5)C)N=C3)N
('Pkinase', 'Sugar_tr')	0.000830968	CC1=CC(=C(C=C1C2CCNCC2)OC(C)C)NC3=NC=C(C(=N3)NC4=CC=CC=C4S(=O)(=O)C(C)C)Cl
('Pkinase', 'Sugar_tr')	1.35667e-05	COC1=CC(=CC(=C1OC)OC)C2=C(C(=O)NC2=O)C3=CNC4=CC=CC=C43
('Pkinase', 'Sugar_tr')	1.35667e-05	CC(C)COC(=O)NC1=CC=C(C=C1)C2=C(N3C(=C(C=N3)C4=CC=C(C=C4)N5CCN(CC5)C)N=C2)N
('Pkinase', 'Sugar_tr')	1.8899e-06	C1CCN(C1)CC2=NC(=O)C3=C(N2)C4=C(O3)C=CC(=C4)Br
('Pkinase', 'Sugar_tr')	1.35667e-05	C1CN(CCN1)C2=CC=C(C=C2)C3=C4C=CC(=C5C=CC(=O)C=C5)N=C4NN3
('Pkinase', 'Sugar_tr')	1.35667e-05	CCOC1=CC=C(C=C1)NC(=O)NC2=CC=C(C=C2)C3=CSC4=C3C(=NC=C4C5=CN(N=C5)C)N
('Pkinase', 'Sugar_tr')	1.35667e-05	CCCCN1C(=CN2C1=NC3=C2C(=O)NC(=O)N3C)C4=CC=CC=C4C
('Pkinase', 'Sugar_tr')	1.35667e-05	CC1=CC(=CC=C1)NC(=O)NC2=CC=C(C=C2)C3=C(SC4=NC=NC(=C34)N)CCCO
('Pkinase', 'Sugar_tr')	1.35667e-05	CCCCNC1=NC=C2C(=NN(C2=N1)CC3CCC(CC3)N)C4=CC=C(C=C4)N5CCNCC5
('Pkinase', 'Sugar_tr')	1.35667e-05	CC1=CC(=O)N2C=CC(=C(C2=N1)O)CN(C)C
('Pkinase', 'Sugar_tr')	1.8899e-06	C1CN(CCN1)C2=NC(=CN=C2)C3=CC4=C(C=C3)NC=C4C5=C(N=C(C=C5)N)F
('Pkinase', 'Sugar_tr')	1.35667e-05	COCCOC1=CC2=NC=C(N2C=C1)C3=NC4=C(C=CC=C4OC5CCNCC5O)C=C3
('Pkinase', 'Sugar_tr')	1.35667e-05	CC1=CN=C(N=C1NC2=CC=C(C=C2)OCC(=O)N)NC3=CC(=CC=C3)S(=O)(=O)N
('Pkinase', 'Sugar_tr')	1.8899e-06	C1CNCCC1NC2=NC3=C(C=C2)N=NN3C4=CC(=CC=C4)OC(F)(F)F
('Pkinase', 'Sugar_tr')	1.35667e-05	CC1=C(C=C(C=C1)NC(=O)C2=CC(=CC=C2)C(F)(F)F)N3CC4=CN=C(N=C4N(C3=O)C)N
('Pkinase', 'Sugar_tr')	1.8899e-06	C1CNCCC12CC(C2)CNC3=NC4=C(C=C3)N=NN4C5=CC(=CC=C5)OC(F)(F)F
('Pkinase', 'Sugar_tr')	1.8899e-06	C1CN(CC1O)CC2=NC(=O)C3=C(N2)C4=C(S3)C=CC(=C4)C5=CC=C(C=C5)O
('Pkinase', 'Sugar_tr')	1.35667e-05	C1CNCCC1CNC2=NC3=C(C=C2)N=NN3C4=CC(=CC=C4)OC(F)(F)F
('Pkinase', 'Sugar_tr')	1.35667e-05	CC1=CC(=CC=C1)NC(=O)NC2=CC=C(C=C2)C3=CSC4=C3C(=NC=C4C#CC5=CN=CC=C5)N
('Pkinase', 'Sugar_tr')	1.8899e-06	C1CCN(CC1)CCNC(=O)C2=CC(=C(C=C2)C3=NC(=O)C4=C(N3)C5=C(O4)C=CC(=C5)Br)Cl
('Pkinase', 'Sugar_tr')	1.35667e-05	CN1CCN(CC1)C2=CC3=C(C=C2)N=C(N3)C4=C(C5=C(C=NC=C5)NC4=O)N
('Pkinase', 'Sugar_tr')	1.35667e-05	C1=CC=C(C(=C1)C(=O)NC2=CC=CC(=C2)C(F)(F)F)NCC3=CC=NC=C3
('Pkinase', 'Sugar_tr')	1.8899e-06	C1CN(CCN1)C2=CC=C(C=C2)C3=CNC4=C3C=CC(=C4)C5=CC=C(C=C5)O
('Pkinase', 'Sugar_tr')	1.35667e-05	CS(=O)(=O)NCC1=NC2=CN=C3C(=C2N1C4CC5CCC4C5)C=CN3
('Pkinase', 'Sugar_tr')	1.35667e-05	CC1=CC(=CC=C1)NC(=O)NC2=CC=C(C=C2)C3=C(N4C=CC(=C4N=C3)C5=CN(N=C5)C)N
('Pkinase', 'Sugar_tr')	2.75535e-05	C1=CC=C2C(=C1)C3=NNC4=CC=CC(=C43)C2=O
('Pkinase', 'Sugar_tr')	1.35667e-05	CN1C2=C(C(=CN=C2)C3=CC=C(C=C3)NC(=O)NC4=CC=CC(=C4)C(F)(F)F)C(=N1)N
('Pkinase', 'Sugar_tr')	1.35667e-05	CC1=C(C(=CC=C1)Cl)NC(=O)C2=CN=C(S2)NC(=O)C3CC3
('Pkinase', 'Sugar_tr')	1.35667e-05	CCC1=CC2=C(C=C1)N=C(S2)NC3=NC(=NC(=C3)CC4=CC=CC=C4)NC5CCC(CC5)O
('Pkinase', 'Sugar_tr')	1.35667e-05	CC1=CC(=CC=C1)NC(=O)NC2=CC=C(C=C2)C3=C4C(=CC=C3)NN=C4N
('Pkinase', 'Sugar_tr')	1.35667e-05	CC1=C(C=CC=C1NC(=O)C2=CC=C(C=C2)C(C)(C)C)C3=NC4=C(C(=N3)NC5=CC=C(C=C5)C(=O)N6CCOCC6)NC=N4
('Pkinase', 'Sugar_tr')	7.16607e-05	CN(C)CC1CCN2C=C(C3=CC=CC=C32)C4=C(C5=CN(CCO1)C6=CC=CC=C65)C(=O)NC4=O
('Pkinase', 'Sugar_tr')	1.35667e-05	CONC(=O)C1=CN(C2=NC(=NC=C2C1=O)NC3=CC=C(C=C3)C4CCN(CC4)CC(=O)O)C5=CC6=C(CCC6)C=C5
('Pkinase', 'Sugar_tr')	1.35667e-05	CCN1CCC(CC1)NC2=CC3=C(C(=O)N=C3C=C2)C(=C4NC5=CC=CC=C5N4)C6=CC=C(C=C6)C
('Pkinase', 'Sugar_tr')	1.35667e-05	CC1=NN(C(=C1)C(=O)NC2=CC(=CC=C2)OC3=NN4C=C(N=C4C=C3)NC(=O)C5CC5)C
('Pkinase', 'Sugar_tr')	4.15356e-05	CN1CCN(CC1)C2=CC3=C(C=C2)NC(=C4C(=C5C(=NC4=O)C=CC=C5F)N)N3
('Pkinase', 'Sugar_tr')	1.35667e-05	CCN1CCC(CC1)NC2=CC3=C(C=C2)NC(=O)C3=C(C4=CC=CC=C4F)C5=NC=C(N5)C
('Pkinase', 'Sugar_tr')	1.8899e-06	C1CC(CCC1N)NC2=NC(=CN=C2)C3=CC4=C(C=C3)OC(=C4)C(=O)O
('Pkinase', 'Sugar_tr')	1.35667e-05	CNS(=O)(=O)C1=CC2=C(C=C1)NC(=O)C2=CC3=C(C4=C(N3)CCCC4)CCC(=O)N
('Pkinase', 'Sugar_tr')	0.00530979	CN1CCN(CC1)CCCOC2=C(C=C3C(=C2)N=CC(=C3NC4=CC(=C(C=C4Cl)Cl)OC)C#N)OC
('Pkinase', 'Sugar_tr')	1.8899e-06	C1CN(CCN1)C2=CC=C(C=C2)C3=CNC4=C3C=CC(=C5C=CC(=O)C=C5)N4
('Pkinase', 'Sugar_tr')	1.35667e-05	COC1=CC=C(C=C1)CNC(=O)NC2=NC=C(S2)[N+](=O)[O-]
('Pkinase', 'Sugar_tr')	1.35667e-05	C1=CC(=CC=C1C2=COC3=NC=NC(=C23)N)NC(=O)NC4=C(C=CC(=C4)C(F)(F)F)F
('Pkinase', 'Sugar_tr')	1.8899e-06	C1C(CN1CC2=NC(=O)C3=C(N2)C4=C(O3)C=CC(=C4)Br)O
('Pkinase', 'Sugar_tr')	1.35667e-05	CN(C)C1CCCN(C1)C2=C(C=C(C=C2)C(F)(F)F)NC(=O)C3=C(C=CC(=C3)C#CC4=CN=C(N=C4)N)F
('Pkinase', 'Sugar_tr')	1.8899e-06	C1CC(CN(C1)C2=C(C=NC=C2)NC(=O)C3=NC=CN=C3N)N
('Pkinase', 'Sugar_tr')	1.35667e-05	CC(C)(C)C1=NN(C(=C1)NC(=O)NC2=CC=C(C=C2)NC3=NC=NC4=C3C=C(C=C4)NC(=O)CCN5CCN(CC5)C)C6=CC(=CC=C6)N
('Pkinase', 'Sugar_tr')	1.45663e-07	COC1=CC(=CC(=C1OC)OC)NC2=NC=C(C(=N2)NC3=CC=CC=C3C(=O)N)[N+](=O)[O-].Cl
('Pkinase', 'Sugar_tr')	1.74293e-05	C1CNC2=C(C(=NC=N2)N)N=C1C3=CC=C(C=C3)NC(=O)NC4=CC=CC(=C4)C(F)(F)F
('Pkinase', 'Sugar_tr')	1.35667e-05	CC(C1=NC2=CN=C3C(=C2N1C4CCCCC4)C=CN3)O
('Pkinase', 'Sugar_tr')	4.15356e-05	COC1=C(C=CC(=C1)C2=NN(C3=C2C(=NC=N3)N)C4CCCC4)N
('Pkinase', 'Sugar_tr')	1.8899e-06	C1CN(CC1O)CC2=NC(=O)C3=C(N2)C4=C(S3)C=CC(=C4)C5=CC=CC=C5
('Pkinase', 'Sugar_tr')	1.35667e-05	COC1=C(C=C(C=C1)C=NNC2=NC=NC3=C2NC4=CC=CC=C43)OC
('Pkinase', 'Sugar_tr')	1.35667e-05	CCOC1=C(C(=O)N(C=C1)C2=CC=C(C=C2)F)C(=O)NC3=CC(=C(C=C3)OC4=C(C(=NC=C4)N)Cl)F
('Pkinase', 'Sugar_tr')	1.35667e-05	CN1C2=NC=CC(=C2C(=N1)N)C3=CC=C(C=C3)NC(=O)NC4=CC(=C(C=C4)F)C(F)(F)F
('Pkinase', 'Sugar_tr')	1.35667e-05	CCN1CCC(CC1)NC2=CC3=C(C(=O)N=C3C=C2)C(=C4NC5=CC=CC=C5N4)C6=CC(=CC(=C6)F)F
('Pkinase', 'Sugar_tr')	1.35667e-05	CC1=C(C=C(C=C1)NC(=O)C2=CC(=C(C=C2)CN3CCC(C3)N(C)C)C(F)(F)F)NC4=NC=CC(=N4)C5=CN=CN=C5
('Pkinase', 'Sugar_tr')	1.74293e-05	CN1C=C(C2=C(C=CN=C21)C3=CC=C(C=C3)C(=O)NCCO)C=C4C(=O)C5=C(O4)C=CC=C5O
('Pkinase', 'Sugar_tr')	1.35667e-05	CN(C)CCC(C1=CC=CC=C1)N2C=C(C=N2)NC(=O)C3=NNC4=C3C=CC(=C4)C5=CNN=C5
('Pkinase', 'Sugar_tr')	1.35667e-05	C1CNCCC1(CNC2=NC3=C(C=NN3C=C2)C(=O)NC4=CNC5=C4C=CC=N5)F
('Pkinase', 'Sugar_tr')	1.35667e-05	CNC(=O)C1=NC=CC(=C1)OC2=CC=C(C=C2)NC(=O)NC3=CC=CC(=C3)C(F)(F)F
('Pkinase', 'Sugar_tr')	1.35667e-05	C1=CC=C2C(=C1)NC(=C3C(=C4C=CC=CC4=NC3=O)N)N2
('Pkinase', 'Sugar_tr')	1.35667e-05	CCC1=CC(=C(C=C1N2CCC(CC2)N3CCN(CC3)S(=O)(=O)C)OC)NC4=NC=CC(=N4)C5=C(N=C6N5C=CC=C6)C7=CC(=C(C=C7)OC)C(=O)NC8=C(C=CC=C8F)F
('Pkinase', 'Sugar_tr')	1.35667e-05	CC1=C(C=C(C=C1)NC(=O)NC2=CC=C(C=C2)C3=CSC4=NC=NC(=C34)N)C
('Pkinase', 'Sugar_tr')	1.35667e-05	CCN(CC)CCOC1=CC=C(C=C1)NC2=CC(=NC=N2)NC(=O)NC3=C(C=CC=C3Cl)Cl
('Pkinase', 'Sugar_tr')	1.35667e-05	C1CNCCC1CNC2=NC3=C(C=NN3C=C2)C(=O)NC4=CNC5=C4N=C(C=C5)C6=C(C=CC=C6F)F
('Pkinase', 'Sugar_tr')	1.35667e-05	CC1=CC(=CC=C1)NC(=O)NC2=CC=C(C=C2)C3=CN=CC4=C3C(=NN4C)N
('Pkinase', 'Sugar_tr')	1.35667e-05	CNC(=O)C1=NC=CC(=C1)OC2=CC3=C(C=C2)OC(=N3)NC4=CC(=C(C=C4)Cl)OCC5CCCN5C
('Pkinase', 'Sugar_tr')	1.8899e-06	C1CCN(CC1)CCC(=O)NC2=CC(=C(C=C2)C3=NC(=O)C4=C(N3)C5=C(O4)C=CC(=C5)Br)Cl
('Pkinase', 'Sugar_tr')	1.35667e-05	C1CCC(CC1)C2=C3C4=CC=NC4=NC=C3NN2
('Pkinase', 'Sugar_tr')	1.35667e-05	C1=CC=C(C=C1)CN2C=CC3=CN=C(N=C32)NC4=CC(=CC=C4)S(=O)(=O)N
('Pkinase', 'Sugar_tr')	2.92939e-08	CC12C(C(CC(O1)N3C4=CC=CC=C4C5=C6C(=C7C8=CC=CC=C8N2C7=C53)CNC6=O)NC)OC
('Pkinase', 'Sugar_tr')	1.35667e-05	CC(=O)N1CCN(CC1)C2=CC(=C(C=C2)OC)NC3=NC=C(C(=N3)NC4=CC=CC=C4S(=O)(=O)NC)Br
('Pkinase', 'Sugar_tr')	8.62393e-08	C1=CC=C(C=C1)CN2C=C(N=N2)C3=CC4=C(C=C3)NN=C4NC(=O)C5=CC=CC=C5
('Pkinase', 'Sugar_tr')	1.35667e-05	CN1CCN(CC1)CC2=CC3=C(C=C2)C4=C(C3)C(=NN4)C5=CSC(=C5)C#CCOCC6CC6
('Pkinase', 'Sugar_tr')	1.8899e-06	C1CNCCC1CNC2=C(C=C3C(=N2)N(N=N3)C4=CC(=CC=C4)OC(F)(F)F)Cl
('Pkinase', 'Sugar_tr')	1.35667e-05	C1=CC(=CC(=C1)NC(=O)NC2=CC=C(C=C2)C3=NSC4=NC=NC(=C34)N)C(F)(F)F
('Pkinase', 'Sugar_tr')	1.35667e-05	CC(C)OC1=NNC(=C1)N2C=NC3=C2N=C(C=C3)NC(C)C4=NC=C(C=C4)F
('Pkinase', 'Sugar_tr')	1.97488e-05	COC1=CN=C(N=C1C2=CC3=C(N2)CCNC3=O)C4=CC5=CC=CC=C5N=C4
('Pkinase', 'Sugar_tr')	1.35667e-05	CN1CCN(CC1)C2=CC=C(C=C2)NC3=NC=C4C(=O)C(=CN(C4=N3)C5=CC6=C(CCC6)C=C5)C(=O)N
('Pkinase', 'Sugar_tr')	1.35667e-05	CC(C)(C)C1=NN(C(=C1)NC(=O)NC2=CC=C(C=C2)NC3=NC=NC4=CC=CC=C43)C5=CC(=CC=C5)N
('Pkinase', 'Sugar_tr')	1.35667e-05	CN1CCN(CC1)C2=CC=C(C=C2)NC3=NC=C(C(=N3)NC4=CC5=C(C=C4)NN=C5)Cl
('Pkinase', 'Sugar_tr')	1.35667e-05	CC1=CC(=CC=C1)NC(=O)NC2=CC(=C(C=C2)C3=C4C(=CC=C3)NN=C4N)F
('Pkinase', 'Sugar_tr')	1.35667e-05	C1CNCCC1CNC2=NC3=C(C=NN3C=C2)C(=O)NC4=CNC5=NC=C(C=C45)C6=C(C=CC=C6F)F
('Pkinase', 'Sugar_tr')	1.35667e-05	C1CNCC(C1CNC2=NC3=C(C=NN3C=C2)C(=O)NC4=CNC5=C4C=CC=N5)F
('Pkinase', 'Sugar_tr')	1.35667e-05	COC1=C(C=CC(=C1)N2CCC(CC2)N3CCN(CC3)S(=O)(=O)C)NC4=NC=CC(=N4)C5=C(N=C6N5C=CC=C6)C7=CC(=CC=C7)C(=O)NC8=C(C=CC=C8F)F
('Pkinase', 'Sugar_tr')	1.8899e-06	C1CC(CN(C1)C2=C(C=NC=C2)NC(=O)C3=C(C=CC(=N3)C4=NC(=NC=C4)N)N)N
('Pkinase', 'Sugar_tr')	1.35667e-05	CC1=C(C=C(C=C1)O)NC2=NC(=NC=C2)NC3=CC(=CC=C3)S(=O)(=O)N
('Pkinase', 'Sugar_tr')	1.35667e-05	C1=CC=C(C(=C1)C(=O)NC2=CC=C(C=C2)Cl)NCC3=CC=NC=C3
('Pkinase', 'Sugar_tr')	4.08842e-06	C1=CC=C(C(=C1)C(=O)O)NC2=NC(=NC=C2)NC3=CC4=C(C=C3)C=NN4
('Pkinase', 'Sugar_tr')	1.35667e-05	C1CC(CN(C1)C2=C(C=CC=C2C=C3C(=O)NC(=O)S3)C4=CC=CC=C4)N
('Pkinase', 'Sugar_tr')	2.06639e-06	CC12C(CC(O1)N3C4=CC=CC=C4C5=C6C(=C7C8=CC=CC=C8N2C7=C53)CNC6=O)(C(=O)OC)O
('Pkinase', 'Sugar_tr')	4.15356e-05	C1CCC(C1)N2C3=C(C(=N2)C4=CC(=C(C=C4)Cl)O)C(=NC=N3)N
('Pkinase', 'Sugar_tr')	1.8899e-06	C1CC2=C(C1)SC3=C2C4=NNC(=S)N4C5=NNC(=S)N35
('Pkinase', 'Sugar_tr')	1.35667e-05	CN1C=C(C=N1)NC2=NC=C(C(=N2)NC3=CC=CC=C3C(=O)N)Cl
('Pkinase', 'Sugar_tr')	1.35667e-05	CC(C)OCC1=CC2=C(C=C1)N(C3=C4CC5=CC=CC=C5C4=C6C(=C23)CNC6=O)CCCO
('Pkinase', 'Sugar_tr')	1.35667e-05	CCN1CCN(CC1)CC2=C(C=C(C=C2)C(=O)NC3=CC(=C(C=C3)C)NC4=NC5=CC=CC=C5N4C6=CC(=NC=N6)N)Cl
('Pkinase', 'Sugar_tr')	1.35667e-05	C1=CC(=CC(=C1)Br)NC(=O)NC2=CC=C(C=C2)C3=CSC4=C3C(=NC=C4)N
('Pkinase', 'Sugar_tr')	1.35667e-05	CCN1C(CC(CC1(C)C)OC2=CN=C(C=C2)C(=O)NC3=CC=C(C=C3)NC(=O)NC4=NOC(=C4)C(C)(C)C)(C)C.CS(=O)(=O)O
('Pkinase', 'Sugar_tr')	1.8899e-06	CN(C)CC1=NC(=O)C2=C(N1)C3=C(S2)C=CC(=C3)C4=CC=C(C=C4)C#N
('Pkinase', 'Sugar_tr')	1.8899e-06	C1CC(CCC1N)NC2=NC(=CN=C2)C3=CC(=CC=C3)C=CC(=O)O
('Pkinase', 'Sugar_tr')	1.35667e-05	CC1=CC(=C(C=C1)F)NC(=O)NC2=CC=C(C=C2)C3=C4C(=C(C=C3)OC)ON=C4N
('Pkinase', 'Sugar_tr')	1.35667e-05	CC1=C(C(=O)N(N1CC(C)O)C2=CC=CC=C2)C(=O)NC3=CC(=C(C=C3)OC4=C5C=CC(=CC5=NC=C4)OC)F
('Pkinase', 'Sugar_tr')	1.35667e-05	CC1=CC=C(C=C1)NC(=O)NC2=CC=C(C=C2)C3=CSC4=C3C(=NC=C4C5=CN(N=C5)C(C)C(=O)N(C)C)N
('Pkinase', 'Sugar_tr')	1.35667e-05	C1CNCC(C1CNC2=NC3=C(C=NN3C=C2)C(=O)NC4=CNC5=NC=C(C=C45)C6=CC=CC=C6F)F
('Pkinase', 'Sugar_tr')	1.35667e-05	C1=CC2=C(C=CC(=C2)CN3C4=NC(=CN=C4N=N3)C5=CN(N=C5)CCO)N=C1
('Pkinase', 'Sugar_tr')	1.8899e-06	CCN(CC)CCNC1=NC(=CN=C1)C2=CC3=C(C=C2)NC=C3C4=NC(=NC=C4)N
('Pkinase', 'Sugar_tr')	1.35667e-05	CN1CCN(CC1)CC2=CC(=CO2)C3=C(C=C4C(=C3)N=CC(=C4NC5=CC(=C(C=C5Cl)Cl)OC)C#N)OC
('Pkinase', 'Sugar_tr')	1.35667e-05	CCN(CC)CC=CC1=C(C2=C(C3=C(C=C2)N=C(N3C)NC4=C(C=CC=C4Cl)Cl)C(=O)N1)C
('Pkinase', 'Sugar_tr')	1.35667e-05	CN1C2=NC(=NC=C2C=C(C1=O)C3=C(C=CC=C3Cl)Cl)NC4=CC(=CC=C4)O
('Pkinase', 'Sugar_tr')	1.35667e-05	CN1CCC(CC1)NC2=CC3=C(C=C2)NC(=O)C3=CC4=CC5=C(N4)CCN(C5)C(=O)N6CCOCC6
('Pkinase', 'Sugar_tr')	1.35667e-05	CC1=C(C(=O)N(N1C)C2=CC=CC=C2)C(=O)NC3=CC(=C(C=C3)OC4=C5C=CC(=CC5=NC=C4)OC)F
('Pkinase', 'Sugar_tr')	1.67289e-10	C1=CC=C(C=C1)C2=CSC(=N2)N3C4=C(C=CC(=C4)C#N)N=C3N
('Pkinase', 'Sugar_tr')	1.35667e-05	CC(C1=NC2=CN=C3C(=C2N1C4CCC(CC4)C#N)C=CN3)O
('Pkinase', 'Sugar_tr')	1.35667e-05	CC1=CC2=C(N1)C=CC(=C2F)OC3=NC=NN4C3=C(C(=C4)OCC(C)O)C
('Pkinase', 'Sugar_tr')	0.000134128	C1=CC=C(C=C1)C(=N)N
('Pkinase', 'Sugar_tr')	1.35667e-05	CC1=C(C=CC(=C1)NC(=O)NC2=CC(=C(C=C2)C3=C4C(=CC=C3)NN=C4N)F)F
('Pkinase', 'Sugar_tr')	1.03826e-05	CN1CCN(CC1)C2=NC3=CC=CC=C3C(=N2)C4=C(C(=O)NC4=O)C5=CNC6=CC=CC=C65
('Pkinase', 'Sugar_tr')	1.35667e-05	CC1=C(C=C(C=C1)O)C2=CN3C4=C(N=C3N2C5=CC=CC=C5OC)N(C(=O)NC4=O)C
('Pkinase', 'Sugar_tr')	1.35667e-05	CCC1=CC(=NN1)NC(=O)CC2=C(C=C(C=C2)OC3=C4C=C(C(=CC4=NC=C3)OC)OC)OC
('Pkinase', 'Sugar_tr')	1.35667e-05	CCN1CCC(CC1)NC2=CC3=C(C(=O)N=C3C=C2)C(=C4NC5=CC=CC=C5N4)C6=CC(=CC=C6)F
('Pkinase', 'Sugar_tr')	1.97488e-05	COC1=C(C=C(C=C1)C(=O)NC2=NNC3=C2C=C(C=C3)C4=CN(N=N4)CC5=CC=CC=C5)OC
('Pkinase', 'Sugar_tr')	1.35667e-05	CN1CCN(CC1)CCC2=CC=C(C=C2)NC3=NC=C4C(=O)C(=CN(C4=N3)C5=CC6=C(CCC6)C=C5)C(=O)N
('Pkinase', 'Sugar_tr')	1.35667e-05	CCN1CCN(CC1)C2=CC=C(C=C2)NC3=NC=C(C(=N3)NC4=CC5=C(C=C4)NN=C5)Cl
('Pkinase', 'Sugar_tr')	1.35667e-05	C1COCCN1C2=CC=C(C=C2)NC3=NC=CC(=N3)C4=C(N=C5N4C=CS5)C6=CC(=CC=C6)NC(=O)CC7=CC=CC=C7
('Pkinase', 'Sugar_tr')	1.8899e-06	C1=CC=C(C(=C1)NC2=C3C=CN=CC3=C4C=CC=C(C4=N2)C5=NC=NN5)F
('Pkinase', 'Sugar_tr')	0	CC(C)(C)C1=CC=C(C=C1)NC2=NC3=C(N2)C=C(C=C3)C#N
('Pkinase', 'Sugar_tr')	1.8899e-06	CN(C)CC1=NC(=O)C2=C(N1)C3=C(S2)C=CC(=C3)C4=CC=CC=C4
('Pkinase', 'Sugar_tr')	1.35667e-05	C1CC(CCC1C2=CC=C(C=C2)NC3=NN(C(=N3)N)C4=CC=CC=N4)N5CCOCC5
('Pkinase', 'Sugar_tr')	2.206e-05	CN1C=C(C=N1)NC2=NC=C(C(=N2)NC3=CC=CC=C3C(=O)N)Br
('Pkinase', 'Sugar_tr')	0	C1=NC2=C(C(=N1)N)N=CN2C3C(C(C(O3)COP(=O)(O)OP(=O)(O)O)O)O
('Pkinase', 'Sugar_tr')	1.35667e-05	CC1=CC(=CC(=C1)NC(=O)NC2=CC3=C(C=C2)C4=C(CC3)SC5=NC=NC(=C45)N)C
('Pkinase', 'Sugar_tr')	1.8899e-06	C1=CC(=CC(=C1)C(F)(F)F)C=C2C(=O)NC(=O)S2
('Pkinase', 'Sugar_tr')	1.35667e-05	CC1=C(C=CC(=C1)NC(=O)NC2=CC=C(C=C2)C3=CC=NC4=NNC(=C34)N)F
('Pkinase', 'Sugar_tr')	1.35667e-05	CNC(=O)C1=CC=CC2=C3C=NC=CC3=C(N=C21)NC4=CC=CC=C4Cl
('Pkinase', 'Sugar_tr')	1.35667e-05	CC1=CC(=C(C=C1)F)NC(=O)NC2=CC=C(C=C2)C3=CSC4=C3C(=NC=C4C(=O)NC)N
('Pkinase', 'Sugar_tr')	1.74293e-05	CC1=CC(=CC=C1)NC(=O)NC2=CC=C(C=C2)C3=CSC4=C3C(=NC=C4C#CC(C)(C)N)N
('Pkinase', 'Sugar_tr')	1.35667e-05	CC1=CC=C(C=C1)C2=CC(=NC=C2)C(=O)NC3=CC(=C(C=C3)OC4=C5C=C(C(=CC5=NC=C4)OCCCN6CCN(CC6)C)OC)F
('Pkinase', 'Sugar_tr')	1.74293e-05	CC1=CC(=CC=C1)NC(=O)NC2=CC=C(C=C2)C3=CSC4=C3C(=NC=C4C#CCN)N
('Pkinase', 'Sugar_tr')	1.35667e-05	COC1=CC2=C(C=CN=C2C=C1OC)OC3=CC4=C(C=C3)C(=CC=C4)C(=O)NC5=CC=C(C=C5)Cl
('Pkinase', 'Sugar_tr')	1.35667e-05	C1=CC=C(C(=C1)NC2=C3C=CN=CC3=C4C=CC=C(C4=N2)C5=NC=NN5)Cl
('Pkinase', 'Sugar_tr')	1.8899e-06	C1CC(CN(C1)C2=C(C=NC=C2)NC(=O)C3=C(C=CC(=N3)C4=CC=NC=C4)N)N
('Pkinase', 'Sugar_tr')	1.35667e-05	CC(C)(C)C1=CC2=NC(=C3C4=CC=CC=C4NN3)N=C2C=C1
('Pkinase', 'Sugar_tr')	1.74293e-05	C1CCN(CC1)CCOC2=CC=C(C=C2)C3=CN4C(=C(C=N4)C5=CC=NC=C5)N=C3
('Pkinase', 'Sugar_tr')	1.35667e-05	CN1CCN(CC1)CC2=CC3=C(C=C2)C4=C(C3=O)C(=NN4)C5=CSC(=C5)C#CCOCCOC
('Pkinase', 'Sugar_tr')	1.35667e-05	C1CC(NC1)C(=O)NC2=CC=C(C=C2)C3=NC(=NC=C3)NC4=CC=C(C=C4)N5CCOCC5
('Pkinase', 'Sugar_tr')	1.35667e-05	CC1=CC(=CC=C1)NC(=O)NC2=CC=C(C=C2)C3=NSC4=NC=NC(=C34)N
('Pkinase', 'Sugar_tr')	1.35667e-05	C1CNCCC1CCC2=NC3=C(C=NN3C=C2)C(=O)NC4=CNC5=NC=C(C=C45)C6=C(C=CC=C6F)F
('Pkinase', 'Sugar_tr')	1.74293e-05	C1=CC(=CC(=C1)F)NC(=O)NC2=CC=C(C=C2)C3=CSC4=C3C(=NC=C4C5=CN(N=C5)CCO)N
('Pkinase', 'Sugar_tr')	1.35667e-05	CC1=C(C(=CC=C1)C)N2C(=O)C3=CN=C(N=C3N4C2=NC5=CC=CC=C54)NC6=CC=C(C=C6)N7CCN(CC7)C
('Pkinase', 'Sugar_tr')	1.35667e-05	C1=CC=C2C(=C1)NC(=N2)C3=C(C4=C(C=NC=C4)NC3=O)N
('Pkinase', 'Sugar_tr')	1.35667e-05	CC1=CC(=CC=C1)NC(=O)NC2=CC=C(C=C2)C3=C(SC4=NC=NC(=C34)N)C
('Pkinase', 'Sugar_tr')	1.35667e-05	CC1=CC(=C(C=C1)F)NC(=O)NC2=CC=C(C=C2)C3=C(C=CC4=C3C(=NN4)N)F
('Pkinase', 'Sugar_tr')	1.35667e-05	CN1CCN(CC1)CCCNC2=NC3=NC(=C(C=C3C=N2)C4=C(C=CC=C4Cl)Cl)NC(=O)NC5=CC=C(C=C5)OC
('Pkinase', 'Sugar_tr')	1.35667e-05	CC1=C(C(=O)N(N1C)C2=CC=CC=C2)C(=O)NC3=CC(=C(C=C3)OC4=C5C=C(C(=CC5=NC=C4)OC)OC)F
('Pkinase', 'Sugar_tr')	1.35667e-05	C1CCC(CC1)N2C3=C4C=CNC4=NC=C3N=C2C(CO)O
('Pkinase', 'Sugar_tr')	1.74293e-05	CCN(CC)CCCNC(=O)C1=CN=C(C2=C1SC=C2C3=CC=C(C=C3)NC(=O)NC4=CC(=CC=C4)F)N
('Pkinase', 'Sugar_tr')	1.35667e-05	COC1=CC2=C(C=CN=C2C=C1OC)OC3=CC4=C(C=C3)C(=CC=C4)C(=O)NC5CC5
('Pkinase', 'Sugar_tr')	0	C1=CC(=C2C=CN=CC2=C1S(=O)(=O)NCCN)Cl
('Pkinase', 'Sugar_tr')	0.000830968	C1CCC(C1)C(CC#N)N2C=C(C=N2)C3=C4C=CNC4=NC=N3
('Pkinase', 'Sugar_tr')	4.15356e-05	C1CNCC1N2C3=C(C(=N2)C4=CC(=C(C=C4)F)O)C(=NC=N3)N
('Pkinase', 'Sugar_tr')	1.74293e-05	CN1CCN(CC1)C2=CC=C(C=C2)C(=O)NC3=NNC4=C3CN(C4)C(=O)C(C5=CC=CC=C5)OC
('Pkinase', 'Sugar_tr')	1.74293e-05	CC1=CC2=C(C(=C1)Cl)OC(=N2)NC3=CC=C(C=C3)C4=NN(C5=C4C(=NC=N5)N)C6CCC(CC6)OCCOC
('Pkinase', 'Sugar_tr')	1.35667e-05	CC1=C(C=C(C=C1)NC2=NC=C(C(=N2)NC3=CC=C(C=C3)OCC(=O)NC)F)S(=O)(=O)N
('Pkinase', 'Sugar_tr')	1.35667e-05	CC1=C(C=C(C=C1)OC2=NN3C=C(N=C3C=C2)NC(=O)C4CC4)NC(=O)C5=CC(=NN5C)C
('Pkinase', 'Sugar_tr')	1.35667e-05	COC1=C2C(=C(C=C1)C3=CC=C(C=C3)NC(=O)NC4=CC=C(C=C4)OC(F)(F)F)C(=NO2)N
('Pkinase', 'Sugar_tr')	1.35667e-05	C1CCN(C1)CCOC2=CC(=C(C=C2)NC3=C4C=CN=CC4=C5C=CC=C(C5=N3)C6=NC=NN6)F
('Pkinase', 'Sugar_tr')	1.8899e-06	CN(C)C1=CC=CC(=C1)N2C3=C(C(=CC(=N3)NCC4CCNCC4)OC)N=N2
('Pkinase', 'Sugar_tr')	1.35667e-05	CC1=CC(=CC=C1)NC(=O)NC2=CC(=C(C=C2)C3=CSC4=NC=NC(=C34)N)F
('Pkinase', 'Sugar_tr')	4.15356e-05	CC(C)N1C2=C(C(=N1)C3=CC(=C(C=C3)F)O)C(=NC=N2)N
('Pkinase', 'Sugar_tr')	1.35667e-05	CC1=C(C=C(C=C1)C(=O)NC2=CC=CC(=C2)C(F)(F)F)NC3=NC4=CC=CC=C4N3C5=NC(=NC=N5)NCCCN6CCN(CC6)C
('Pkinase', 'Sugar_tr')	2.75535e-05	CN(C)CCCN1C=C(C2=CC=CC=C21)C3=C(C(=O)NC3=O)C4=CNC5=CC=CC=C54
('Pkinase', 'Sugar_tr')	1.35667e-05	C1=CC(=CC(=C1)C(F)(F)F)C(=O)NC2=CC(=CC=C2)OC3=NN4C=CN=C4C=C3
('Pkinase', 'Sugar_tr')	1.8899e-06	C1CN(CC1O)CC2=NC(=O)C3=C(N2)C4=C(S3)C=CC(=C4)C5=CSC=C5
('Pkinase', 'Sugar_tr')	1.35667e-05	COC1=C(C=C2C(=C1)CC3=C2NN=C3NC4=CC(=CC=C4)F)OC
('Pkinase', 'Sugar_tr')	1.35667e-05	COC1=C2C(=C(C=C1)C3=CC=C(C=C3)NC(=O)NC4=CC=CC(=C4)C(F)(F)F)C(=NO2)N
('Pkinase', 'Sugar_tr')	1.35667e-05	CCC1=CC(=CC=C1)NC(=O)NC2=CC3=C(C=C2)C4=C(CC3)SC5=NC=NC(=C45)N
('Pkinase', 'Sugar_tr')	1.35667e-05	CC(=O)N1CCN(CC1)C2CCC(CC2)N3C4=C(C(=N3)C5=CC(=C(C=C5)NC(=O)C6=CC7=CC=CC=C7N6C)OC)C(=NC=N4)N
('Pkinase', 'Sugar_tr')	0	C1=NC2=C(C(=N1)N)N=CN2C3C(C(C(O3)COP(=O)(O)OP(=O)(O)OP(=O)(O)O)O)O
('Pkinase', 'Sugar_tr')	1.35667e-05	CC(C1=NC2=CN=C3C(=C2N1C4CCC(CC4)NCC(F)(F)F)C=CN3)O
('Pkinase', 'Sugar_tr')	1.35667e-05	CC1=C(C(=CC=C1)Cl)NC(=O)C2=CC3=C(C=C2)N=C(S3)NC4=NC(=CC=C4)NCCO
('Pkinase', 'Sugar_tr')	1.35667e-05	CC1=C(NC(=C1NC(=O)CCN2CCN(CC2)C)C)C=C3C4=C(C=CC(=C4)F)NC3=O
('Pkinase', 'Sugar_tr')	1.8899e-06	COC1=CC(=NC2=C1N=NN2C3=CC(=CC=C3)OC(F)(F)F)NCC4CCNCC4
('Pkinase', 'Sugar_tr')	1.74293e-05	CNC(=O)C1=CC=CC=C1SC2=CC3=C(C=C2)C(=NN3)C=CC4=CC=CC=N4
('Pkinase', 'Sugar_tr')	1.35667e-05	CN1CCN(CC1)CCC2=CC=C(C=C2)NC3=NC=C4C(=O)C(=CN(C4=N3)C5=CC6=C(CCC6)C=C5)C(=O)NOC
('Pkinase', 'Sugar_tr')	1.35667e-05	CC1=CC(=CC=C1)NC(=O)NC2=C(C=C(C=C2)C3=C4CNC(=O)C4=CC=C3)C
('Pkinase', 'Sugar_tr')	1.35667e-05	CC1=C(C=CC(=C1)NC(=O)NC2=CC=C(C=C2)C3=C(C=CC4=C3C(=NN4)N)F)F
('Pkinase', 'Sugar_tr')	1.8899e-06	CC1=CC(=CC=C1)NC2=NC(=CN=C2C(=O)N)NC3CCCCC3N
('Pkinase', 'Sugar_tr')	1.35667e-05	CC1=C(C=C(C=C1)NC(=O)C2=CC(=CC(=C2)N3CCN(CC3)C)C(F)(F)F)NC4=NC5=CC=CC=C5N4C6=CC(=NC=N6)N
('Pkinase', 'Sugar_tr')	4.45098e-07	C1CC(CCC1NC2=NC(=CC(=N2)Cl)C3=CNC4=C3C=CC=N4)O
('Pkinase', 'Sugar_tr')	1.35667e-05	CN(C)CCCC1=CC(=CC=C1)NC2=NC=C3CC(=S)NC4=C(C3=N2)C=CC(=C4)Cl.Cl.Cl
('Pkinase', 'Sugar_tr')	1.35667e-05	CS(=O)(=O)CCN1CCC(CC1)C2=CC(=C(C=C2)NC(=O)C3=NC=C(N3)C#N)C4=CCCCC4
('Pkinase', 'Sugar_tr')	1.35667e-05	C1=CC(=CC(=C1)NC(=O)NC2=CC=C(C=C2)C3=NOC4=NC=NC(=C34)N)C(F)(F)F
('Pkinase', 'Sugar_tr')	1.35667e-05	C1CC(=O)N(C1)C2=CC(=CC=C2)NC3=NC=CC(=N3)C4=C(N=C5N4C=CS5)C6=CC(=CC=C6)NC(=O)CC7=CC=CC=C7
('Pkinase', 'Sugar_tr')	1.35667e-05	C1=CC(=CC=C1C2=CSC3=C2C(=NC=C3C4=CN(N=C4)CCO)N)NC(=O)NC5=CC=C(C=C5)OC(F)F
('Pkinase', 'Sugar_tr')	1.35667e-05	C1CCN(CC1)C2CCN(CC2)C3=CC4=NC(=C5C6=C(C=C(C=C6)OCC7=CC=CC=C7)NN5)N=C4C=C3
('Pkinase', 'Sugar_tr')	1.74293e-05	CC1=CC(=CC(=C1)NC(=O)NC2=CC=C(C=C2)C3=C(SC4=NC=NC(=C34)N)C)C
('Pkinase', 'Sugar_tr')	1.35667e-05	C1=CC(=C2NNC=N2)C3=NC(=C4C=CNC=C4C3=C1)N=C5C=CC(=O)C=C5Cl
('Pkinase', 'Sugar_tr')	1.8899e-06	C1CN(C1)CC2=NC(=O)C3=C(N2)C4=C(O3)C=CC(=C4)Br
('Pkinase', 'Sugar_tr')	1.35667e-05	COC1=C(C2=C(C=C1)C(=O)C(=CC3=C4C=CC=CC4=NN3)O2)CN5CCNCC5
('Pkinase', 'Sugar_tr')	1.35667e-05	C1CN(CC(C1O)N)C2=C(C=NC=C2)NC(=O)C3=C(C=CC(=N3)C4=C(C=CC=C4F)F)N
('Pkinase', 'Sugar_tr')	1.8899e-06	CCC(COC1=NC(=CN=C1)C2=CC3=C(C=C2)NC=C3C4=C(N=C(C=C4)N)F)N
('Pkinase', 'Sugar_tr')	4.75159e-08	CC1=C2C=C(N=CC2=NN1)C3=CC(=CN=C3)OCC(CC4=CC(=CC=C4)C(F)(F)F)N
('Pkinase', 'Sugar_tr')	1.35667e-05	C1COCCN1C2=CC3=C(C=C2)N=C(N3)C4=C(C5=C(C=NC=C5)NC4=O)N
('Pkinase', 'Sugar_tr')	1.35667e-05	CCC(C)(C(=O)NCC(F)(F)F)NC1=NC(=NC=C1)C2=CNC3=C2C=CC=N3
('Pkinase', 'Sugar_tr')	1.35667e-05	C=CC(=O)NC1=C(C=C2C(=C1)C(=NC=N2)NC3=CC(=C(C=C3)F)Cl)OCCCN4CCOCC4.Cl.Cl
('Pkinase', 'Sugar_tr')	4.15356e-05	CC1CCC(C1)N2C3=C(C(=N2)C4=CC(=C(C=C4)F)O)C(=NC=N3)N
('Pkinase', 'Sugar_tr')	1.35667e-05	CCCCNC1=NC=C2C(=NN(C2=N1)CC3CCC(CC3)N)C4=CC=C(C=C4)F
('Pkinase', 'Sugar_tr')	1.35667e-05	CC1=CC(=CC=C1)N2C(=CC(=N2)C(C)(C)C)NC(=O)NC3=CC=C(C=C3)NC4=NC=NC5=C4C=C(C=C5)N
('Pkinase', 'Sugar_tr')	1.35667e-05	CN1C2=C(C(=CN=C2)C3=CC=C(C=C3)NC(=O)NC4=CC(=CC=C4)Cl)C(=N1)N
('Pkinase', 'Sugar_tr')	1.35667e-05	CN(C)CC1=CC(=CC(=C1)C(=O)NC2CCC3=C(C2)C=C(C=C3)OC4=C5CCC(=O)NC5=NC=C4)C(F)(F)F
('Pkinase', 'Sugar_tr')	1.35667e-05	C1CC(CN(C1)C2=C(C=NC=C2)NC(=O)C3=C(C=CC(=N3)C4=C(C=CC=C4F)F)N)N
('Pkinase', 'Sugar_tr')	1.8899e-06	C1CC(CN(C1)C2=C(C=NC=C2)NC(=O)C3=C(C=CC(=N3)OC4=CC=CC=C4)N)N
('Pkinase', 'Sugar_tr')	1.74293e-05	CC1=CC(=CC=C1)NC(=O)NC2=CC=C(C=C2)C3=CSC4=C3C(=NC=C4C5=CNN=C5)N
('Pkinase', 'Sugar_tr')	1.35667e-05	CC1=CC(=CC=C1)NC(=O)NC2=CC=C(C=C2)C3=CSC4=C3C(=NC=C4C#CCCCCCCCCN)N
('Pkinase', 'Sugar_tr')	1.35667e-05	CC(C)(C)N1C2=C(C(=N1)CC3=CC=CC4=CC=CC=C43)C(=NC=N2)N
('Pkinase', 'Sugar_tr')	1.35667e-05	CN1C=CC2=C1C(=NC=N2)OC3=CC(=C(C=C3)NC(=O)NC4=CC=CC(=C4)C(F)(F)F)F
('Pkinase', 'Sugar_tr')	1.35667e-05	COCCOC1=CC(=C(C=C1)NC2=C3C=CN=CC3=C4C=CC=C(C4=N2)C5=NC=NN5)F
('Pkinase', 'Sugar_tr')	2.206e-05	CC1=CC(=NN1)NC2=NC(=NC(=C2)N3CCN(CC3)C)SC4=CC=C(C=C4)NC(=O)C5CC5
('Pkinase', 'Sugar_tr')	1.8899e-06	C1=CC=C(C=C1)C(COC2=NC(=CN=C2)C3=CC4=C(C=C3)NC=C4C5=C(N=C(C=C5)N)F)N
('Pkinase', 'Sugar_tr')	1.35667e-05	CC(C1=NC2=CN=C3C(=C2N1C4CCC(C4)NCC(F)(F)F)C=CN3)O
('Pkinase', 'Sugar_tr')	2.83265e-06	CC(=O)N1CCN(CC1)C2CCC(CC2)N3C4=C(C(=N3)C5=CC=C(C=C5)NC(=O)C6=CC7=CC=CC=C7N6C)C(=NC=N4)N
('Pkinase', 'Sugar_tr')	1.35667e-05	CC(C)CN1C2=C(C=C(C=C2)NC3=NC=CC=N3)C4=C5CNC(=O)C5=C6C(=C41)CCC7=NN(C=C76)C
('Pkinase', 'Sugar_tr')	6.02419e-05	CCOC1=CC2=C(C=C1)C=C(C=C2)C3=NN(C4=C3C(=NC=N4)N)C(C)C
('Pkinase', 'Sugar_tr')	1.35667e-05	CN1C=C(C=N1)C2=C3N=CC(=C(N3N=C2)N)C4=CC=C(C=C4)NC(=O)NC5=CC=CC(=C5)C(F)(F)F
('Pkinase', 'Sugar_tr')	1.8899e-06	C1CC(CN(C1)C2=C(C=NC=C2)NC(=O)C3=C(C=CC(=N3)C4=CN=CC=C4)N)N
('Pkinase', 'Sugar_tr')	1.8899e-06	C1=CC2=C(NC=C2NC(=O)C3=CNN4C3=NC(=CC4=O)CC5=CC=C(C=C5)C#N)N=C1
('Pkinase', 'Sugar_tr')	1.35667e-05	CNS(=O)(=O)C1=CC2=C(C=C1)NC(=O)C2=CC3=C(C4=C(N3)CCCC4)CN5CCOCC5
('Pkinase', 'Sugar_tr')	1.35667e-05	CC1(CC(C(=O)NC2=C1C=CC(=C2)NC3=NC=C(C(=N3)NC4=C(C=CC=C4F)C(=O)NC)Cl)NC(=O)C(F)(F)F)C
('Pkinase', 'Sugar_tr')	1.35667e-05	CN1C(=O)C(=CN=C1NC2=CC=C(C=C2)F)C3=CC(=C(C=C3)OC4=C5C=C(C(=CC5=NC=C4)OCCCN6CCOCC6)OC)F
('Pkinase', 'Sugar_tr')	4.15356e-05	C1=CC=C2C(=C1)C(=CC3=C(NN=C3)C4=CC=CC=C4[N+](=O)[O-])C(=O)N2
('Pkinase', 'Sugar_tr')	1.35667e-05	CC1=CC(=C(C=C1)F)NC(=O)NC2=CC=C(C=C2)C3=CN=CC4=C3C(=NN4C)N
('Pkinase', 'Sugar_tr')	1.35667e-05	CC1(CC(CC(N1[O])(C)C)NC(=O)C2=CC=CC(=C2)C3=NN4C(=CC=NC4=C3)NC5=CC(=CC=C5)O)C
('Pkinase', 'Sugar_tr')	1.35667e-05	C1C(C1C(=O)NC2=CC3=C4C(=C2)C(=O)NNC=C4C=N3)C5=CC=CC=C5
('Pkinase', 'Sugar_tr')	4.15356e-05	C1CCC(C1)N2C3=C(C(=N2)C4=CC(=CC(=C4)F)O)C(=NC=N3)N
('Pkinase', 'Sugar_tr')	4.15356e-05	CC1=C2C=C(C=CC2=NN1)C3=CC(=CN=C3)OCC(CC4=CC=CC=C4)CN
('Pkinase', 'Sugar_tr')	1.35667e-05	C1=CC(=CC=C1C2=CSC3=C2C(=NC=C3C4=CC=NC=C4)N)NC(=O)NC5=C(C=CC(=C5)C(F)(F)F)F
('Pkinase', 'Sugar_tr')	0.00175141	CC1=CC(=C(N1)C=C2C3=CC=CC=C3NC2=O)C
('Pkinase', 'Sugar_tr')	1.35667e-05	CCN(CC)CCNC(=O)C1=C(NC2=C1CCCC2=C3C4=C(C=CC(=C4)F)NC3=O)C
('Pkinase', 'Sugar_tr')	6.02419e-05	C1=CC=C(C=C1)CC(COC2=CN=CC(=C2)C3=CC4=C(C=C3)NC(=O)C4=CC5=CC=CN5)N.Cl
('Pkinase', 'Sugar_tr')	1.12631e-07	CC1=C(C=C(C=C1)C(=O)NC2=CC=CC(=C2)C(F)(F)F)C3=CC4=CN=C(N=C4C=C3)NC
('Pkinase', 'Sugar_tr')	1.35667e-05	C1CN(CC1O)CC2=NC(=O)C3=C(N2)C4=C(S3)C=CC(=C4)Cl
('Pkinase', 'Sugar_tr')	1.35667e-05	CC1=CC(=CC=C1)NC(=O)NC2=CC=C(C=C2)C3=CSC4=C3C(=NC=C4C#CCN5CCCC5)N
('Pkinase', 'Sugar_tr')	1.35667e-05	CC1=CC(=C(C=C1)F)NC(=O)NC2=CC=C(C=C2)C3=CN=CC4=C3C(=NN4)N
('Pkinase', 'Sugar_tr')	1.35667e-05	C1COCCN1CCOC2=CC=C(C=C2)C3=CN4C(=C(C=N4)C5=CNN=C5)N=C3
('Pkinase', 'Sugar_tr')	1.35667e-05	CNC(=O)C1=CC=CC2=C1C=CC(=C2)OC3=C4C=C(C(=CC4=NC=C3)OCC5(CC5)N)OC
('Pkinase', 'Sugar_tr')	1.74293e-05	CC1=CN2C(=CN=C2C(=N1)NC3=CC(=NS3)CN4CCC(C4)(F)F)C5=CNN=C5
('Pkinase', 'Sugar_tr')	4.15356e-05	CC(C)N1C2=C(C(=N1)C3=CC(=C(C=C3)Cl)O)C(=NC=N2)N
('Pkinase', 'Sugar_tr')	1.35667e-05	CC1=CC(=CC=C1)NC(=O)NC2=CC=C(C=C2)C3=CSC4=NC=NC(=C34)N
('Pkinase', 'Sugar_tr')	1.8899e-06	CN(C)CCNC1=NC(=CN=C1)C2=CC3=C(C=C2)NC=C3C4=NC(=NC=C4)N
('Pkinase', 'Sugar_tr')	1.35667e-05	C1=CC=C(C=C1)NC(=O)NC2=CC=C(C=C2)C3=C4C(=CC=C3)NN=C4N
('Pkinase', 'Sugar_tr')	1.40978e-05	CC1=C(C=C(C=C1)C(=O)NC2=CC(=CC(=C2)N3C=C(N=C3)C)C(F)(F)F)NC4=NC=CC(=N4)C5=CN=CC=C5
('Pkinase', 'Sugar_tr')	1.35667e-05	CN1CCN(CC1)CC2=CC3=C(C=C2)C4=C(C3)C(=NN4)C5=CSC(=C5)C#CCOC6=CC=CC=C6
('Pkinase', 'Sugar_tr')	1.35667e-05	COCCOC1=C(C=C2C(=C1)N=CN=C2OC3=CN(N=C3)CC(=O)NC4=CC(=CC=C4)OC)OC
('Pkinase', 'Sugar_tr')	1.8899e-06	C1CNCCC1NCC2=CC(=C(C=C2)C3=NC(=O)C4=C(N3)C5=C(O4)C=CC(=C5)Br)Cl
('Pkinase', 'Sugar_tr')	1.35667e-05	C1=CC=C2C(=C1)C(=CC3=CC=CN3)C(=O)N2
('Pkinase', 'Sugar_tr')	1.74293e-05	CC1=CC(=CC=C1)NC(=O)NC2=CC=C(C=C2)C3=CSC4=C3C(=NC=C4C#CCNS(=O)(=O)C)N
('Pkinase', 'Sugar_tr')	1.35667e-05	C1CNCCC1CNC2=NC3=C(C=NN3C=C2)C(=O)NC4=CNC5=C4C=C(C=C5)C6=C(C=CC=C6F)F
('Pkinase', 'Sugar_tr')	1.8899e-06	C1C(N2C=C(C=C2C(=O)N1)C3=CC(=NC=C3)F)CC(=O)NC(CN)C4=CC=CC=C4.C(=O)(C(F)(F)F)O
('Pkinase', 'Sugar_tr')	1.35667e-05	CC1=CC(=CC=C1)NC(=O)NC2=CC=C(C=C2)C3=C(SC4=NC=NC(=C34)N)CCO
('Pkinase', 'Sugar_tr')	1.12631e-07	CC(C)(C)C1=NN(C(=C1)NC(=O)NC2=CC=CC3=CC=CC=C32)C4=CC(=CC=C4)N
('Pkinase', 'Sugar_tr')	0.000830968	CC1=C(C=C(C=C1)C(=O)NC2=CC(=C(C=C2)CN3CCN(CC3)C)C(F)(F)F)C#CC4=CN=C5N4N=CC=C5
('Pkinase', 'Sugar_tr')	1.35667e-05	CC1=CC=CC=C1NC2=NC3=CC(=C(C=C3N4C2=CN=C4)N(C)C(=O)C=CCN(C)C)F
('Pkinase', 'Sugar_tr')	4.15356e-05	CC1CCC(C1)N2C3=C(C(=N2)C4=CC(=C(C=C4)OC)O)C(=NC=N3)N
('Pkinase', 'Sugar_tr')	1.35667e-05	COC1=CC=C(C=C1)C2=C(C3=C(N=CN=C3O2)N)C4=CC=C(C=C4)NC(=O)NC5=C(C=CC(=C5)C(F)(F)F)F
('Pkinase', 'Sugar_tr')	1.35667e-05	CC1=C(C=C(C=C1)O)NC2=NC(=NC=C2)NC3=CC=CC(=C3)C(=O)N
('Pkinase', 'Sugar_tr')	1.35667e-05	CC1=C2C(=CC(=C1)C3=C(C=CC=C3Cl)Cl)N=NC(=N2)NC4=CC=C(C=C4)OCCN5CCCC5
('Pkinase', 'Sugar_tr')	1.35667e-05	CNC(=O)C1=CN=C(C2=C1SC=C2C3=CC=C(C=C3)NC(=O)NC4=CC(=CC=C4)Cl)N
('Pkinase', 'Sugar_tr')	1.35667e-05	CC1=C(C=C(C=C1)NC(=O)C2=NN(C(=C2)CN3CCN(CC3)C)C(C)(C)C)NC4=NC5=CC=CC=C5N4C6=CC(=NC=N6)N
('Pkinase', 'Sugar_tr')	1.35667e-05	C1COCCN1CCOC2=CC(=C(C=C2)NC3=C4C=CN=CC4=C5C=CC=C(C5=N3)C6=NC=NN6)Cl
('Pkinase', 'Sugar_tr')	1.35667e-05	C1CNCCC1N2C=C(C=N2)C3=NC4=C(C=CC=C4N=C3)C5=CC(=C(C(=C5)F)CN6CCOCC6)F
('Pkinase', 'Sugar_tr')	1.35667e-05	COC1=CC2=C(C=CN=C2C=C1OCCCN3CCCC3)OC4=C(C=C(C=C4)NC(=O)C5=NN(C6=CC=CC=C6C5=O)C7=CC=CC=C7C(F)(F)F)F
('Pkinase', 'Sugar_tr')	1.35667e-05	CC1=CC(=C(C=C1)F)NC(=O)NC2=CC=C(C=C2)C3=C4C(=CC=C3)N(N=C4N)C
('Pkinase', 'Sugar_tr')	1.35667e-05	C1C(C1F)C(=O)NC2=NC=CC(=C2)NC(=O)C3=C(C=CC=C3Cl)Cl
('Pkinase', 'Sugar_tr')	1.8899e-06	C1=CC(=C(C=C1CN)Cl)C2=NC(=O)C3=C(N2)C4=C(O3)C=CC(=C4)Br
('Pkinase', 'Sugar_tr')	1.35667e-05	C1CNCCC1CNC2=NC3=C(C=NN3C=C2)C(=O)NC4=CNC5=NC=C(C=C45)C6=CC=CC=C6F
('Pkinase', 'Sugar_tr')	1.86004e-07	CC1=CC=C(C=C1)N2C(=CC(=N2)C(C)(C)C)NC(=O)NC3=CC=C(C4=CC=CC=C43)OCCN5CCOCC5
('Pkinase', 'Sugar_tr')	1.35667e-05	CC1=C(C=C(C=C1)NC(=O)C2=CC(=CC=C2)C(F)(F)F)NC3=C(C=CC=N3)C4=NC(=NC=N4)NC5=CC(=C(C(=C5)OC)OC)OC
('Pkinase', 'Sugar_tr')	1.35667e-05	CC1=CC(=CC=C1)NC(=O)NC2=CC=C(C=C2)C3=CSC4=C3C(=NC=C4C#CCN5CCOCC5)N
('Pkinase', 'Sugar_tr')	1.35667e-05	C1C2=C(C3=CC=CC=C3NC1=O)NC4=C2C=C(C=C4)Br
('Pkinase', 'Sugar_tr')	1.35667e-05	CC1=C(C2=C(C=C1)NN=C2)NC3=NC(=NC=C3)NC4=CC=CC(=C4)C(=O)N
('Pkinase', 'Sugar_tr')	1.35667e-05	CC1=C(C2=C(N=CN=C2S1)N)C3=CC=C(C=C3)NC(=O)NC4=CC(=CC=C4)Br
('Pkinase', 'Sugar_tr')	1.35667e-05	CC1=C(C(=CC=C1)C)C2=CC(=C3C(=C2)N=NC(=N3)NC4=CC=C(C=C4)OCCN5CCCC5)C
('Pkinase', 'Sugar_tr')	1.35667e-05	C1CC1C2=CC(=NN2)NC3=NC(=NC4=C3SC=C4)NCC5=CC=CC=C5
('Pkinase', 'Sugar_tr')	1.35667e-05	C1CNCC(C1CNC2=NC3=C(C=NN3C=C2)C(=O)NC4=CNC5=NC=C(C=C45)C6=C(C=CC=C6F)F)F
('Pkinase', 'Sugar_tr')	1.35667e-05	COC1=CC2=C(C=CN=C2C=C1OC)OC3=CC=C(C=C3)NC(=S)NC(=O)CC4=CC=CC=C4
('Pkinase', 'Sugar_tr')	1.35667e-05	CC1=NC2=CN=C3C(=C2N1C4CCNCC4F)C=CN3
('Pkinase', 'Sugar_tr')	1.35667e-05	CN1CCC(CC1)CNC2=NN3C(=NC=C3C4=CC(=CC=C4)OC(F)(F)F)C=C2
('Pkinase', 'Sugar_tr')	1.35667e-05	CCN1CCC(CC1)NC2=CC3=C(C=C2)NC(=O)C3=C(C4=CC(=CC=C4)F)C5=NC=CN5
('Pkinase', 'Sugar_tr')	2.206e-05	CC(C)(C)C1=NC2=C(N1)C3=C(C=C(C=C3)F)C4=C2C=CNC4=O
('Pkinase', 'Sugar_tr')	1.74293e-05	C1CCN(C1)CC(C2=CC=CC=C2)NC(=O)C3=CC4=C(S3)C(=NN4)NC(=O)C5=CC=C(C=C5)N6CCOCC6
('Pkinase', 'Sugar_tr')	1.35667e-05	C1=CC(=CC=C1C2=CSC3=NC=NC(=C23)N)NC(=O)NC4=C(C=CC(=C4)C(F)(F)F)F
('Pkinase', 'Sugar_tr')	4.15356e-05	CC(CN)N1C2=C(C(=N1)C3=CC(=C(C=C3)Cl)O)C(=NC=N2)N
('Pkinase', 'Sugar_tr')	1.35667e-05	CC1=CC(=CC=C1)NC(=O)NC2=CC=C(C=C2)C3=CSC4=C3C(=NC=C4C#CCNC)N
('Pkinase', 'Sugar_tr')	1.35667e-05	CC1CCN(CC1)C2=C(C=CC(=C2)N3CCN(CC3)C)NC(=O)C4=CC(=CN4)C#N
('Pkinase', 'Sugar_tr')	1.35667e-05	CCN1CCN(CC1)C2=CC=C(C=C2)NC3=CC(=NC=N3)N(C)C(=O)NC4=C(C(=CC(=C4Cl)OC)OC)Cl
('Pkinase', 'Sugar_tr')	1.35667e-05	COCCOC1=CC2=NC=C(N2C=C1)C3=NC4=C(C=CC=C4OC5CCNCC5F)C=C3
('Pkinase', 'Sugar_tr')	1.55562e-05	CNC(=O)C1=NC=CC(=C1)OC2=CC=C(C=C2)NC(=O)NC3=CC(=C(C=C3)Cl)C(F)(F)F
('Pkinase', 'Sugar_tr')	4.15356e-05	CC(C)N1C2=C(C(=N1)C3=CC(=C(C=C3)Br)O)C(=NC=N2)N
('Pkinase', 'Sugar_tr')	1.35667e-05	CC1=CNC(=C1CCC(=O)O)C=C2C3=CC=CC=C3NC2=O
('Pkinase', 'Sugar_tr')	1.35667e-05	CCN1CCC(CC1)NC2=CC3=C(C(=O)N=C3C=C2)C(=C4NC5=CC=CC=C5N4)C6=CC=CC=C6
('Pkinase', 'Sugar_tr')	1.35667e-05	COC1=CC=C(C=C1)NC(=O)NC2=CC=C(C=C2)C3=CSC4=C3C(=NC=C4C5=CN(N=C5)CCO)N
('Pkinase', 'Sugar_tr')	1.35667e-05	C1=CC(=CC(=C1)NC(=O)NC2=CC=C(C=C2)C3=CC=NC4=NNC(=C34)N)C(F)(F)F
('Pkinase', 'Sugar_tr')	1.35667e-05	COC1=CC2=C(C=CN=C2C=C1OC)OC3=CC4=C(C=C3)C(=CC=C4)C(=O)N
('Pkinase', 'Sugar_tr')	1.74293e-05	C1=CC=C(C(=C1)C(=O)O)NC2=NC(=NC=C2)NC3=CC(=CC=C3)O
('Pkinase', 'Sugar_tr')	1.8899e-06	C1=CC=C2C(=C1)C3=C(N2)C4=C(C=C3)C(=CN4)C=O
('Pkinase', 'Sugar_tr')	1.35667e-05	CC1(CC(C(=O)NC2=C1C=CC(=C2)NC3=NC=C(C(=N3)NC4=C(C=CC=C4F)C(=O)NC)Cl)NC(=O)COC)C
('Pkinase', 'Sugar_tr')	1.8899e-06	C1CC(CCC1NC2=NC3=C(C=C2)N=NN3C4=CC(=CC=C4)OC(F)(F)F)O
('Pkinase', 'Sugar_tr')	1.74293e-05	CC1=CC(=CC=C1)NC(=O)NC2=CC=C(C=C2)C3=CSC4=C3C(=NC=C4)N
('Pkinase', 'Sugar_tr')	1.35667e-05	CC1=CC2=C(N1)C=CC(=C2)C3=CSC4=C3C(=NC=C4C5=CC(=CC=C5)S(=O)(=O)C)N
('Pkinase', 'Sugar_tr')	1.35667e-05	CC1(CC(CC(N1C)(C)C)OC2=CN=C(C=C2)C(=O)NC3=CC=C(C=C3)NC(=O)NC4=NOC(=C4)C(C)(C)C)C.CS(=O)(=O)O
('Pkinase', 'Sugar_tr')	1.35667e-05	CC1=C(C=C(C=C1)C(=O)NC2=CC=CC(=C2)C(F)(F)F)C3=CC4=CN=C(N=C4C=C3)NCCN5CCOCC5
('Pkinase', 'Sugar_tr')	0.000839851	magnesium ion
('Pkinase', 'Sugar_tr')	1.35667e-05	CN1C2=NC=CC(=C2C(=N1)N)C3=CC=C(C=C3)NC(=O)NC4=CC=CC(=C4)C(F)(F)F
('Pkinase', 'Sugar_tr')	1.8899e-06	C1=CC2=C(C3=C(N2)C4=C(C=C3)C(=CN4)C=O)C(=C1)Br
('Pkinase', 'Sugar_tr')	1.8899e-06	CN1CCN(CC1)CC2=NC(=O)C3=C(N2)C4=C(O3)C=CC(=C4)Br
('Pkinase', 'Sugar_tr')	1.35667e-05	CC(C)OC1=CC=C(C=C1)NC(=O)N2CCN(CC2)C3=NC=NC4=CC(=C(C=C43)OC)OCCCN5CCCCC5
('Pkinase', 'Sugar_tr')	1.74293e-05	COC1=C(C=C2C(=C1)N=CN2C3=CC(=C(S3)C(=O)N)OCC4=CC=CC=C4C(F)(F)F)OC
('Pkinase', 'Sugar_tr')	1.35667e-05	CC1=C(NC(=C1C(=O)N2CCCC2CN3CCCC3)C)C=C4C5=C(C=CC(=C5)S(=O)(=O)CC6=C(C=CC=C6Cl)Cl)NC4=O
('Pkinase', 'Sugar_tr')	1.8899e-06	C1=CC=C(C(=C1)C2=NC(=O)C3=C(N2)C4=C(O3)C=CC(=C4)Br)Cl
('Pkinase', 'Sugar_tr')	1.35667e-05	C1COCCN1CCOC2=CC=C(C=C2)C3=CN4C(=C(C=N4)C5=CC=NC=C5)N=C3
('Pkinase', 'Sugar_tr')	1.74293e-05	CCN(CC)CCCNC(=O)C1=CN=C(C2=C1SC=C2C3=CC=C(C=C3)NC(=O)NC4=CC=CC(=C4)C)N
('Pkinase', 'Sugar_tr')	1.35667e-05	C1=CC(=CC(=C1)NC(=O)NC2=C(C=C(C=C2)C3=C4C(=CC=C3)NN=C4N)F)C(F)(F)F
('Pkinase', 'Sugar_tr')	1.35667e-05	COC1=CC=CC(=C1)NC(=O)CN2C=C(C=N2)OC3=NC=NC4=CC(=C(C=C43)OC)OC
('Pkinase', 'Sugar_tr')	1.35667e-05	C1=CC(=CC(=C1)F)NC(=O)NC2=CC=C(C=C2)C3=C4C(=CC=C3)NN=C4N
('Pkinase', 'Sugar_tr')	1.97488e-05	COC1=CN=C(C=C1C2=CC3=C(N2)CCNC3=O)COC4=CC(=C(C=C4)F)F
('Pkinase', 'Sugar_tr')	1.35667e-05	C1=CC=C2C(=C1)C=NC=C2C3=CC(=CC=C3)NC(=O)C4=CC=CC=C4NCC5=CC=NC=C5
('Pkinase', 'Sugar_tr')	1.35667e-05	CC1=CC2=CC(=CC(=C2N1)F)C3=CSC4=C3C(=NC=C4C=CC(=O)NC)N
('Pkinase', 'Sugar_tr')	1.35667e-05	CC(C)(C#N)OC1=CC=CC(=C1Cl)C(=O)NC2=C(C=CC(=C2)N(C)C3=NC4=C(C=C3)N=C(S4)NC(=O)C5CC5)F
('Pkinase', 'Sugar_tr')	1.35667e-05	CC1=C2C(=CC(=C1)C3=C(C=CC(=C3)O)Cl)N=NC(=N2)NC4=CC=C(C=C4)CCCN5CCCC5
('Pkinase', 'Sugar_tr')	1.35667e-05	CCC(CC)(C#CC1=CN=C(C2=C1SC=C2C3=CC=C(C=C3)NC(=O)NC4=CC=CC(=C4)C)N)N
('Pkinase', 'Sugar_tr')	1.35667e-05	C1CNCCC1COC2=NC3=C(C=NN3C=C2)C(=O)NC4=CNC5=NC=C(C=C45)C6=C(C=CC=C6F)F
('Pkinase', 'Sugar_tr')	1.35667e-05	CC(C)CN1C2=C(C=C(C=C2)C(=NOC)C)C3=C4CNC(=O)C4=C5C(=C31)CCC6=NN(C=C65)C
('Pkinase', 'Sugar_tr')	1.35667e-05	CC1=C(C=C(C=C1)NC(=O)C2=NNC(=C2)C3CC3)NC4=NC5=CC=CC=C5N4C6=CC(=NC=N6)N
('Pkinase', 'Sugar_tr')	1.35667e-05	CC1=CC(=CC=C1)NC(=O)NC2=CC=C(C=C2)C3=CSC4=C3C(=NC=C4C5=CN(N=C5)CC(C)O)N
('Pkinase', 'Sugar_tr')	1.35667e-05	CC1=C(C=C(C=C1)NC(=O)C2=CC(=CC=C2)C(F)(F)F)NC3=NC4=CC=CC=C4N3C5=CC(=NC=N5)N
('Pkinase', 'Sugar_tr')	2.75535e-05	CC1=C2C=C(C=CC2=NN1)C3=CC(=CN=C3)OCC(CC4=CNC5=CC=CC=C54)N
('Pkinase', 'Sugar_tr')	1.35667e-05	CCC(C1=NC2=CN=C3C(=C2N1C4CCCCC4)C=CN3)O
('Pkinase', 'Sugar_tr')	1.35667e-05	CC(C)(CN1C=C(C=N1)C2=CN=C(C3=C2SC=C3C4=CC=C(C=C4)NC(=O)NC5=CC=C(C=C5)OC)N)O
('Pkinase', 'Sugar_tr')	1.74293e-05	C1COCCN1C2=CC(=CC=C2)NC3=NC=CC(=N3)C4=C(N=C5N4C=CS5)C6=CC(=CC=C6)NC(=O)CC7=CC=CC=C7
('Pkinase', 'Sugar_tr')	1.35667e-05	CN(C)CCN(C1=CC=C(C=C1)NC(=C2C3=C(C=C(C=C3)C(=O)OC)NC2=O)C4=CC=CC=C4)S(=O)(=O)C
('Pkinase', 'Sugar_tr')	1.8899e-06	C1=CC(=CC(=C1)O)NCC2=NC(=O)C3=C(N2)C4=C(S3)C=CC(=C4)Br
('Pkinase', 'Sugar_tr')	0.000830968	C1CCC(C1)C(CC#N)N2C=C(C=N2)C3=C4C=CNC4=NC=N3.C(=CC(=O)O)C(=O)O
('Pkinase', 'Sugar_tr')	1.35667e-05	CCCC1=C(C2=C(N=CN=C2S1)N)C3=CC=C(C=C3)NC(=O)NC4=CC=CC(=C4)C
('Pkinase', 'Sugar_tr')	1.35667e-05	CC1=NC2=CN=C3C(=C2N1C4CCCC(C4)O)C=CN3
('Pkinase', 'Sugar_tr')	1.35667e-05	COC1=C2C(=C(C=C1)C3=CC=C(C=C3)NC(=O)NC4=CC(=CC=C4)Cl)C(=NO2)N
('Pkinase', 'Sugar_tr')	1.35667e-05	C1=CC=C(C=C1)NC(=O)NC2=CC3=C(C=C2)C(=CC4=CC=CN4)C(=O)N3
('Pkinase', 'Sugar_tr')	1.35667e-05	CNC(=O)C=CC1=CN=C(C2=C1SC=C2C3=CC4=C(C=C3)OCO4)N
('Pkinase', 'Sugar_tr')	1.35667e-05	CC1=C(C(=O)N(N1CC(C)(C)O)C2=CC=CC=C2)C(=O)NC3=NC=C(C=C3)OC4=C5C=CC(=CC5=NC=C4)OC
('Pkinase', 'Sugar_tr')	1.74293e-05	CN1CCN(CC1)CC2=CC=C(C=C2)C3=CN=C4C(=C3)C(=CN4)C5=CC6=C(C=C5)NC=C6
('Pkinase', 'Sugar_tr')	1.35667e-05	CC1=CN=C(N1)C2=CN=C(N=C2C3=C(C=C(C=C3)Cl)Cl)NCCNC4=NC=C(C=C4)C#N
('Pkinase', 'Sugar_tr')	1.35667e-05	COCCOC1=CC2=NC=C(N2C=C1)C3=NC4=C(C=CC=C4OC5CCCNC5)C=C3
('Pkinase', 'Sugar_tr')	1.35667e-05	CC1=CC(=NN1)NC2=NC(=NC(=C2)N3CCN(CC3)C)C=CC4=CC=CC=C4
('Pkinase', 'Sugar_tr')	1.35667e-05	C1=CC2=C3C=NC=CC3=C(N=C2C(=C1)C4=NC=NN4)NC5=C(C=C(C=C5)F)F
('Pkinase', 'Sugar_tr')	1.8899e-06	CN(C)CC1=NC(=O)C2=C(N1)C3=C(S2)C=CC(=C3)C4=CC=C(C=C4)O
('Pkinase', 'Sugar_tr')	1.8899e-06	C1CNCCC12CC(C2)NC3=NC4=C(C=C3)N=NN4C5=CC=CC(=C5)C(F)(F)F
('Pkinase', 'Sugar_tr')	1.35667e-05	CC(C)(C1=CC(=CC(=C1)C(=O)NC2CCC3=C(C2)C=C(C=C3)OC4=C5CCC(=O)NC5=NC=C4)C(F)(F)F)N
('Pkinase', 'Sugar_tr')	1.35667e-05	CCC1=C(C2=C(N=CN=C2S1)N)C3=CC=C(C=C3)NC(=O)NC4=CC=CC(=C4)C
('Pkinase', 'Sugar_tr')	0	COC1=CC(=C(C(=C1)OC)C=C2C3=CC=CC=C3NC2=O)OC
('Pkinase', 'Sugar_tr')	1.35667e-05	CC1=CC(=C(C=C1)F)NC(=O)NC2=CC=C(C=C2)C3=COC4=C3C(=NC=C4C#CCN5CCOCC5)N
('Pkinase', 'Sugar_tr')	1.35667e-05	C1=CC(=CC=C1C2=CSC3=C2C(=NC=C3C=CC(=O)NCCCN4C=CN=C4)N)Br
('Pkinase', 'Sugar_tr')	1.8899e-06	CCC1=CC=C(C=C1)C2=CC3=C(C=C2)SC4=C3NC(=NC4=O)CN(C)C
('Pkinase', 'Sugar_tr')	1.35667e-05	CN(C)CC1=CC=C(C=C1)C2CC2C(=O)NC3=NC4=C(S3)C=C(C=C4)C5=CNN=C5
('Pkinase', 'Sugar_tr')	1.74293e-05	C1CNC2=C(C(=NC=N2)N)N=C1C3=CC=C(C=C3)NC(=O)NC4=C(C=CC(=C4)C(F)(F)F)F
('Pkinase', 'Sugar_tr')	1.35667e-05	CN(C1=CC=C(C=C1)NC(=C2C3=C(C=C(C=C3)C(=O)OC)NC2=O)C4=CC=CC=C4)C(=O)CN5C=CN=C5
('Pkinase', 'Sugar_tr')	1.8899e-06	CC1=NN=C(O1)C2=CC=CC(=C2)C3=C4N=C(C=CN4N=C3)NCCN
('Pkinase', 'Sugar_tr')	2.348e-07	CCN1CCN(CC1)CC2=C(C=C(C=C2)NC(=O)NC3=CC=C(C=C3)OC4=NC=NC(=C4)NC)C(F)(F)F
('Pkinase', 'Sugar_tr')	1.35667e-05	CC1=C2C(=C(C=C1)C3=CC=C(C=C3)NC(=O)NC4=CC(=CC=C4)Br)C(=NN2)N
('Pkinase', 'Sugar_tr')	1.35667e-05	CC1=CC(=CC=C1)NC(=O)NC2=CC3=C(C=C2)C4=C(CC3)SC5=NC=NC(=C45)N
('Pkinase', 'Sugar_tr')	1.8899e-06	C1CC(CN(C1)C2=C(C=NC=C2)NC(=O)C3=C(C=CC(=N3)C4=CC=CC=N4)N)N
('Pkinase', 'Sugar_tr')	1.74293e-05	CCCN1C=C(C=N1)C2=CN=C(C3=C2SC=C3C4=CC=C(C=C4)NC(=O)NC5=CC(=CC=C5)F)N
('Pkinase', 'Sugar_tr')	6.02419e-05	COC1=CC2=C(C=CN=C2C=C1OCCCN3CCOCC3)OC4=C(C=C(C=C4)NC(=O)C5(CC5)C(=O)NC6=CC=C(C=C6)F)F
('Pkinase', 'Sugar_tr')	1.35667e-05	C1CCN(C1)CCCCNC(=O)NC2=C(C(=NS2)OCC3=C(C=C(C=C3F)Br)F)C(=O)N
('Pkinase', 'Sugar_tr')	1.35667e-05	CC1(CC(C(=O)NC2=C1C=CC(=C2)NC3=NC=C(C(=N3)NC4=C(C=CC=C4F)C(=O)NC)Cl)NC(=O)N5CCCC5)C
('Pkinase', 'Sugar_tr')	1.8899e-06	CN(C)CCNC1=NC2=C(C=NN2C=C1)C3=CNN=C3
('Pkinase', 'Sugar_tr')	1.35667e-05	CC1=NN(C(=C1)C(=O)NC2=CC(=CC=C2)OC3=CN4C=C(N=C4C=C3)NC(=O)C5CC5)C
('Pkinase', 'Sugar_tr')	1.35667e-05	C1CNCCC1CNC2=NC3=C(C=NN3C=C2)C(=O)NC4=CNC5=C4C=CC=N5
('Pkinase', 'Sugar_tr')	0.00150163	CC1=C(C=C(C=C1)NC(=O)C2=CC=C(C=C2)CN3CCN(CC3)C)NC4=NC=CC(=N4)C5=CN=CC=C5
('Pkinase', 'Sugar_tr')	1.35667e-05	C1=CNC(=C1)C=C2C3=C(C=C(C=C3)C4=CC=C(C=C4)O)NC2=O
('Pkinase', 'Sugar_tr')	1.74293e-05	CC1=CC(=CC=C1)NC(=O)NC2=CC=C(C=C2)C3=CSC4=C3C(=NC=C4C#CCN(C)C)N
('Pkinase', 'Sugar_tr')	4.45098e-07	CC1=C(C=CC(=C1)NC2=NC=C(C(=N2)NC3C4CC(C3C(=O)N)C=C4)F)N5CCN(CC5)C.Cl.Cl
('Pkinase', 'Sugar_tr')	1.35667e-05	CC(C(C)(C)C)NC(=O)C1=CNC2=NC=C(N=C12)C3CC3
('Pkinase', 'Sugar_tr')	1.35667e-05	CC1CN(CC(C1O)N)C2=C(C=NC=C2)NC(=O)C3=NC(=C(C=C3)F)C4=C(C=CC=C4F)F
('Pkinase', 'Sugar_tr')	1.8899e-06	CN(C)CC1=NC(=O)C2=C(N1)C3=C(S2)C=CC(=C3)C4=CC(=CC=C4)Cl
('Pkinase', 'Sugar_tr')	1.35667e-05	CC1=C(C(=CC=C1)C)OC(=O)N(C2=C(C=C(C=C2)OC)OC)C3=NC(=NC=C3)NC4=CC(=C(C(=C4)OC)OCCCN5CCN(CC5)C)OC
('Pkinase', 'Sugar_tr')	1.35667e-05	CC1(CCC2=C(C1)NN=C2C(=O)NC3=CN(N=C3)C(CCN(C)C)C4=CC=CC=C4)C
('Pkinase', 'Sugar_tr')	0.000830968	CC(C1=C(C=CC(=C1Cl)F)Cl)OC2=C(N=CC(=C2)C3=CN(N=C3)C4CCNCC4)N
('Pkinase', 'Sugar_tr')	1.35667e-05	C1CC(CN(C1)C(=O)CC#N)N2C=NC3=CN=C4C(=C32)C=CN4
('Pkinase', 'Sugar_tr')	1.35667e-05	CNC1=NC=CC(=N1)C2=CNC(=O)C(=C2)NC(=O)C3=CC=C(C=C3)N4CCCCC4
('Pkinase', 'Sugar_tr')	1.45663e-07	CC1=C2C=C(C=CC2=NN1)C3=CC(=CN=C3)OCC(CC4=CC(=C(C=C4)Cl)Cl)N.C(=O)(C(F)(F)F)O.C(=O)(C(F)(F)F)O.C(=O)(C(F)(F)F)O
('Pkinase', 'Sugar_tr')	1.35667e-05	CN1CCN(CC1)C2=CC=C(C=C2)NC3=NC=C4C=C(C(=O)N(C4=N3)C5CCCC5)C#N
('Pkinase', 'Sugar_tr')	1.35667e-05	CN1CCN(CC1)CC(=O)NC2=CC=CC3=C2CC4=C3NN=C4C5=CSC(=C5)C#CCOC6=CC=CC=C6
('Pkinase', 'Sugar_tr')	1.45663e-07	CC1=C2C=C(C=CC2=NN1)C3=CC(=CN=C3)OCC(CC4=CC(=C(C=C4)Cl)Cl)N
('Pkinase', 'Sugar_tr')	1.35667e-05	C1COCCN1CCOC2=CC=C(C=C2)C3=CN4C(=C(C=N4)C5=CC(=C(C=C5)O)O)N=C3
('Pkinase', 'Sugar_tr')	2.97877e-12	C1=CC=C(C=C1)CNC2=NC(=CC(=C2)C3=CNC4=C3C=CC=N4)Cl
('Pkinase', 'Sugar_tr')	1.35667e-05	CC1=CC(=C(C=C1)F)NC(=O)NC2=CC=C(C=C2)C3=NSC4=NC=NC(=C34)N
('Pkinase', 'Sugar_tr')	1.35667e-05	C1=CC=C(C=C1)CCNC2=NC3=C(C=NN3C=C2)C(=O)NC4=CNC5=C4C=CC=N5
('Pkinase', 'Sugar_tr')	4.15356e-05	CC(C)N1C2=C(C(=N1)C3=CC4=C(C=C3)N=CC=C4)C(=NC=N2)N
('Pkinase', 'Sugar_tr')	1.35667e-05	CC1=CC(=NN1)NC2=C(C=C(C(=N2)NC(C)C3=NC=C(C=C3)F)C#N)F
('Pkinase', 'Sugar_tr')	1.35667e-05	CN1C(=NC=C(C1=O)C2=CC(=C(C=C2)OC3=C4C=C(C(=CC4=NC=C3)OCCCN5CCOCC5)OC)F)CC6=CC=CC=C6
('Pkinase', 'Sugar_tr')	1.35667e-05	CCN1CCC(CC1)OC2=CN=C(C=C2)C(=O)NC3=CC=C(C=C3)NC(=O)NC4=NOC(=C4)C(C)(C)C
('Pkinase', 'Sugar_tr')	1.35667e-05	CC(CN1C=C(C=N1)C2=CN=C(C3=C2SC=C3C4=CC=C(C=C4)NC(=O)NC5=CC(=CC=C5)F)N)O
('Pkinase', 'Sugar_tr')	2.206e-05	C1=CC=C(C(=C1)C(=O)O)NC2=NC(=NC=C2)NC3=CC4=C(C=C3)NN=C4
('Pkinase', 'Sugar_tr')	1.35667e-05	CN(C)C(=O)N(C)CC1=CC=C(C=C1)NC(=C2C3=C(C=C(C=C3)C(=O)OC)NC2=O)C4=CC=CC=C4
('Pkinase', 'Sugar_tr')	1.35667e-05	C1=CC(=CC(=C1)NC(=O)NC2=CC=CC(=C2)C(F)(F)F)C3=CN4C=CN=C4C(=N3)NCC5=CC=NC=C5
('Pkinase', 'Sugar_tr')	1.35667e-05	CC(=O)N(CCN(C)C)C1=CC=C(C=C1)NC(=C2C3=C(C=C(C=C3)C(=O)OC)NC2=O)C4=CC=CC=C4
('Pkinase', 'Sugar_tr')	1.35667e-05	CC(C(C)(C)C)NCC1=CC2=C(C=C1)N(C(=N2)NC(=O)C3=CC=C(S3)C4=CNN=C4)CC(C)(C)O
('Pkinase', 'Sugar_tr')	2.75535e-05	CC1=CC(=C(C=C1)F)NC(=O)NC2=CC=C(C=C2)C3=C4C(=CC=C3)NN=C4N
('Pkinase', 'Sugar_tr')	1.35667e-05	CCN1CCC(CC1)NC2=CC3=C(C(=O)N=C3C=C2)C(=C4NC5=CC=CC=C5N4)C6=CC=C(C=C6)OC
('Pkinase', 'Sugar_tr')	1.74293e-05	CN1C=C(C=N1)C2=CN=C(C3=C2SC=C3C4=CC=C(C=C4)NC(=O)NC5=CC(=CC=C5)F)N
('Pkinase', 'Sugar_tr')	1.35667e-05	C1=CC(=CC(=C1)NC(=O)NC2=CC=C(C=C2)C3=CC4=C(C=C3)C(=NN4)N)C(F)(F)F
('Pkinase', 'Sugar_tr')	1.80377e-10	CCN(CC)CCNC(=O)C1=C(NC(=C1C)C=C2C3=C(C=CC(=C3)F)NC2=O)C
('Pkinase', 'Sugar_tr')	1.8899e-06	C1=CC(=CC=C1CC2=CC(=O)N3C(=N2)C(=CN3)C(=O)NC4=CC=C(C=C4)F)C#N
('Pkinase', 'Sugar_tr')	1.35667e-05	CC1=C(C=C(C=C1)C(=O)NC2=CC=CC(=C2)C(C)C)NC3=NC4=CC=CC=C4N3C5=CC(=NC=N5)N
('Pkinase', 'Sugar_tr')	4.15356e-05	C1CCC(C1)N2C3=C(C(=N2)C4=CC(=C(C=C4)F)O)C(=NC=N3)N
('Pkinase', 'Sugar_tr')	1.35667e-05	CC1=C2C(=CC(=C1)C3=C(C=CC(=C3)O)Cl)N=NC(=N2)NC4=CC=C(C=C4)OCCN5CCCC5
('Pkinase', 'Sugar_tr')	1.74293e-05	CN1C=C(C=N1)NC2=NC=C(C(=N2)NC3C4CC(C3C(=O)N)C=C4)Br
('Pkinase', 'Sugar_tr')	1.35667e-05	C1COCCN1CCOC2=CC=C(C=C2)C3=CN4C(=C(C=N4)C5=CNC(=O)C=C5)N=C3
('Pkinase', 'Sugar_tr')	1.74293e-05	CC1=C2C(=NC3=CC(=C(C=C3C(=N2)C4=CC=CC=C4Cl)F)OC)NN1
('Pkinase', 'Sugar_tr')	1.35667e-05	CCNC(=O)C1=CN=C(C2=C1SC=C2C3=CC=C(C=C3)NC(=O)NC4=CC(=CC=C4)F)N
('Pkinase', 'Sugar_tr')	1.35667e-05	CC(C(C)(C)C)N(C)CC1=CC2=C(C=C1)N(C(=N2)NC(=O)C3=CC=C(S3)C4=CNN=C4)CC(C)(C)O
('Pkinase', 'Sugar_tr')	1.35667e-05	CC1=C(C=C(C=C1)C(=O)NC2=CC=CC(=C2)C(F)(F)F)C3=CC4=CN=C(N=C4C=C3)N
('Pkinase', 'Sugar_tr')	1.35667e-05	CC1=CC(=CC=C1)NC(=O)NC2=CC=C(C=C2)C3=C4CNC(=O)C4=CC=C3
('Pkinase', 'Sugar_tr')	0.00107397	rapamycin immunosuppressant drug
('Pkinase', 'Sugar_tr')	1.35667e-05	CC(=O)N(CC(=O)N(C)C)C1=CC=C(C=C1)NC(=C2C3=C(C=C(C=C3)C(=O)OC)NC2=O)C4=CC=CC=C4
('Pkinase', 'Sugar_tr')	1.35667e-05	CC1CN(CC(C1O)N)C2=C(C=NC=C2)NC(=O)C3=NC(=C(C=C3N)F)C4=C(C=CC=C4F)F
('Pkinase', 'Sugar_tr')	1.35667e-05	C1=CN(C(=O)C(=C1)C(=O)NC2=CC(=C(C=C2)OC3=C4C=CNC4=NC=C3)F)C5=CC=C(C=C5)F
('Pkinase', 'Sugar_tr')	1.35667e-05	CCN1CCC(CC1)NC2=CC3=C(C(=O)N=C3C=C2)C(=C4NC5=C(N4)C=C(C=C5)OC)C6=CC=CC=C6
('Pkinase', 'Sugar_tr')	3.62909e-07	CC1=C(C=CC(=C1)NC2=NC=C(C(=N2)NC3C4CC(C3C(=O)N)C=C4)F)N5CCN(CC5)C
('Pkinase', 'Sugar_tr')	1.35667e-05	CC1=CC(=CC=C1)NC(=O)NC2=CC=C(C=C2)C3=C(SC4=NC=NC(=C34)N)CCC(=O)N
('Pkinase', 'Sugar_tr')	1.35667e-05	C1=CC=C(C(=C1)NC(=O)NC2=CC=C(C=C2)C3=CSC4=C3C(=NC=C4C5=COC=C5)N)F
('Pkinase', 'Sugar_tr')	1.74293e-05	CC1=CC(=CC=C1)NC(=O)NC2=CC=C(C=C2)C3=CSC4=C3C(=NC=C4C5=CN(N=C5)C)N
('Pkinase', 'Sugar_tr')	1.35667e-05	COC1=CC2=C(C=CN=C2C=C1OC)OC3=C(C=C(C=C3)NC(=S)NC(=O)CC4=CC=CC=C4)F
('Pkinase', 'Sugar_tr')	1.35667e-05	C1=CC=C2C(=C1)C3=C4C(=CNC4=NC=C3)C(C(=O)N2)C5=CC=C(C=C5)O
('Pkinase', 'Sugar_tr')	1.74293e-05	[Au]
('Pkinase', 'Sugar_tr')	1.74293e-05	C1CC(=O)N(C1)C2=CC(=CC=C2)NC3=NC=CC(=N3)C4=C(N=C5N4C=CS5)C6=CC(=CC=C6)NC(=O)C7=C(C=CC=C7F)F
('Pkinase', 'Sugar_tr')	1.35667e-05	CN1CCN(CC1)C2CCC(CC2)N3C=C(C4=C3N=CN=C4N)C5=CC=C(C=C5)OC6=CC=CC=C6
('Pkinase', 'Sugar_tr')	1.35667e-05	CC(C1=NC=C(C=N1)F)NC2=NC3=C(C=CN3)C(=N2)NC4=CN(C=N4)C
('Pkinase', 'Sugar_tr')	1.45663e-07	C1=CC(=CC(=C1)S(=O)(=O)N)NC2=NC=C(C(=N2)NC3=CC=C(C=C3)OCC#N)Br
('Pkinase', 'Sugar_tr')	1.35667e-05	CN1C=C(C=N1)C2=CN=C3C=CC4=C(C=C(C=C4)[N-]S(=O)(=O)N(C)CC5COCCO5)C(=O)C3=C2.O.O.[Na+]
('Pkinase', 'Sugar_tr')	1.35667e-05	CCN1CCC(CC1)NC2=CC3=C(C=C2)NC(=O)C3=C(C4=CC=CC=C4)C5=NC=CN5
('Pkinase', 'Sugar_tr')	1.35667e-05	CN1CCCN(CC1)C(=O)C2=CC=CC(=C2)C3=CC=C(O3)C=C4C5=C(C=CC(=C5)Cl)NC4=O
('Pkinase', 'Sugar_tr')	1.35667e-05	C1=CC(=CC(=C1)Cl)NC(=O)NC2=C(C=C(C=C2)C3=C4C(=CC=C3)NN=C4N)F
('Pkinase', 'Sugar_tr')	1.35667e-05	CC1=NC=C(C=C1)C2=CN=C(C3=C2SC=C3C4=CC=C(C=C4)NC(=O)NC5=CC(=CC=C5)F)N
('Pkinase', 'Sugar_tr')	1.35667e-05	CC1=C(C2=C(N=CN=C2S1)N)C3=CC=C(C=C3)NC(=O)NC4=CC(=CC=C4)F
('Pkinase', 'Sugar_tr')	1.97488e-05	C1=CC=C(C=C1)CN2C=C(N=N2)C3=CC4=C(C=C3)NN=C4NC(=O)C5=CC(=CC=C5)F
('Pkinase', 'Sugar_tr')	1.8899e-06	CN1CC2CC1CN2CC3=NC(=O)C4=C(N3)C5=C(O4)C=CC(=C5)Br
('Pkinase', 'Sugar_tr')	1.8899e-06	CN1CCCN(CC1)C2=NC(=CN=C2)C3=CC(=CC=C3)C=CC(=O)O
('Pkinase', 'Sugar_tr')	3.16513e-07	CC1=C(C(=CC=C1)Cl)NC(=O)C2=CN=C(S2)NC3=NC(=NC(=C3)N4CCN(CC4)CCO)C
('Pkinase', 'Sugar_tr')	3.62909e-07	CCS(=O)(=O)O.CN1CCN(CC1)CC(=O)N(C)C2=CC=C(C=C2)NC(=C3C4=C(C=C(C=C4)C(=O)OC)NC3=O)C5=CC=CC=C5
('Pkinase', 'Sugar_tr')	1.8899e-06	CN1CCN(CC1)CC(C2CCCCC2)NC(=O)CC3CNC(=O)C4=CC(=CN34)C5=CC(=CC=C5)Cl
('Pkinase', 'Sugar_tr')	1.35667e-05	CC1(CC(C(=O)NC2=C1C=CC(=C2)NC3=NC=C(C(=N3)NC4=C(C=CC=C4F)C(=O)NC)Cl)NC(=O)OC)C
('Pkinase', 'Sugar_tr')	1.35667e-05	C1=CC2=C3C=NC=CC3=C(N=C2C(=C1)C4=NC=NN4)NC5=C(C=CC(=C5)Cl)F
('Pkinase', 'Sugar_tr')	1.35667e-05	CCN1CCN(CC1)C2=CC(=CC(=C2)C(F)(F)F)C(=O)NC3=CC(=C(C=C3)C)NC4=NC5=CC=CC=C5N4C6=CC(=NC=N6)N
('Pkinase', 'Sugar_tr')	4.15356e-05	CC(C)N1C2=C(C(=C3C=CC4=CC(=O)C=CC4=C3)N1)C(=NC=N2)N
('Pkinase', 'Sugar_tr')	1.8899e-06	C1CNCCC1CNC2=CC=C(C=C2)C3=NC(=O)C4=C(N3)C5=C(O4)C=CC(=C5)Br
('Pkinase', 'Sugar_tr')	1.35667e-05	CC1=CC=C(C=C1)C2=NN(C3=C2C(=NC=N3)N)C(C)(C)C
('Pkinase', 'Sugar_tr')	1.35667e-05	CC(C)(C)C1=NN(C(=C1)NC(=O)NC2=CC=C(C=C2)NC3=NC=NC4=C3C=C(C=C4)NC(=O)CCCN(C)C)C5=CC(=CC=C5)N
('Pkinase', 'Sugar_tr')	1.35667e-05	CN1CCC(CC1)C2=CC=C(C=C2)NC3=NC=C4C(=O)C(=CN(C4=N3)C5=CC6=C(CCC6)C=C5)C(=O)NOC
('Pkinase', 'Sugar_tr')	1.35667e-05	C1COCCN1CCOC2=CC=C(C=C2)C3=CN4C(=C(C=N4)C5=CC(=NC=C5)N)N=C3
('Pkinase', 'Sugar_tr')	1.8899e-06	C1CN(CC1N)C2=C(C=CC=C2Cl)C=C3C(=O)NC(=O)S3
('Pkinase', 'Sugar_tr')	1.35667e-05	CC1=CC(=CC=C1)NC(=O)NC2=CC=C(C=C2)C3=COC4=NC=NC(=C34)N
('Pkinase', 'Sugar_tr')	1.74293e-05	C1=CC=C(C=C1)N2C=CC3=CN=C(N=C32)NC4=CC(=CC=C4)S(=O)(=O)N
('Pkinase', 'Sugar_tr')	0.000154642	CC1(C(=O)NC2=C(O1)C=CC(=N2)NC3=NC(=NC=C3F)NC4=CC(=C(C(=C4)OC)OC)OC)C
('Pkinase', 'Sugar_tr')	1.35667e-05	CC1=C(C=C(C=C1)NC(=O)C2=CC(=CC=C2)C(F)(F)F)C(=O)NC3=CN=C(N=C3)NC4=CC=C(C=C4)N5CCN(CC5)C
('Pkinase', 'Sugar_tr')	1.35667e-05	CC1=C(C=C(C=C1)C(=O)NC2=CC(=C(C=C2)CN3CCN(CC3)CCO)C(F)(F)F)C#CC4=CN=C(N4C)C(=O)NC
('Pkinase', 'Sugar_tr')	1.35667e-05	CC1=CC(=C(C=C1)F)NC(=O)NC2=CC(=C(C=C2)C3=C4C(=CC=C3)NN=C4N)F
('Pkinase', 'Sugar_tr')	1.35667e-05	COC1=C(C(=CC=C1)OC)CNC2=NC(=NC3=C2C=C(C=C3)Cl)NC4CCCCC4
('Pkinase', 'Sugar_tr')	2.06662e-05	CN1CCC(CC1)COC2=C(C=C3C(=C2)N=CN=C3NC4=C(C=C(C=C4)Br)F)OC
('Pkinase', 'Sugar_tr')	1.35667e-05	CC(C1=NC2=CN=C3C(=C2N1C4CCC(CC4)CCC#N)C=CN3)O
('Pkinase', 'Sugar_tr')	4.15356e-05	CC1=C(C=C(C=C1)C2=NN(C3=C2C(=NC=N3)N)C(C)C)O
('Pkinase', 'Sugar_tr')	1.8899e-06	C1CN(CC1O)CC2=NC(=O)C3=C(N2)C4=C(O3)C=CC(=C4)Br
('Pkinase', 'Sugar_tr')	5.25224e-06	CC12C(CC(O1)N3C4=CC=CC=C4C5=C6C(=C7C8=CC=CC=C8N2C7=C53)CNC6=O)(CO)O
('Pkinase', 'Sugar_tr')	1.74293e-05	CC1=C(NC=C1C(=O)O)C=C2C3=C(C=C(C=C3)NC(=O)NC4=CC=C(C=C4)OC)NC2=O
('Pkinase', 'Sugar_tr')	0.00138721	CC1CCN(CC1N(C)C2=NC=NC3=C2C=CN3)C(=O)CC#N
('Pkinase', 'Sugar_tr')	1.35667e-05	COCCOCC#CC1=CC(=CS1)C2=NNC3=C2CC4=C3C=C(C=C4)CN5C=NC=N5
('Pkinase', 'Sugar_tr')	1.35667e-05	CC1=C(C(=C2N1N=CN=C2N)C3=CC=C(C=C3)NC(=O)NC4=CC=CC=C4)C(=O)OC
('Pkinase', 'Sugar_tr')	1.35667e-05	CC1=C(C(=CC=C1)Cl)NC(=O)C2=CC3=C(C=C2)N=C(S3)NC4=NC(=NC(=C4)C)NCC5CCCO5
('Pkinase', 'Sugar_tr')	1.35667e-05	CCN(CC)CCCCNC1=NC2=NC(=C(C=C2C=N1)C3=CC(=CC(=C3)OC)OC)NC(=O)NC(C)(C)C
('Pkinase', 'Sugar_tr')	1.35667e-05	C1CN(CCC1N2C=NC3=CN=C4C(=C32)C=CN4)CC5=CC=CC=C5
('Pkinase', 'Sugar_tr')	1.35667e-05	C1CCC(=CC1)C2=C(C=CC(=C2)C3CCN(CC3)CCN4CCOCC4)NC(=O)C5=NC=C(N5)C#N
('Pkinase', 'Sugar_tr')	1.35667e-05	C1=CC(=CC=C1C2=NSC3=NC=NC(=C23)N)NC(=O)NC4=C(C=CC(=C4)C(F)(F)F)F
('Pkinase', 'Sugar_tr')	1.35667e-05	CC1=C(C=C(C=C1)C(=O)NC2=CC=CC(=C2)C(F)(F)F)C(=O)NC3=CN=C(N=C3)NC4=CC=C(C=C4)N5CCN(CC5)C
('Pkinase', 'Sugar_tr')	1.35667e-05	C1CCN(CC1)C2CCN(CC2)C3=CC4=NC(=C5C6=C(C=CC(=C6)OC7=CC=CC=C7)NN5)N=C4C=C3
('Pkinase', 'Sugar_tr')	1.35667e-05	CCN(CC)CCNC(=O)C=CC1=CN=C(C2=C1SC=C2C3=CC=C(C=C3)NC(=O)NC4=CC=CC(=C4)C)N
('Pkinase', 'Sugar_tr')	1.35667e-05	C1COCCN1C2=CC3=C(C=C2)NC(=C4C(=C5C=CC=CC5=NC4=O)N)N3
('Pkinase', 'Sugar_tr')	1.35667e-05	COCCN1CCC(CC1)NC2=CC3=C(C(=O)N=C3C=C2)C(=C4NC5=CC=CC=C5N4)C6=CC=CC=C6
('Pkinase', 'Sugar_tr')	1.35667e-05	C1=CC(=C2C(=C1)NN=C2N)C3=CC=C(C=C3)NC(=O)NC4=C(C=CC(=C4)CO)F
('Pkinase', 'Sugar_tr')	1.35667e-05	CC1=NC2=C(S1)C=CC(=C2)C3=CSC4=C3C(=NC=C4C=CC(=O)NC)N
('Pkinase', 'Sugar_tr')	1.35667e-05	CC(C)(C)N1C2=C(C(=N1)C3=CC=C(C=C3)Cl)C(=NC=N2)N
('Pkinase', 'Sugar_tr')	1.8899e-06	C1CC(CCC1N)OC2=NC(=CN=C2)C3=CC4=C(C=C3)NC=C4C5=C(N=C(C=C5)N)F
('GTP_EFTU', 'eRF1_3')	1.55562e-05	C1=NC2=C(N1C3C(C(C(O3)COP(=O)(O)OP(=O)(NP(=O)(O)O)O)O)O)NC(=NC2=O)N
('GTP_EFTU', 'eRF1_3')	3.14312e-05	C1=NC2=C(N1C3C(C(C(O3)COP(=O)(O)OP(=O)(O)O)O)O)NC(=NC2=O)N
('MutS_IV', 'tRNA_anti-codon')	0	sodium ion
('MutS_IV', 'tRNA_anti-codon')	0	magnesium ion
('MutS_IV', 'tRNA_anti-codon')	0	C1=NC2=C(C(=N1)N)N=CN2C3C(C(C(O3)COP(=O)(O)OP(=O)(O)O)O)O
('MutS_IV', 'tRNA_anti-codon')	0	COC1=NC(=NC2=C1N=CN2C3CC(C(O3)COP(=O)(O)O)O)N
('Acetyltransf_1', 'Acetyltransf_1')	0.00693455	(2s,3s)-1,4-dimercaptobutane-2,3-diol
('Acetyltransf_1', 'Acetyltransf_1')	2.96631e-12	CC(C)(COP(=O)(O)OP(=O)(O)OCC1C(C(C(O1)N2C=NC3=C2N=CN=C3N)O)OP(=O)(O)O)C(C(=O)NCCC(=O)NCCS)O
('Acetyltransf_1', 'Acetyltransf_1')	1.63423e-13	CC(=O)OC(CC(=O)[O-])C[N+](C)(C)C
('Acetyltransf_1', 'Acetyltransf_1')	0	n-ethyl-n-[3-(propylamino)propyl]propane-1,3-diamine
('Acetyltransf_1', 'Acetyltransf_1')	0.00243553	[H-].[O-]S(=O)(=O)[O-]
('Acetyltransf_1', 'Acetyltransf_1')	1.29662e-05	spermine
('Acetyltransf_1', 'Acetyltransf_1')	0.00289636	bromo group
('Acetyltransf_1', 'Acetyltransf_1')	1.71322e-07	n(6)-acetyllysine
('Acetyltransf_1', 'Acetyltransf_1')	3.26606e-06	acetate ion
('Acetyltransf_1', 'Acetyltransf_1')	2.25807e-06	[H+].CC(=O)O
('Acetyltransf_1', 'Acetyltransf_1')	0	CC(C)(COP(=O)(O)OP(=O)(O)OCC1C(C(C(O1)N2C=NC3=C2N=CN=C3N)O)OP(=O)(O)O)C(C(=O)NCCC(=O)NCCSCC(=O)NCCCNCCCCNCCCN)O
('Acetyltransf_1', 'Acetyltransf_1')	0.0025287	sulfate anion
('Acetyltransf_1', 'Acetyltransf_1')	1.87126e-11	CC(=O)SCCNC(=O)CCNC(=O)C(C(C)(C)COP(=O)(O)OP(=O)(O)OCC1C(C(C(O1)N2C=NC3=C2N=CN=C3N)O)OP(=O)(O)O)O
('ubiquitin', 'Ribosomal_L29')	0.000106879	trehalose
('ubiquitin', 'Ribosomal_L29')	0.00213923	l-proline free neutral
('ubiquitin', 'Ribosomal_L29')	0.000415521	tris(hydroxyethyl)aminomethane
('ubiquitin', 'Ribosomal_L29')	8.55158e-05	amino-acetaldehyde
('ubiquitin', 'Ribosomal_L29')	0	dihydrogenphosphate ion
('Helicase_C', 'MutS_IV')	3.49934e-07	C[N+](C)(C)CCCCC(C(=O)[O-])N
('Helicase_C', 'MutS_IV')	0.00492315	[H-].[K+]
('Helicase_C', 'MutS_IV')	6.968e-06	o-phosphono-l-allothreonine
('Helicase_C', 'MutS_IV')	0.00517979	potassium ion
('Helicase_C', 'MutS_IV')	1.07994e-08	n-methyl-lysine
('Helicase_C', 'MutS_IV')	1.14502e-09	CN(C)C(=NCCCC(C(=O)O)N)N
[truncated: 48,835 more rows]
