# Supplementary material for: Domain-mediated interactions for protein subfamily identification
Source: Sci Rep. 2020 Jan 14;10:264. doi: 10.1038/s41598-019-57187-z (PMC6959277; doi:10.1038/s41598-019-57187-z)
Supplement: Supplementary file 9 — Supplementary table S8. [file 41598_2019_57187_MOESM9_ESM.xlsx]

## Sheet: Data
DMI subfamily	Raw_p-value	Structural_distance	Corrected_p-value	DDI_interface	Associated_compound	Compound_name	Z_score	PDB_ID	As_reference_Y/N	"-Log P" Enrichment	Figure
('Transket_pyr', 'Transketolase_N')	1.78239e-07	2.59534	0.00023884	Transket_pyr/Transketolase_N	C(C1C(C(C(O1)O)O)O)OP(=O)(O)O	5-o-phosphono-alpha-d-ribofuranose	-2.2625	3upt	Y	3.62189	Figure S10d
('Biotin_lipoyl', 'BPL_C')	1.85495e-15	1.34648	2.48564e-12	BPL_C/Biotin_lipoyl	C1C2C(C(S1)CCCCC(=O)O)NC(=O)N2	epi-biotin	-2.17254	2ejf	Y	11.6046	Figure S10c
('Peptidase_S8', 'Inhibitor_I9')	0	3.98648	0	Inhibitor_I9/Peptidase_S8	C(COCCOCCOCCO)O	tetraethylene glycol	-2.00191	4ov6	Y	N/A	Figure S10b
('GST_C', 'GST_N')	0	2.89292	0	GST_C/GST_N	C(C(=O)O)C(CC(=O)O)(C(=O)O)O	citric acid	-2.36755	1yy7	Y	N/A	Figure S10a
('Ras', 'PBD')	0.000204746	2.66046	0.27436	PBD/Ras	[O-]S(=O)(=O)[O-]	sulfate ion	-2.52702	2odb	Y	0.561679	Figure 4f
('Ras', 'RhoGAP')	2.69253e-14	2.61808	3.60798e-11	Ras/RhoGAP	F[Al-](F)(F)F	tetrafluoroaluminate ion	-2.36801	5jcp	Y	10.4427	Figure 4f
('Metallophos', 'HEAT_2')	1.00634e-09	2.99681	1.3485e-06	HEAT_2/Metallophos	C(COCCO)O	di(hydroxyethyl)ether	-2.30402	4lac	Y	5.87015	Figure 4e
('Metallophos', 'B56')	4.31954e-25	7.22712	5.78819e-22	B56/Metallophos	CC(C)CC(C(=O)OC)N	methyl l-leucinate	-1.8438	2iae	Y	21.2375	Figure 4e
('GTP_EFTU', 'GTP_EFTU_D3')	0.172545	5.77034	231.21	GTP_EFTU/GTP_EFTU_D3	[Mg+2]	magnesium ion	-1.88062	1ha3	Y	-2.36401
('zf-RING_2', 'ubiquitin')	0.115102	8.31478	154.237	ubiquitin/zf-RING_2	[Cl-]	chloro group	-1.89735	4v3k	Y	-2.18819
('zf-RING_2', 'ubiquitin')	0.0360329	2.69974	48.2841	ubiquitin/zf-RING_2	C(CO)O	ethylene glycol	-2.47651	4v3k	Y	-1.6838
('GTP_EFTU_D3', 'GTP_EFTU')	0.0291737	5.77034	39.0927	GTP_EFTU/GTP_EFTU_D3	[Mg+2]	magnesium ion	-1.88062	1ha3	Y	-1.5921
('ubiquitin', 'ThiF')	0.00522116	2.16127	6.99636	ThiF/ubiquitin	[Mg+2]	magnesium ion	-2.09154	2nvu	Y	-0.844872
('Helicase_C', 'GLE1')	0.0017959	4.26781	2.40651	GLE1/Helicase_C	[Mg+2]	magnesium ion	-1.9195	3rrm	Y	-0.381388
('Pkinase', 'Pkinase_C')	0.00103576	1.32349	1.38792	Pkinase/Pkinase_C	CC(C(C(=O)O)N)OP(=O)(O)O	d-phosphothreonine	-2.10117	3a8x	Y	-0.142365
('Peptidase_S8', 'Inhibitor_I9')	0.000931167	7.08474	1.24776	Inhibitor_I9/Peptidase_S8	[Na+]	sodium ion	-1.72533	1spb	Y	-0.0961324
('ubiquitin', 'zf-RING_2')	0.000475545	8.31478	0.637231	ubiquitin/zf-RING_2	[Cl-]	chloro group	-1.89735	4v3k	Y	0.195703
('AAA', 'RFC1')	0.000360765	8.66645	0.483425	AAA/RFC1	[Mg+2]	magnesium ion	-1.76372	1sxj	Y	0.315671
('ubiquitin', 'Skp1_POZ')	0.000267851	2.54716	0.358921	Skp1_POZ/ubiquitin	C(C(CO)O)O	propane-1,2,3-triol	-1.97817	4awj	Y	0.445002
('Pkinase', 'Pkinase_C')	0.000186384	1.31887	0.249755	Pkinase/Pkinase_C	C(C(C(=O)O)N)OP(=O)(O)O	phosphoserine	-2.28935	5f9e	Y	0.602486
('Ras', 'PBD')	9.10171e-05	3.24759	0.121963	PBD/Ras	[Cl-]	chloro group	-2.21965	2ov2	Y	0.913772
('ubiquitin', 'zf-RING_2')	4.90099e-05	2.69974	0.0656733	ubiquitin/zf-RING_2	C(CO)O	ethylene glycol	-2.47651	4v3k	Y	1.18261
('Ras', 'PBD')	8.88782e-06	4.03062	0.0119097	PBD/Ras	C(CO)O	ethylene glycol	-2.50513	2ov2	Y	1.9241
('PALP', 'Trp_syntA')	8.79982e-06	2.9519	0.0117918	PALP/Trp_syntA	[Na+]	sodium ion	-2.58311	4kkx	Y	1.92842
('GHMP_kinases_N', 'GalKase_gal_bdg')	6.9125e-06	2.32547	0.00926275	GHMP_kinases_N/GalKase_gal_bdg	CC(=O)NC1C(C(C(OC1O)CO)O)O	2-(acetylamino)-2-deoxy-alpha-l-glucopyranose	-2.23298	2a2d	Y	2.03326
('HMGL-like', 'PYC_OADA')	5.09778e-06	2.55816	0.00683103	HMGL-like/PYC_OADA	CC(=O)C(=O)O	pyruvic acid	-2.12081	4jx5	Y	2.16551
('ubiquitin', 'Skp1_POZ')	4.8711e-06	2.97319	0.00652728	Skp1_POZ/ubiquitin	CC(=O)[O-]	acetate ion	-2.15973	4awj	Y	2.18527
('GST_N', 'GST_C')	8.67321e-07	1.83632	0.00116221	GST_C/GST_N	C(CC(=O)NC(CS)C(=O)NCC(=O)O)C(C(=O)O)N	glutathione	-1.96963	4ri6	Y	2.93472
('Transket_pyr', 'Transketolase_N')	8.60464e-07	7.83283	0.00115302	Transket_pyr/Transketolase_N	C(CO)N(CCO)C(CO)(CO)CO	2-[bis-(2-hydroxy-ethyl)-amino]-2-hydroxymethyl-propane-1,3-diol	-1.81857	3m49	Y	2.93816
('Arf', 'Sec7')	4.97998e-07	2.92975	0.000667318	Arf/Sec7	[O-]S(=O)[O-]	sulfite ion	-2.50466	1r8s	Y	3.17567
('Arf', 'Sec7')	3.0951e-07	3.3491	0.000414743	Arf/Sec7	C(CS)O	beta-mercaptoethanol	-1.90099	1r8s	Y	3.38222
('ADH_zinc_N', 'ADH_N')	1.5934e-07	2.34532	0.000213516	ADH_N/ADH_zinc_N	C(C(CO)O)O	propane-1,2,3-triol	-2.40263	2wek	Y	3.67057
('S4', 'Ribosomal_S4')	6.38178e-08	3.55636	8.55158e-05	Ribosomal_S4/S4	C1C(C(C(C(C1N)OC2C(C(C(C(O2)CN)O)O)N)OC3C(C(C(O3)CO)OC4C(C(C(C(O4)CN)O)O)N)O)O)N	neomycin	-2.1368	4lf6	Y	4.06795
('Transket_pyr', 'Transketolase_N')	4.25403e-08	3.69182	5.7004e-05	Transket_pyr/Transketolase_N	COCCOCCOCCOC	1-methoxy-2-[2-(2-methoxy-ethoxy]-ethane	-2.32887	3m49	Y	4.24409
('UQ_con', 'Rad60-SLD')	2.80215e-08	8.2309	3.75489e-05	Rad60-SLD/UQ_con	C(CSSCC(C(=O)O)N)O	s,s-(2-hydroxyethyl)thiocysteine	-1.90014	3uip	Y	4.4254
('ADH_N', 'ADH_zinc_N')	2.76423e-08	2.34532	3.70407e-05	ADH_N/ADH_zinc_N	C(C(CO)O)O	propane-1,2,3-triol	-2.40263	2wek	Y	4.43132
('Transket_pyr', 'Transketolase_N')	2.45847e-08	2.32309	3.29435e-05	Transket_pyr/Transketolase_N	C(C(C(C(C=O)O)O)O)OP(=O)(O)O	ribose-5-phosphate	-2.32447	2r5n	Y	4.48223
('GST_C', 'GST_N')	1.53475e-08	2.6033	2.05657e-05	GST_C/GST_N	[O-]S(=O)(=O)[O-]	sulfate ion	-2.18591	4o92	Y	4.68686
('Ras', 'RhoGAP')	1.28222e-08	3.67524	1.71818e-05	Ras/RhoGAP	[Cl-]	chloro group	-2.2722	5irc	Y	4.76493
('HMGL-like', 'PYC_OADA')	9.82671e-09	2.28592	1.31678e-05	HMGL-like/PYC_OADA	C1C2C(C(S1)CCCCC(=O)O)NC(=O)N2	epi-biotin	-2.18835	4loc	Y	4.88049
('HMGL-like', 'PYC_OADA')	9.82671e-09	2.21753	1.31678e-05	HMGL-like/PYC_OADA	C(CCNC(=O)O)CC(C(=O)O)N	lysine nz-carboxylic acid	-1.83878	4mfd	Y	4.88049
('GST_N', 'GST_C')	6.14259e-09	2.6033	8.23107e-06	GST_C/GST_N	[O-]S(=O)(=O)[O-]	sulfate ion	-2.18591	4o92	Y	5.08454
('GHMP_kinases_N', 'GalKase_gal_bdg')	6.14259e-09	2.29899	8.23107e-06	GHMP_kinases_N/GalKase_gal_bdg	C(C1C(C(C(C(O1)O)O)O)O)O	alpha-d-altropyranose	-2.07518	1wuu	Y	5.08454
('GST_C', 'GST_N')	6.10534e-09	1.83632	8.18115e-06	GST_C/GST_N	C(CC(=O)NC(CS)C(=O)NCC(=O)O)C(C(=O)O)N	glutathione	-1.96963	4ri6	Y	5.08719
('Transket_pyr', 'Transketolase_N')	2.45847e-09	2.65653	3.29435e-06	Transket_pyr/Transketolase_N	C(C(C(C=O)O)O)OP(=O)(O)O	erythose-4-phosphate	-2.25436	1ngs	Y	5.48223
('HMGL-like', 'PYC_OADA')	1.75554e-09	2.63452	2.35242e-06	HMGL-like/PYC_OADA	C1C2C(C(S1)CCCCC=O)NC(=O)N2	5-(hexahydro-2-oxo-1h-thieno[3,4-d]imidazol-6-yl)pentanal	-2.33548	3bg3	Y	5.62849
('Transket_pyr', 'Transketolase_N')	8.78024e-10	3.64089	1.17655e-06	Transket_pyr/Transketolase_N	C(C(C(C(C(COP(=O)(O)O)O)O)O)O)O	d-sorbitol-6-phosphate	-1.96711	4kxu	Y	5.92939
('Ras', 'RhoGEF')	7.57923e-10	2.72891	1.01562e-06	Ras/RhoGEF	C(CO)O	ethylene glycol	-2.06096	4d0n	Y	5.99327
('ubiquitin', 'Peptidase_C12')	1.70429e-10	3.02367	2.28374e-07	Peptidase_C12/ubiquitin	C(C=O)N	amino-acetaldehyde	-2.02068	1cmx	Y	6.64135
('UCH', 'ubiquitin')	1.3103e-10	2.76951	1.7558e-07	UCH/ubiquitin	C(C=O)N	amino-acetaldehyde	-1.74043	2y5b	Y	6.75552
('Thioredoxin', 'Thioredoxin_6')	6.43577e-11	4.36973	8.62393e-08	Thioredoxin/Thioredoxin_6	C1C(C(CSS1)O)O	dithiane diol	-1.71435	3uem	Y	7.06429
('Transket_pyr', 'Transketolase_N')	4.39012e-11	3.75175	5.88276e-08	Transket_pyr/Transketolase_N	C(C(C(C(COP(=O)(O)O)O)O)O)O	l-xylitol 5-phosphate	-1.9875	4kxv	Y	7.23042
('E1-E2_ATPase', 'Cation_ATPase_N')	4.17198e-11	3.0418	5.59045e-08	Cation_ATPase_N/E1-E2_ATPase	CCCCCCCC(=O)OC1C2C(=C(C1OC(=O)C(=CC)C)C)C3C(C(CC2(C)OC(=O)C)O)(C(C(=O)O3)(C)O)O	debutanoyl thapsigargin	-1.65826	2yfy	Y	7.25255
('E1-E2_ATPase', 'Cation_ATPase_N')	4.17198e-11	2.68226	5.59045e-08	Cation_ATPase_N/E1-E2_ATPase	CC1C(C(C(C(O1)OC2CC(C3(C4C(CCC3(C2)O)C5(CCC(C5(CC4O)C)C6=CC(=O)OC6)O)CO)O)O)O)O	ouabain	-1.68107	3a3y	Y	7.25255
('Pkinase', 'Cyclin_N')	2.02833e-11	1.2983	2.71796e-08	Cyclin_N/Pkinase	CC(C(C(=O)O)N)OP(=O)(O)O	d-phosphothreonine	-2.56565	3bhv	Y	7.56576
('Pkinase', 'Cyclin_C')	2.58216e-12	4.65091	3.46009e-09	Cyclin_C/Pkinase	CC(C(C(=O)O)N)OP(=O)(O)O	d-phosphothreonine	-2.13937	5l2w	Y	8.46091
('Metallophos', 'HEAT_2')	1.8619e-13	0	2.49495e-10	HEAT_2/Metallophos	C(CC(=O)O)C(C(=O)O)N	gamma-l-glutamic acid	-2.20055	2npp	Y	9.60294
('Metallophos', 'B56')	2.0881e-14	0	2.79805e-11	B56/Metallophos	C(CC(=O)O)C(C(=O)O)N	gamma-l-glutamic acid	-2.51833	2nyl	Y	10.5531
('ADH_zinc_N', 'ADH_N')	9.18784e-15	2.64646	1.23117e-11	ADH_N/ADH_zinc_N	CCO	ethyloxy group	-2.25751	1adc	Y	10.9097
('Metallophos', 'HEAT_2')	4.74539e-15	0	6.35882e-12	HEAT_2/Metallophos	CC(C(=O)O)N	d-alanine	-2.14313	2npp	Y	11.1966
('ADH_N', 'ADH_zinc_N')	3.95749e-15	2.64646	5.30303e-12	ADH_N/ADH_zinc_N	CCO	ethyloxy group	-2.25751	1adc	Y	11.2755
('Metallophos', 'B56')	3.29255e-16	0	4.41202e-13	B56/Metallophos	CC(C(=O)O)N	d-alanine	-2.68146	2nyl	Y	12.3554
('ubiquitin', 'UCH')	1.44042e-18	2.76951	1.93017e-15	UCH/ubiquitin	C(C=O)N	amino-acetaldehyde	-1.74043	2y5b	Y	14.7144
('Metallophos', 'B56')	1.72721e-24	2.78808	2.31447e-21	B56/Metallophos	CC(C(C(=O)O)N)C(=O)O	2s,3s-3-methylaspartic acid	-2.38057	2npp	Y	20.6355
('Transket_pyr', 'Transketolase_N')	0	4.14772	0	Transket_pyr/Transketolase_N	[Mg+2]	magnesium ion	-2.33369	3hyl	Y
('Transket_pyr', 'Transketolase_N')	0	3.60014	0	Transket_pyr/Transketolase_N	C(C(C(C(C(C(COP(=O)(O)O)O)O)O)O)O)O	(2r,3r,4s,5r,6s)-2,3,4,5,6,7-hexahydroxyheptyl dihydrogen phosphate	-1.97017	4kxx	Y
('Transket_pyr', 'Transketolase_N')	0	3.22333	0	Transket_pyr/Transketolase_N	[Cl-]	chloro group	-2.33843	3hyl	Y
('Transket_pyr', 'Transketolase_N')	0	2.82238	0	Transket_pyr/Transketolase_N	[O-]S(=O)(=O)[O-]	sulfate ion	-2.30199	4kxy	Y
('Transket_pyr', 'Transketolase_N')	0	2.65267	0	Transket_pyr/Transketolase_N	C(C(CO)O)O	propane-1,2,3-triol	-2.40574	3m49	Y
('ThiF', 'ubiquitin')	0	2.16127	0	ThiF/ubiquitin	[Mg+2]	magnesium ion	-2.09154	2nvu	Y
('S4', 'Ribosomal_S4')	0	2.35623	0	Ribosomal_S4/S4	[Mg+2]	magnesium ion	-2.23142	1i94	Y
('Ras', 'RhoGEF')	0	2.69821	0	Ras/RhoGEF	[O-]S(=O)(=O)[O-]	sulfate ion	-1.91498	4d0n	Y
('Proteasome', 'Pr_beta_C')	0	5.32321	0	Pr_beta_C/Proteasome	[Cl-]	chloro group	-1.8813	3unh	Y
('Proteasome', 'Pr_beta_C')	0	4.67524	0	Pr_beta_C/Proteasome	[K+]	potassium ion	-1.98118	5lf7	Y
('Proteasome', 'Pr_beta_C')	0	2.43439	0	Pr_beta_C/Proteasome	[Mg+2]	magnesium ion	-1.96325	1fnt	Y
('Peptidase_S8', 'Inhibitor_I9')	0	8.10505	0	Inhibitor_I9/Peptidase_S8	[Cl-]	chloro group	-2.12963	4yn3	Y
('Peptidase_S8', 'Inhibitor_I9')	0	4.19545	0	Inhibitor_I9/Peptidase_S8	C(C(CO)O)O	propane-1,2,3-triol	-1.78364	4yn3	Y
('Peptidase_S8', 'Inhibitor_I9')	0	2.77374	0	Inhibitor_I9/Peptidase_S8	C(CO)O	ethylene glycol	-2.54841	4ov6	Y
('HMGL-like', 'PYC_OADA')	0	5.12835	0	HMGL-like/PYC_OADA	C(C(CO)O)O	propane-1,2,3-triol	-2.03222	4jx6	Y
('GST_N', 'GST_C')	0	3.02085	0	GST_C/GST_N	[Cl-]	chloro group	-2.14565	4zbb	Y
('GST_N', 'GST_C')	0	2.89292	0	GST_C/GST_N	C(C(=O)O)C(CC(=O)O)(C(=O)O)O	citric acid	-2.36755	1yy7	Y
('GST_N', 'GST_C')	0	2.4708	0	GST_C/GST_N	C(C(CO)O)O	propane-1,2,3-triol	-2.27758	3lsz	Y
('GST_N', 'GST_C')	0	2.43598	0	GST_C/GST_N	CC(=O)[O-]	acetate ion	-2.36027	4zbb	Y
('GST_C', 'GST_N')	0	3.02085	0	GST_C/GST_N	[Cl-]	chloro group	-2.14565	4zbb	Y
('GST_C', 'GST_N')	0	2.4708	0	GST_C/GST_N	C(C(CO)O)O	propane-1,2,3-triol	-2.27758	3lsz	Y
('GST_C', 'GST_N')	0	2.43598	0	GST_C/GST_N	CC(=O)[O-]	acetate ion	-2.36027	4zbb	Y
('GHMP_kinases_N', 'GalKase_gal_bdg')	0	3.29963	0	GHMP_kinases_N/GalKase_gal_bdg	[Mg+2]	magnesium ion	-2.2489	1wuu	Y
('GHMP_kinases_N', 'GalKase_gal_bdg')	0	2.50969	0	GHMP_kinases_N/GalKase_gal_bdg	CC(=O)NC1C(C(C(OC1OP(=O)(O)O)CO)O)O	2-(acetylamino)-2-deoxy-1-o-phosphono-alpha-d-glucopyranose	-2.02857	2a2c	Y
('Arf', 'Sec7')	0	5.70518	0	Arf/Sec7	[Mg+2]	magnesium ion	-1.98058	1s9d	Y
('Arf', 'ArfGap')	0	3.10303	0	Arf/ArfGap	[Mg+2]	magnesium ion	-2.38397	3lvq	Y
('ADH_zinc_N', 'ADH_N')	0	2.54311	0	ADH_N/ADH_zinc_N	C(C(F)(F)F)O	trifluoroethanol	-2.35525	5kcz	Y
('ADH_N', 'ADH_zinc_N')	0	2.54311	0	ADH_N/ADH_zinc_N	C(C(F)(F)F)O	trifluoroethanol	-2.35525	5kcz	Y
('Actin', 'Myosin_head')	0	0.856199	0	Actin/Myosin_head	CN(C)CCCCC(C(=O)O)N	l-(n,n dimethyl)lysine	-2.04397	1o1f	Y
('Ras', 'RA')		22.9892	0	RA/Ras	C(CO)O	ethylene glycol	-0.734514	4kvg	N
('Proteasome', 'Pr_beta_C')		16.6338	0	Pr_beta_C/Proteasome	C(CCC(=O)O)CCN	6-aminohexanoic acid	-1.24272	4jsu	N
('Proteasome', 'Pr_beta_C')		12.4514	0	Pr_beta_C/Proteasome	C(CN)C=CC(C(=O)O)N	3,4 ene-lysine	-1.13485	4gk7	N
('Proteasome', 'Pr_beta_C')		12.5317	0	Pr_beta_C/Proteasome	CC(C)C1C=CC(=O)NCCCCC(C(=O)N1)NC(=O)C(C(C)C)NC(=O)NC(C(C)C)C(=O)O	n-{[(1s)-2-methyl-1-{[(5s,8s)-5-(1-methylethyl)-2,7-dioxo-1,6-diazacyclododec-3-en-8-yl]carbamoyl}propyl]carbamoyl}-l-valine	-0.952709	3gpj	N
('Proteasome', 'Pr_beta_C')		13.3102	0	Pr_beta_C/Proteasome	CC=CN	(1z)-prop-1-en-1-amine	-1.07258	1jd2	N
('Proteasome', 'Pr_beta_C')		12.4258	0	Pr_beta_C/Proteasome	CCCCCCCCCC(CC(=O)NC(CC(=O)N)C(=O)NC(CCC(=O)N)C(=O)NC(CC(C)C)CO)O	n~2~-[(3r)-3-hydroxydodecanoyl]-l-asparaginyl-n~1~-[(1s)-1-(hydroxymethyl)-3-methylbutyl]-l-glutamamide	-0.940964	3d29	N
('Proteasome', 'Pr_beta_C')		15.5131	0	Pr_beta_C/Proteasome	CCC(C)C(C(=O)O)NC	n-methyl-isoleucine	-1.11882	5lf0	N
('Proteasome', 'Pr_beta_C')		16.5817	0	Pr_beta_C/Proteasome	CC(C)CCCCCC=CC=CC(=O)O	(2e,4e)-11-methyldodeca-2,4-dienoic acid	-1.10131	4fzc	N
('Proteasome', 'Pr_beta_C')		14.0393	0	Pr_beta_C/Proteasome	CC(CO)N	(2r)-2-aminopropan-1-ol	-0.931941	4y7y	N
('Proteasome', 'Pr_beta_C')		14.0611	0	Pr_beta_C/Proteasome	CC(CCC(=O)O)N	(4s)-4-aminopentanoic acid	-0.932405	4fzg	N
('Proteasome', 'Pr_beta_C')		12.4087	0	Pr_beta_C/Proteasome	CCCCCCCC=CC=CC(=O)NC(C(C)O)C(=O)NC1CC(CCNC(=O)C=CC(NC1=O)C)O	(2e,4e)-n-[(2s,3r)-3-hydroxy-1-[[(3z,5s,8s,10s)-10-hydroxy-5-methyl-2,7-dioxo-1,6-diazacyclododec-3-en-8-yl]amino]-1-oxobutan-2-yl]dodeca-2,4-dienamide	-0.993652	3bdm	N
('Proteasome', 'Pr_beta_C')		11.6004	0	Pr_beta_C/Proteasome	CC12C(CCO1)C(=O)NC2(C=O)C(C3CCCC=C3)O	(3ar,6r,6as)-6-((s)-((s)-cyclohex-2-enyl)(hydroxy)methyl)-6a-methyl-4-oxo-hexahydro-2h-furo[3,2-c]pyrrole-6-carbaldehyde	-0.991275	3gpw	N
('Proteasome', 'Pr_beta_C')		18.6273	0	Pr_beta_C/Proteasome	C(CCC(=O)O)CC(=O)O	hexanedioic acid	-0.858983	4jt0	N
('Proteasome', 'Pr_beta_C')		12.169	0	Pr_beta_C/Proteasome	CC(C)C1C=CC(=O)NCCC=CC(C(=O)N1)NC(=O)C(C(C)C)NC(=O)NC(C(C)C)C(=O)O	(2s)-2-[[(2s)-1-[[(5s,8s,9e)-2,7-dioxo-5-propan-2-yl-1,6-diazacyclododeca-3,9-dien-8-yl]amino]-3-methyl-1-oxo-butan-2-yl]carbamoylamino]-3-methyl-butanoic acid	-1.00636	2zcy	N
('Proteasome', 'Pr_beta_C')		14.9846	0	Pr_beta_C/Proteasome	CC=O	methylene carbonyl group	-1.32353	4y82	N
('Proteasome', 'Pr_beta_C')		16.0842	0	Pr_beta_C/Proteasome	CCC(C)C(=O)C(=O)O	(3s)-3-methyl-2-oxopentanoic acid	-1.30262	1jd2	N
('Proteasome', 'Pr_beta_C')		18.3881	0	Pr_beta_C/Proteasome	CC1C(C(NC1=O)(C(C(C)C)O)C(=O)O)O	(3r,4r)-3-hydroxy-2-[(1s)-1-hydroxy-2-methylpropyl]-4-methyl-5-oxo-d-proline	-1.43972	3dy3	N
('Proteasome', 'Pr_beta_C')		14.0145	0	Pr_beta_C/Proteasome	CC(C)C(CCC(=O)O)N	(4r)-4-amino-5-methylhexanoic acid	-0.942188	4gk7	N
('Proteasome', 'Pr_beta_C')		16.1941	0	Pr_beta_C/Proteasome	CCCCCCCC=CC=CC(=O)O	(2e,4e)-dodeca-2,4-dienoic acid	-1.16084	4gk7	N
('Proteasome', 'Pr_beta_C')		12.4855	0	Pr_beta_C/Proteasome	C(CN)C(CC(C(=O)O)N)O	4-hydroxy-lysine	-1.1266	4fzg	N
('Proteasome', 'Pr_beta_C')		15.2991	0	Pr_beta_C/Proteasome	CC(C)(C)OC(=O)O	tertiary-butoxyformic acid	-0.908184	3nzx	N
('PI3_PI4_kinase', 'FAT')		36.8053	0	FAT/PI3_PI4_kinase	CC1CCC2CC(C(=CC=CC=CC(CC(C(=O)C(C(C(=CC(C(=O)CC(OC(=O)C3CCCCN3C(=O)C(=O)C1(O2)O)C(C)CC4CCC(C(C4)OC)O)C)C)O)OC)C)C)C)OC	rapamycin immunosuppressant drug	-0.513508	5flc	N
('Peptidase_S8', 'Inhibitor_I9')		11.857	0	Inhibitor_I9/Peptidase_S8	[O-]S(=O)(=O)[O-]	sulfate ion	-2.19123	2pmw	N
('Peptidase_S8', 'Inhibitor_I9')		11.835	0	Inhibitor_I9/Peptidase_S8	C(C1C(C(C(C(O1)O)O)O)O)O	beta-d-galactose	-1.59601	4yn3	N
('Peptidase_S8', 'Inhibitor_I9')		19.5571	0	Inhibitor_I9/Peptidase_S8	CC1C(C(C(C(O1)O)O)O)O	alpha-rhamnose	-0.900803	4yn3	N
('PALP', 'CBS')		9.54929	0	CBS/PALP	[Na+]	sodium ion	-1.5677	4coo	N
('HMGL-like', 'PYC_OADA')		45.2372	0	HMGL-like/PYC_OADA	C(C(=O)O)P(=O)(O)O	phosphonoacetic acid	-0.0487646	3tw6	N
('GST_N', 'GST_C')		11.1025	0	GST_C/GST_N	C(COCCOCCOCCOCCO)O	pentaethylene glycol	-1.0495	4xt0	N
('GST_N', 'GST_C')		6.52021	0	GST_C/GST_N	C(C(C(=O)O)O)(C(=O)O)O	l(+)-tartaric acid	-1.61068	4mpf	N
('GST_C', 'GST_N')		11.1025	0	GST_C/GST_N	C(COCCOCCOCCOCCO)O	pentaethylene glycol	-1.0495	4xt0	N
('GST_C', 'GST_N')		6.52021	0	GST_C/GST_N	C(C(C(=O)O)O)(C(=O)O)O	l(+)-tartaric acid	-1.61068	4mpf	N
('Biotin_carb_C', 'Carboxyl_trans')		19.3158	0	Biotin_carb_C/Carboxyl_trans	C1C2C(C(S1)CCCCC=O)NC(=O)N2	5-(hexahydro-2-oxo-1h-thieno[3,4-d]imidazol-6-yl)pentanal	-1.25743	3n6r	N
('Arf', 'Adaptin_N')		2.7289	0	Adaptin_N/Arf	[Mg+2]	magnesium ion	-1.58102	4hmy	N
('Ank_2', 'Pkinase')		11.5047	0	Ank_2/Pkinase	[Mg+2]	magnesium ion	-1.96392	4o1p	N
('Actin', 'FH2')		13.3544	0	Actin/FH2	[Ca+2]	calcium ion	-1.29031	1y64	N
('Metallophos', 'HEAT_2')		34.2704	1.62436e-19	HEAT_2/Metallophos	CC(C)CC(C(=O)OC)N	methyl l-leucinate	-0.267381	2iae	N
('Metallophos', 'HEAT_2')		22.6392	4.87223e-19	HEAT_2/Metallophos	CC(C(C(=O)O)N)C(=O)O	2s,3s-3-methylaspartic acid	-1.05453	2iae	N
('Metallophos', 'HEAT_2')		19.5737	1.21577e-13	HEAT_2/Metallophos	CC1CCC2(CCCCO2)OC1C(C)CC(C3C(=C)C(C4C(O3)CCC5(O4)CCC(O5)C=CC(C)C6CC(=CC7(O6)C(CCC(O7)CC(C)(C(=O)O)O)O)C)O)O	okadaic acid	-1.05892	2ie4	N
('Ras', 'RhoGEF')		38.8136	1.5082e-11	Ras/RhoGEF	F[Al-](F)(F)F	tetrafluoroaluminate ion	-0.622506	2rgn	N
('Ras', 'RhoGAP')		5.85335	5.59419e-10	Ras/RhoGAP	C(C(C(=O)O)N)S=O	s-oxy cysteine	-1.63723	5irc	N
('Hydrolase', 'E1-E2_ATPase')		34.3882	5.59045e-08	E1-E2_ATPase/Hydrolase	CC1C(C(C(C(O1)OC2CC(C3(C4C(CCC3(C2)O)C5(CCC(C5(CC4O)C)C6=CC(=O)OC6)O)CO)O)O)O)O	ouabain	-0.39795	4xe5	N
('E1-E2_ATPase', 'Hydrolase')		34.3882	5.59045e-08	E1-E2_ATPase/Hydrolase	CC1C(C(C(C(O1)OC2CC(C3(C4C(CCC3(C2)O)C5(CCC(C5(CC4O)C)C6=CC(=O)OC6)O)CO)O)O)O)O	ouabain	-0.39795	4xe5	N
('E1-E2_ATPase', 'Cation_ATPase_N')		2.90796	5.59045e-08	Cation_ATPase_N/E1-E2_ATPase	CCCCCCCC(=O)OC1C2C(=C(C1OC(=O)C(=CC)C)C)C3C(C(CC2(C)OC(=O)C)OC(=O)CCC)(C(C(=O)O3)(C)O)O	octanoic acid [3s-[3alpha, 3abeta, 4alpha, 6beta, 6abeta, 7beta, 8alpha(z), 9balpha]]-6-(acetyloxy)-2,3,-3a,4,5,6,6a,7,8,9b-decahydro-3,3a-dihydroxy-3,6,9-trimethyl-8-[(2-methyl-1-oxo-2-butenyl)oxy]-2-oxo-4-(1-oxobutoxy)-azuleno[4,5-b]furan-7-yl ester	-1.51495	3n5k	N
('E1-E2_ATPase', 'Cation_ATPase_N')		23.3687	5.59045e-08	Cation_ATPase_N/E1-E2_ATPase	CCCCCCCCCC(=O)OCC1C(C(C(C(O1)OC2(C(C(C(O2)CO)O)O)CO)O)O)O	beta-d-fructofuranosyl 6-o-decanoyl-alpha-d-glucopyranoside	-1.05872	4hyt	N
('E1-E2_ATPase', 'Cation_ATPase_N')		23.9403	5.59045e-08	Cation_ATPase_N/E1-E2_ATPase	CCCCCCCCCC(=O)OCC1(C(C(C(O1)CO)O)O)OC2C(C(C(C(O2)CO)O)O)O	1-o-decanoyl-beta-d-tagatofuranosyl beta-d-allopyranoside	-1.11444	4hyt	N
('Hydrolase', 'E1-E2_ATPase')		22.9416	1.11757e-07	E1-E2_ATPase/Hydrolase	CCCCCCCCCCCCOCCOCCOCCOCCOCCOCCOCCOCCO	o-dodecanyl octaethylene glycol	-0.637306	4bbj	N
('E1-E2_ATPase', 'Hydrolase')		22.9416	1.11757e-07	E1-E2_ATPase/Hydrolase	CCCCCCCCCCCCOCCOCCOCCOCCOCCOCCOCCOCCO	o-dodecanyl octaethylene glycol	-0.637306	4bbj	N
('E1-E2_ATPase', 'Cation_ATPase_N')		23.073	1.11757e-07	Cation_ATPase_N/E1-E2_ATPase	CCCCCCCCCCCCOCCOCCOCCOCCOCCOCCOCCOCCO	o-dodecanyl octaethylene glycol	-1.06767	4hyt	N
('Ras', 'Pkinase')		17.4152	1.43149e-07	Pkinase/Ras	[O-]S(=O)(=O)[O-]	sulfate ion	-1.69169	2v55	N
('PI3_PI4_kinase', 'WD40')		31.2026	9.20077e-06	PI3_PI4_kinase/WD40	CC1CCC2CC(C(=CC=CC=CC(CC(C(=O)C(C(C(=CC(C(=O)CC(OC(=O)C3CCCCN3C(=O)C(=O)C1(O2)O)C(C)CC4CCC(C(C4)OC)O)C)C)O)OC)C)C)C)OC	rapamycin immunosuppressant drug	-0.751349	5flc	N
('Ras', 'GDI')		25.9227	1.29662e-05	GDI/Ras	CC=C(C)CCC=C(C)CCC=C(C)CCC=C(C)C	geran-8-yl geran	-0.440861	1vg0	N
('Metallophos', 'HEAT_2')		27.8472	1.41905e-05	HEAT_2/Metallophos	[Ca+2]	calcium ion	-0.783952	4i5l	N
('UQ_con', 'Rad60-SLD')		16.5874	0.000110633	Rad60-SLD/UQ_con	[Na+]	sodium ion	-0.785264	2vrr	N
('ubiquitin', 'Skp1_POZ')		50.6467	0.000854725	Skp1_POZ/ubiquitin	C(COCCO)O	di(hydroxyethyl)ether	-0.92731	3zkj	N
('Arf', 'Sec7')		11.1508	0.00213331	Arf/Sec7	C(CSSCC(C(=O)O)N)O	s,s-(2-hydroxyethyl)thiocysteine	-1.2908	1s9d	N
('Peptidase_S8', 'Inhibitor_I9')		14.5328	0.0023361	Inhibitor_I9/Peptidase_S8	CC(=O)NC1C(C(C(OC1O)CO)O)O	2-(acetylamino)-2-deoxy-beta-d-gulopyranose	-1.19726	4yn3	N
('Pkinase', 'HSP90')		11.0919	0.00645263	HSP90/Pkinase	C(C(C(=O)O)N)OP(=O)(O)O	phosphoserine	-1.92352	5fwl	N
('ubiquitin', 'Skp1_POZ')		24.8769	0.0119097	Skp1_POZ/ubiquitin	C(CO)O	ethylene glycol	-0.815592	2izv	N
('ubiquitin', 'HECT')		14.1172	0.0132948	HECT/ubiquitin	C(C(CO)O)O	propane-1,2,3-triol	-1.23315	2xbb	N
('Adaptin_N', 'Arf')		2.7289	0.0201801	Adaptin_N/Arf	[Mg+2]	magnesium ion	-1.58102	4hmy	N
('Peptidase_S8', 'Inhibitor_I9')		13.4068	0.0263301	Inhibitor_I9/Peptidase_S8	CC=O	methylene carbonyl group	-1.38779	4nmx	N
('ubiquitin', 'Skp1_POZ')		13.3234	0.121963	Skp1_POZ/ubiquitin	[Cl-]	chloro group	-0.834749	3zkj	N
('Biotin_lipoyl', 'BPL_C')		27.2646	0.358921	BPL_C/Biotin_lipoyl	C(C(CO)O)O	propane-1,2,3-triol	0.0430758	2ejf	N
('Peptidase_S8', 'Inhibitor_I9')		10.7858	0.627491	Inhibitor_I9/Peptidase_S8	[Ca+2]	calcium ion	-1.14214	1scj	N
('Pkinase', 'Ank_2')		11.5047	1.3451	Ank_2/Pkinase	[Mg+2]	magnesium ion	-1.96392	4o1p	N
('GATase', 'His_biosynth')		11.1012	1.50256	GATase/His_biosynth	[O-]S(=O)(=O)[O-]	sulfate ion	-1.27081	1jvn	N
('tRNA-synt_2', 'GatB_N')		12.9943	2.36341	GatB_N/tRNA-synt_2	[Mg+2]	magnesium ion	-1.25167	3kfu	N
('IBN_N', 'CAS_CSE1')		27.9301	39.0927	CAS_CSE1/IBN_N	[Mg+2]	magnesium ion	-1.1561	1z3h	N
('GTP_EFTU_D3', 'GTP_EFTU_D2')		14.1776	39.0927	GTP_EFTU_D2/GTP_EFTU_D3	[Mg+2]	magnesium ion	-0.968178	4lc0	N
('Pkinase', 'Actin')		22.5922	49.1305	Actin/Pkinase	[Mg+2]	magnesium ion	-0.929369	5ce3	N
('Pkinase', 'Ras')		17.4152	116.197	Pkinase/Ras	[O-]S(=O)(=O)[O-]	sulfate ion	-1.69169	2v55	N
('IBN_N', 'CRM1_C')		14.9395	140.976	CRM1_C/IBN_N	[Mg+2]	magnesium ion	-1.99829	3nby	N
('GTP_EFTU_D2', 'GTP_EFTU_D3')		14.1776	174.118	GTP_EFTU_D2/GTP_EFTU_D3	[Mg+2]	magnesium ion	-0.968178	4lc0	N
('WD40', 'PI3_PI4_kinase')		31.2026	N/A	PI3_PI4_kinase/WD40	CC1CCC2CC(C(=CC=CC=CC(CC(C(=O)C(C(C(=CC(C(=O)CC(OC(=O)C3CCCCN3C(=O)C(=O)C1(O2)O)C(C)CC4CCC(C(C4)OC)O)C)C)O)OC)C)C)C)OC	rapamycin immunosuppressant drug	-0.751349	5flc	N
('ubiquitin', 'NIF')		9.95848	N/A	NIF/ubiquitin	[Mg+2]	magnesium ion	-1.21203	3shq	N
('Trp_syntA', 'PALP')		2.9519	N/A	PALP/Trp_syntA	[Na+]	sodium ion	-2.58311	4kkx	N
('Transketolase_N', 'Transket_pyr')		3.22333	N/A	Transket_pyr/Transketolase_N	[Cl-]	chloro group	-2.33843	3hyl	N
('Transketolase_N', 'Transket_pyr')		2.59534	N/A	Transket_pyr/Transketolase_N	C(C1C(C(C(O1)O)O)O)OP(=O)(O)O	5-o-phosphono-alpha-d-ribofuranose	-2.2625	3upt	N
('Transketolase_N', 'Transket_pyr')		3.75175	N/A	Transket_pyr/Transketolase_N	C(C(C(C(COP(=O)(O)O)O)O)O)O	l-xylitol 5-phosphate	-1.9875	4kxv	N
('Transketolase_N', 'Transket_pyr')		3.60014	N/A	Transket_pyr/Transketolase_N	C(C(C(C(C(C(COP(=O)(O)O)O)O)O)O)O)O	(2r,3r,4s,5r,6s)-2,3,4,5,6,7-hexahydroxyheptyl dihydrogen phosphate	-1.97017	4kxx	N
('Transketolase_N', 'Transket_pyr')		4.14772	N/A	Transket_pyr/Transketolase_N	[Mg+2]	magnesium ion	-2.33369	3hyl	N
('Transketolase_N', 'Transket_pyr')		3.64089	N/A	Transket_pyr/Transketolase_N	C(C(C(C(C(COP(=O)(O)O)O)O)O)O)O	d-sorbitol-6-phosphate	-1.96711	4kxu	N
('Transketolase_N', 'Transket_pyr')		2.32309	N/A	Transket_pyr/Transketolase_N	C(C(C(C(C=O)O)O)O)OP(=O)(O)O	ribose-5-phosphate	-2.32447	2r5n	N
('Transketolase_N', 'Transket_pyr')		3.69182	N/A	Transket_pyr/Transketolase_N	COCCOCCOCCOC	1-methoxy-2-[2-(2-methoxy-ethoxy]-ethane	-2.32887	3m49	N
('Transketolase_N', 'Transket_pyr')		2.82238	N/A	Transket_pyr/Transketolase_N	[O-]S(=O)(=O)[O-]	sulfate ion	-2.30199	4kxy	N
('Transketolase_N', 'Transket_pyr')		7.83283	N/A	Transket_pyr/Transketolase_N	C(CO)N(CCO)C(CO)(CO)CO	2-[bis-(2-hydroxy-ethyl)-amino]-2-hydroxymethyl-propane-1,3-diol	-1.81857	3m49	N
('Transketolase_N', 'Transket_pyr')		2.65653	N/A	Transket_pyr/Transketolase_N	C(C(C(C=O)O)O)OP(=O)(O)O	erythose-4-phosphate	-2.25436	1ngs	N
('Transketolase_N', 'Transket_pyr')		2.65267	N/A	Transket_pyr/Transketolase_N	C(C(CO)O)O	propane-1,2,3-triol	-2.40574	3m49	N
('Thioredoxin_6', 'Thioredoxin')		4.36973	N/A	Thioredoxin/Thioredoxin_6	C1C(C(CSS1)O)O	dithiane diol	-1.71435	3uem	N
('Skp1_POZ', 'ubiquitin')		2.54716	N/A	Skp1_POZ/ubiquitin	C(C(CO)O)O	propane-1,2,3-triol	-1.97817	4awj	N
('Skp1_POZ', 'ubiquitin')		24.8769	N/A	Skp1_POZ/ubiquitin	C(CO)O	ethylene glycol	-0.815592	2izv	N
('Skp1_POZ', 'ubiquitin')		13.3234	N/A	Skp1_POZ/ubiquitin	[Cl-]	chloro group	-0.834749	3zkj	N
('Skp1_POZ', 'ubiquitin')		2.97319	N/A	Skp1_POZ/ubiquitin	CC(=O)[O-]	acetate ion	-2.15973	4awj	N
('Skp1_POZ', 'ubiquitin')		50.6467	N/A	Skp1_POZ/ubiquitin	C(COCCO)O	di(hydroxyethyl)ether	-0.92731	3zkj	N
('Sec7', 'Arf')		3.3491	N/A	Arf/Sec7	C(CS)O	beta-mercaptoethanol	-1.90099	1r8s	N
('Sec7', 'Arf')		2.92975	N/A	Arf/Sec7	[O-]S(=O)[O-]	sulfite ion	-2.50466	1r8s	N
('Sec7', 'Arf')		5.70518	N/A	Arf/Sec7	[Mg+2]	magnesium ion	-1.98058	1s9d	N
('Sec7', 'Arf')		11.1508	N/A	Arf/Sec7	C(CSSCC(C(=O)O)N)O	s,s-(2-hydroxyethyl)thiocysteine	-1.2908	1s9d	N
('Ribosomal_S4', 'S4')		2.35623	N/A	Ribosomal_S4/S4	[Mg+2]	magnesium ion	-2.23142	1i94	N
('Ribosomal_S4', 'S4')		3.55636	N/A	Ribosomal_S4/S4	C1C(C(C(C(C1N)OC2C(C(C(C(O2)CN)O)O)N)OC3C(C(C(O3)CO)OC4C(C(C(C(O4)CN)O)O)N)O)O)N	neomycin	-2.1368	4lf6	N
('RhoGEF', 'Ras')		38.8136	N/A	Ras/RhoGEF	F[Al-](F)(F)F	tetrafluoroaluminate ion	-0.622506	2rgn	N
('RhoGEF', 'Ras')		2.69821	N/A	Ras/RhoGEF	[O-]S(=O)(=O)[O-]	sulfate ion	-1.91498	4d0n	N
('RhoGEF', 'Ras')		2.72891	N/A	Ras/RhoGEF	C(CO)O	ethylene glycol	-2.06096	4d0n	N
('RhoGAP', 'Ras')		3.67524	N/A	Ras/RhoGAP	[Cl-]	chloro group	-2.2722	5irc	N
('RhoGAP', 'Ras')		2.61808	N/A	Ras/RhoGAP	F[Al-](F)(F)F	tetrafluoroaluminate ion	-2.36801	5jcp	N
('RhoGAP', 'Ras')		5.85335	N/A	Ras/RhoGAP	C(C(C(=O)O)N)S=O	s-oxy cysteine	-1.63723	5irc	N
('RFC1', 'AAA')		8.66645	N/A	AAA/RFC1	[Mg+2]	magnesium ion	-1.76372	1sxj	N
('Response_reg', 'HisKA')		15.1205	N/A	HisKA/Response_reg	[Cl-]	chloro group	-1.52063	4jav	N
('Rep_fac_C', 'DNA_pol3_delta2')		18.1306	N/A	DNA_pol3_delta2/Rep_fac_C	[Mg+2]	magnesium ion	-0.829204	1sxj	N
('Rad60-SLD', 'UQ_con')		16.5874	N/A	Rad60-SLD/UQ_con	[Na+]	sodium ion	-0.785264	2vrr	N
('Rad60-SLD', 'UQ_con')		8.2309	N/A	Rad60-SLD/UQ_con	C(CSSCC(C(=O)O)N)O	s,s-(2-hydroxyethyl)thiocysteine	-1.90014	3uip	N
('RA', 'Ras')		22.9892	N/A	RA/Ras	C(CO)O	ethylene glycol	-0.734514	4kvg	N
('Pyr_redox_2', 'E3_binding')		19.4652	N/A	E3_binding/Pyr_redox_2	[O-]S(=O)(=O)[O-]	sulfate ion	-1.18192	2f5z	N
('PYC_OADA', 'HMGL-like')		2.21753	N/A	HMGL-like/PYC_OADA	C(CCNC(=O)O)CC(C(=O)O)N	lysine nz-carboxylic acid	-1.83878	4mfd	N
('PYC_OADA', 'HMGL-like')		2.63452	N/A	HMGL-like/PYC_OADA	C1C2C(C(S1)CCCCC=O)NC(=O)N2	5-(hexahydro-2-oxo-1h-thieno[3,4-d]imidazol-6-yl)pentanal	-2.33548	3bg3	N
('PYC_OADA', 'HMGL-like')		2.55816	N/A	HMGL-like/PYC_OADA	CC(=O)C(=O)O	pyruvic acid	-2.12081	4jx5	N
('PYC_OADA', 'HMGL-like')		5.12835	N/A	HMGL-like/PYC_OADA	C(C(CO)O)O	propane-1,2,3-triol	-2.03222	4jx6	N
('PYC_OADA', 'HMGL-like')		45.2372	N/A	HMGL-like/PYC_OADA	C(C(=O)O)P(=O)(O)O	phosphonoacetic acid	-0.0487646	3tw6	N
('PYC_OADA', 'HMGL-like')		2.28592	N/A	HMGL-like/PYC_OADA	C1C2C(C(S1)CCCCC(=O)O)NC(=O)N2	epi-biotin	-2.18835	4loc	N
('Pribosyltran_N', 'Pribosyltran')		2.63264	N/A	Pribosyltran/Pribosyltran_N	C(C1C(C(C(O1)O)O)O)OP(=O)(O)O	beta-d-arabinofuranose-5'-phosphate	-1.70603	3mbi	N
('Pribosyltran_N', 'Pribosyltran')		2.86459	N/A	Pribosyltran/Pribosyltran_N	C(C(C(C(C=O)O)O)O)OP(=O)(O)O	ribose-5-phosphate	-1.84107	1u9z	N
('Pribosyltran', 'Pribosyltran_N')		2.63264	N/A	Pribosyltran/Pribosyltran_N	C(C1C(C(C(O1)O)O)O)OP(=O)(O)O	beta-d-arabinofuranose-5'-phosphate	-1.70603	3mbi	N
('Pribosyltran', 'Pribosyltran_N')		2.86459	N/A	Pribosyltran/Pribosyltran_N	C(C(C(C(C=O)O)O)O)OP(=O)(O)O	ribose-5-phosphate	-1.84107	1u9z	N
('Pr_beta_C', 'Proteasome')		16.6338	N/A	Pr_beta_C/Proteasome	C(CCC(=O)O)CCN	6-aminohexanoic acid	-1.24272	4jsu	N
('Pr_beta_C', 'Proteasome')		12.4514	N/A	Pr_beta_C/Proteasome	C(CN)C=CC(C(=O)O)N	3,4 ene-lysine	-1.13485	4gk7	N
('Pr_beta_C', 'Proteasome')		4.67524	N/A	Pr_beta_C/Proteasome	[K+]	potassium ion	-1.98118	5lf7	N
('Pr_beta_C', 'Proteasome')		12.5317	N/A	Pr_beta_C/Proteasome	CC(C)C1C=CC(=O)NCCCCC(C(=O)N1)NC(=O)C(C(C)C)NC(=O)NC(C(C)C)C(=O)O	n-{[(1s)-2-methyl-1-{[(5s,8s)-5-(1-methylethyl)-2,7-dioxo-1,6-diazacyclododec-3-en-8-yl]carbamoyl}propyl]carbamoyl}-l-valine	-0.952709	3gpj	N
('Pr_beta_C', 'Proteasome')		13.3102	N/A	Pr_beta_C/Proteasome	CC=CN	(1z)-prop-1-en-1-amine	-1.07258	1jd2	N
('Pr_beta_C', 'Proteasome')		12.4258	N/A	Pr_beta_C/Proteasome	CCCCCCCCCC(CC(=O)NC(CC(=O)N)C(=O)NC(CCC(=O)N)C(=O)NC(CC(C)C)CO)O	n~2~-[(3r)-3-hydroxydodecanoyl]-l-asparaginyl-n~1~-[(1s)-1-(hydroxymethyl)-3-methylbutyl]-l-glutamamide	-0.940964	3d29	N
('Pr_beta_C', 'Proteasome')		15.5131	N/A	Pr_beta_C/Proteasome	CCC(C)C(C(=O)O)NC	n-methyl-isoleucine	-1.11882	5lf0	N
('Pr_beta_C', 'Proteasome')		16.5817	N/A	Pr_beta_C/Proteasome	CC(C)CCCCCC=CC=CC(=O)O	(2e,4e)-11-methyldodeca-2,4-dienoic acid	-1.10131	4fzc	N
('Pr_beta_C', 'Proteasome')		14.0393	N/A	Pr_beta_C/Proteasome	CC(CO)N	(2r)-2-aminopropan-1-ol	-0.931941	4y7y	N
('Pr_beta_C', 'Proteasome')		14.0611	N/A	Pr_beta_C/Proteasome	CC(CCC(=O)O)N	(4s)-4-aminopentanoic acid	-0.932405	4fzg	N
('Pr_beta_C', 'Proteasome')		12.4087	N/A	Pr_beta_C/Proteasome	CCCCCCCC=CC=CC(=O)NC(C(C)O)C(=O)NC1CC(CCNC(=O)C=CC(NC1=O)C)O	(2e,4e)-n-[(2s,3r)-3-hydroxy-1-[[(3z,5s,8s,10s)-10-hydroxy-5-methyl-2,7-dioxo-1,6-diazacyclododec-3-en-8-yl]amino]-1-oxobutan-2-yl]dodeca-2,4-dienamide	-0.993652	3bdm	N
('Pr_beta_C', 'Proteasome')		11.6004	N/A	Pr_beta_C/Proteasome	CC12C(CCO1)C(=O)NC2(C=O)C(C3CCCC=C3)O	(3ar,6r,6as)-6-((s)-((s)-cyclohex-2-enyl)(hydroxy)methyl)-6a-methyl-4-oxo-hexahydro-2h-furo[3,2-c]pyrrole-6-carbaldehyde	-0.991275	3gpw	N
('Pr_beta_C', 'Proteasome')		18.6273	N/A	Pr_beta_C/Proteasome	C(CCC(=O)O)CC(=O)O	hexanedioic acid	-0.858983	4jt0	N
('Pr_beta_C', 'Proteasome')		12.169	N/A	Pr_beta_C/Proteasome	CC(C)C1C=CC(=O)NCCC=CC(C(=O)N1)NC(=O)C(C(C)C)NC(=O)NC(C(C)C)C(=O)O	(2s)-2-[[(2s)-1-[[(5s,8s,9e)-2,7-dioxo-5-propan-2-yl-1,6-diazacyclododeca-3,9-dien-8-yl]amino]-3-methyl-1-oxo-butan-2-yl]carbamoylamino]-3-methyl-butanoic acid	-1.00636	2zcy	N
('Pr_beta_C', 'Proteasome')		14.9846	N/A	Pr_beta_C/Proteasome	CC=O	methylene carbonyl group	-1.32353	4y82	N
('Pr_beta_C', 'Proteasome')		16.0842	N/A	Pr_beta_C/Proteasome	CCC(C)C(=O)C(=O)O	(3s)-3-methyl-2-oxopentanoic acid	-1.30262	1jd2	N
('Pr_beta_C', 'Proteasome')		18.3881	N/A	Pr_beta_C/Proteasome	CC1C(C(NC1=O)(C(C(C)C)O)C(=O)O)O	(3r,4r)-3-hydroxy-2-[(1s)-1-hydroxy-2-methylpropyl]-4-methyl-5-oxo-d-proline	-1.43972	3dy3	N
('Pr_beta_C', 'Proteasome')		5.32321	N/A	Pr_beta_C/Proteasome	[Cl-]	chloro group	-1.8813	3unh	N
('Pr_beta_C', 'Proteasome')		14.0145	N/A	Pr_beta_C/Proteasome	CC(C)C(CCC(=O)O)N	(4r)-4-amino-5-methylhexanoic acid	-0.942188	4gk7	N
('Pr_beta_C', 'Proteasome')		16.1941	N/A	Pr_beta_C/Proteasome	CCCCCCCC=CC=CC(=O)O	(2e,4e)-dodeca-2,4-dienoic acid	-1.16084	4gk7	N
('Pr_beta_C', 'Proteasome')		12.4855	N/A	Pr_beta_C/Proteasome	C(CN)C(CC(C(=O)O)N)O	4-hydroxy-lysine	-1.1266	4fzg	N
('Pr_beta_C', 'Proteasome')		2.43439	N/A	Pr_beta_C/Proteasome	[Mg+2]	magnesium ion	-1.96325	1fnt	N
('Pr_beta_C', 'Proteasome')		15.2991	N/A	Pr_beta_C/Proteasome	CC(C)(C)OC(=O)O	tertiary-butoxyformic acid	-0.908184	3nzx	N
('Pkinase_C', 'Pkinase')		1.32349	N/A	Pkinase/Pkinase_C	CC(C(C(=O)O)N)OP(=O)(O)O	d-phosphothreonine	-2.10117	3a8x	N
('Pkinase_C', 'Pkinase')		1.31887	N/A	Pkinase/Pkinase_C	C(C(C(=O)O)N)OP(=O)(O)O	phosphoserine	-2.28935	5f9e	N
('PHD', 'Bromodomain')		6.93602	N/A	Bromodomain/PHD	CC(=O)NCCCCC(C(=O)O)N	n(6)-acetyllysine	-1.29062	3o35	N
('Peptidase_C12', 'ubiquitin')		3.02367	N/A	Peptidase_C12/ubiquitin	C(C=O)N	amino-acetaldehyde	-2.02068	1cmx	N
('PBD', 'Ras')		3.24759	N/A	PBD/Ras	[Cl-]	chloro group	-2.21965	2ov2	N
('PBD', 'Ras')		4.03062	N/A	PBD/Ras	C(CO)O	ethylene glycol	-2.50513	2ov2	N
('PBD', 'Ras')		2.66046	N/A	PBD/Ras	[O-]S(=O)(=O)[O-]	sulfate ion	-2.52702	2odb	N
('NIF', 'ubiquitin')		9.95848	N/A	NIF/ubiquitin	[Mg+2]	magnesium ion	-1.21203	3shq	N
('Myosin_head', 'Actin')		0.856199	N/A	Actin/Myosin_head	CN(C)CCCCC(C(=O)O)N	l-(n,n dimethyl)lysine	-2.04397	1o1f	N
('MGS', 'AICARFT_IMPCHas')		28.1976	N/A	AICARFT_IMPCHas/MGS	[K+]	potassium ion	-0.460988	2iu0	N
('MGS', 'AICARFT_IMPCHas')		2.80344	N/A	AICARFT_IMPCHas/MGS	C(CO)N(CCO)C(CO)(CO)CO	2-[bis-(2-hydroxy-ethyl)-amino]-2-hydroxymethyl-propane-1,3-diol	-1.69735	4ehi	N
('Inhibitor_I9', 'Peptidase_S8')		14.5328	N/A	Inhibitor_I9/Peptidase_S8	CC(=O)NC1C(C(C(OC1O)CO)O)O	2-(acetylamino)-2-deoxy-beta-d-gulopyranose	-1.19726	4yn3	N
('Inhibitor_I9', 'Peptidase_S8')		11.857	N/A	Inhibitor_I9/Peptidase_S8	[O-]S(=O)(=O)[O-]	sulfate ion	-2.19123	2pmw	N
('Inhibitor_I9', 'Peptidase_S8')		4.19545	N/A	Inhibitor_I9/Peptidase_S8	C(C(CO)O)O	propane-1,2,3-triol	-1.78364	4yn3	N
('Inhibitor_I9', 'Peptidase_S8')		7.08474	N/A	Inhibitor_I9/Peptidase_S8	[Na+]	sodium ion	-1.72533	1spb	N
('Inhibitor_I9', 'Peptidase_S8')		8.10505	N/A	Inhibitor_I9/Peptidase_S8	[Cl-]	chloro group	-2.12963	4yn3	N
('Inhibitor_I9', 'Peptidase_S8')		10.7858	N/A	Inhibitor_I9/Peptidase_S8	[Ca+2]	calcium ion	-1.14214	1scj	N
('Inhibitor_I9', 'Peptidase_S8')		3.98648	N/A	Inhibitor_I9/Peptidase_S8	C(COCCOCCOCCO)O	tetraethylene glycol	-2.00191	4ov6	N
('Inhibitor_I9', 'Peptidase_S8')		13.4068	N/A	Inhibitor_I9/Peptidase_S8	CC=O	methylene carbonyl group	-1.38779	4nmx	N
('Inhibitor_I9', 'Peptidase_S8')		2.77374	N/A	Inhibitor_I9/Peptidase_S8	C(CO)O	ethylene glycol	-2.54841	4ov6	N
('Inhibitor_I9', 'Peptidase_S8')		11.835	N/A	Inhibitor_I9/Peptidase_S8	C(C1C(C(C(C(O1)O)O)O)O)O	beta-d-galactose	-1.59601	4yn3	N
('Inhibitor_I9', 'Peptidase_S8')		19.5571	N/A	Inhibitor_I9/Peptidase_S8	CC1C(C(C(C(O1)O)O)O)O	alpha-rhamnose	-0.900803	4yn3	N
('HSP90', 'Pkinase')		11.0919	N/A	HSP90/Pkinase	C(C(C(=O)O)N)OP(=O)(O)O	phosphoserine	-1.92352	5fwl	N
('HisKA', 'Response_reg')		15.1205	N/A	HisKA/Response_reg	[Cl-]	chloro group	-1.52063	4jav	N
('His_biosynth', 'GATase')		11.1012	N/A	GATase/His_biosynth	[O-]S(=O)(=O)[O-]	sulfate ion	-1.27081	1jvn	N
('His_biosynth', 'GATase')		2.46837	N/A	GATase/His_biosynth	C1=C(ONC1SCC(C(=O)O)N)C(C(=O)O)N	s-2,3-dihydro-5-glycin-2-yl-isoxazol-3-yl-cysteine	-1.86787	1jvn	N
('HECT', 'ubiquitin')		14.1172	N/A	HECT/ubiquitin	C(C(CO)O)O	propane-1,2,3-triol	-1.23315	2xbb	N
('HEAT_2', 'Metallophos')		22.6392	N/A	HEAT_2/Metallophos	CC(C(C(=O)O)N)C(=O)O	2s,3s-3-methylaspartic acid	-1.05453	2iae	N
('HEAT_2', 'Metallophos')		0	N/A	HEAT_2/Metallophos	C(CC(=O)O)C(C(=O)O)N	gamma-l-glutamic acid	-2.20055	2npp	N
('HEAT_2', 'Metallophos')		19.5737	N/A	HEAT_2/Metallophos	CC1CCC2(CCCCO2)OC1C(C)CC(C3C(=C)C(C4C(O3)CCC5(O4)CCC(O5)C=CC(C)C6CC(=CC7(O6)C(CCC(O7)CC(C)(C(=O)O)O)O)C)O)O	okadaic acid	-1.05892	2ie4	N
('HEAT_2', 'Metallophos')		27.8472	N/A	HEAT_2/Metallophos	[Ca+2]	calcium ion	-0.783952	4i5l	N
('HEAT_2', 'Metallophos')		34.2704	N/A	HEAT_2/Metallophos	CC(C)CC(C(=O)OC)N	methyl l-leucinate	-0.267381	2iae	N
('HEAT_2', 'Metallophos')		2.99681	N/A	HEAT_2/Metallophos	C(COCCO)O	di(hydroxyethyl)ether	-2.30402	4lac	N
('HEAT_2', 'Metallophos')		0	N/A	HEAT_2/Metallophos	CC(C(=O)O)N	d-alanine	-2.14313	2npp	N
('GLE1', 'Helicase_C')		4.26781	N/A	GLE1/Helicase_C	[Mg+2]	magnesium ion	-1.9195	3rrm	N
('GDI', 'Ras')		25.9227	N/A	GDI/Ras	CC=C(C)CCC=C(C)CCC=C(C)CCC=C(C)C	geran-8-yl geran	-0.440861	1vg0	N
('GatB_N', 'tRNA-synt_2')		12.9943	N/A	GatB_N/tRNA-synt_2	[Mg+2]	magnesium ion	-1.25167	3kfu	N
('GATase', 'His_biosynth')		2.46837	N/A	GATase/His_biosynth	C1=C(ONC1SCC(C(=O)O)N)C(C(=O)O)N	s-2,3-dihydro-5-glycin-2-yl-isoxazol-3-yl-cysteine	-1.86787	1jvn	N
('GalKase_gal_bdg', 'GHMP_kinases_N')		2.29899	N/A	GHMP_kinases_N/GalKase_gal_bdg	C(C1C(C(C(C(O1)O)O)O)O)O	alpha-d-altropyranose	-2.07518	1wuu	N
('GalKase_gal_bdg', 'GHMP_kinases_N')		2.32547	N/A	GHMP_kinases_N/GalKase_gal_bdg	CC(=O)NC1C(C(C(OC1O)CO)O)O	2-(acetylamino)-2-deoxy-alpha-l-glucopyranose	-2.23298	2a2d	N
('GalKase_gal_bdg', 'GHMP_kinases_N')		3.29963	N/A	GHMP_kinases_N/GalKase_gal_bdg	[Mg+2]	magnesium ion	-2.2489	1wuu	N
('GalKase_gal_bdg', 'GHMP_kinases_N')		2.50969	N/A	GHMP_kinases_N/GalKase_gal_bdg	CC(=O)NC1C(C(C(OC1OP(=O)(O)O)CO)O)O	2-(acetylamino)-2-deoxy-1-o-phosphono-alpha-d-glucopyranose	-2.02857	2a2c	N
('FH2', 'Actin')		13.3544	N/A	Actin/FH2	[Ca+2]	calcium ion	-1.29031	1y64	N
('FAT', 'PI3_PI4_kinase')		36.8053	N/A	FAT/PI3_PI4_kinase	CC1CCC2CC(C(=CC=CC=CC(CC(C(=O)C(C(C(=CC(C(=O)CC(OC(=O)C3CCCCN3C(=O)C(=O)C1(O2)O)C(C)CC4CCC(C(C4)OC)O)C)C)O)OC)C)C)C)OC	rapamycin immunosuppressant drug	-0.513508	5flc	N
('E3_binding', 'Pyr_redox_2')		19.4652	N/A	E3_binding/Pyr_redox_2	[O-]S(=O)(=O)[O-]	sulfate ion	-1.18192	2f5z	N
('E1-E2_ATPase', 'Cation_ATPase_C')		12.1553	N/A	Cation_ATPase_C/E1-E2_ATPase	CCCCCCCCCC(=O)OCC1(C(C(C(O1)CO)O)O)OC2C(C(C(C(O2)CO)O)O)O	1-o-decanoyl-beta-d-tagatofuranosyl beta-d-allopyranoside	-1.73463	4hyt	N
('E1-E2_ATPase', 'Cation_ATPase_C')		4.34283	N/A	Cation_ATPase_C/E1-E2_ATPase	CCCCCCCC(=O)OC1C2C(=C(C1OC(=O)C(=CC)C)C)C3C(C(CC2(C)OC(=O)C)O)(C(C(=O)O3)(C)O)O	debutanoyl thapsigargin	-1.55169	2yfy	N
('E1-E2_ATPase', 'Cation_ATPase_C')		3.10715	N/A	Cation_ATPase_C/E1-E2_ATPase	CCCCCCCC(=O)OC1C2C(=C(C1OC(=O)C(=CC)C)C)C3C(C(CC2(C)OC(=O)C)OC(=O)CCC)(C(C(=O)O3)(C)O)O	octanoic acid [3s-[3alpha, 3abeta, 4alpha, 6beta, 6abeta, 7beta, 8alpha(z), 9balpha]]-6-(acetyloxy)-2,3,-3a,4,5,6,6a,7,8,9b-decahydro-3,3a-dihydroxy-3,6,9-trimethyl-8-[(2-methyl-1-oxo-2-butenyl)oxy]-2-oxo-4-(1-oxobutoxy)-azuleno[4,5-b]furan-7-yl ester	-1.62091	2c8l	N
('E1-E2_ATPase', 'Cation_ATPase_C')		2.54215	N/A	Cation_ATPase_C/E1-E2_ATPase	CC1C(C(C(C(O1)OC2CC(C3(C4C(CCC3(C2)O)C5(CCC(C5(CC4O)C)C6=CC(=O)OC6)O)CO)O)O)O)O	ouabain	-1.6394	3n23	N
('E1-E2_ATPase', 'Cation_ATPase_C')		12.1933	N/A	Cation_ATPase_C/E1-E2_ATPase	CCCCCCCCCCCCOCCOCCOCCOCCOCCOCCOCCOCCO	o-dodecanyl octaethylene glycol	-1.89752	4hyt	N
('E1-E2_ATPase', 'Cation_ATPase_C')		11.564	N/A	Cation_ATPase_C/E1-E2_ATPase	CCCCCCCCCC(=O)OCC1C(C(C(C(O1)OC2(C(C(C(O2)CO)O)O)CO)O)O)O	beta-d-fructofuranosyl 6-o-decanoyl-alpha-d-glucopyranoside	-1.6698	4hyt	N
('DNA_pol3_delta2', 'Rep_fac_C')		18.1306	N/A	DNA_pol3_delta2/Rep_fac_C	[Mg+2]	magnesium ion	-0.829204	1sxj	N
('Cyclin_N', 'Pkinase')		1.2983	N/A	Cyclin_N/Pkinase	CC(C(C(=O)O)N)OP(=O)(O)O	d-phosphothreonine	-2.56565	3bhv	N
('Cyclin_C', 'Pkinase')		4.65091	N/A	Cyclin_C/Pkinase	CC(C(C(=O)O)N)OP(=O)(O)O	d-phosphothreonine	-2.13937	5l2w	N
('CRM1_C', 'IBN_N')		14.9395	N/A	CRM1_C/IBN_N	[Mg+2]	magnesium ion	-1.99829	3nby	N
('CBS', 'PALP')		9.54929	N/A	CBS/PALP	[Na+]	sodium ion	-1.5677	4coo	N
('CBS', 'AMPKBI')		38.4696	N/A	AMPKBI/CBS	[Cl-]	chloro group	-1.21044	4qfr	N
('CBS', 'AMPKBI')		13.6765	N/A	AMPKBI/CBS	[O-]S(=O)(=O)[O-]	sulfate ion	-0.728102	4qfr	N
('Cation_ATPase_N', 'E1-E2_ATPase')		2.90796	N/A	Cation_ATPase_N/E1-E2_ATPase	CCCCCCCC(=O)OC1C2C(=C(C1OC(=O)C(=CC)C)C)C3C(C(CC2(C)OC(=O)C)OC(=O)CCC)(C(C(=O)O3)(C)O)O	octanoic acid [3s-[3alpha, 3abeta, 4alpha, 6beta, 6abeta, 7beta, 8alpha(z), 9balpha]]-6-(acetyloxy)-2,3,-3a,4,5,6,6a,7,8,9b-decahydro-3,3a-dihydroxy-3,6,9-trimethyl-8-[(2-methyl-1-oxo-2-butenyl)oxy]-2-oxo-4-(1-oxobutoxy)-azuleno[4,5-b]furan-7-yl ester	-1.51495	3n5k	N
('Cation_ATPase_N', 'E1-E2_ATPase')		23.3687	N/A	Cation_ATPase_N/E1-E2_ATPase	CCCCCCCCCC(=O)OCC1C(C(C(C(O1)OC2(C(C(C(O2)CO)O)O)CO)O)O)O	beta-d-fructofuranosyl 6-o-decanoyl-alpha-d-glucopyranoside	-1.05872	4hyt	N
('Cation_ATPase_N', 'E1-E2_ATPase')		3.0418	N/A	Cation_ATPase_N/E1-E2_ATPase	CCCCCCCC(=O)OC1C2C(=C(C1OC(=O)C(=CC)C)C)C3C(C(CC2(C)OC(=O)C)O)(C(C(=O)O3)(C)O)O	debutanoyl thapsigargin	-1.65826	2yfy	N
('Cation_ATPase_N', 'E1-E2_ATPase')		23.9403	N/A	Cation_ATPase_N/E1-E2_ATPase	CCCCCCCCCC(=O)OCC1(C(C(C(O1)CO)O)O)OC2C(C(C(C(O2)CO)O)O)O	1-o-decanoyl-beta-d-tagatofuranosyl beta-d-allopyranoside	-1.11444	4hyt	N
('Cation_ATPase_N', 'E1-E2_ATPase')		2.68226	N/A	Cation_ATPase_N/E1-E2_ATPase	CC1C(C(C(C(O1)OC2CC(C3(C4C(CCC3(C2)O)C5(CCC(C5(CC4O)C)C6=CC(=O)OC6)O)CO)O)O)O)O	ouabain	-1.68107	3a3y	N
('Cation_ATPase_N', 'E1-E2_ATPase')		23.073	N/A	Cation_ATPase_N/E1-E2_ATPase	CCCCCCCCCCCCOCCOCCOCCOCCOCCOCCOCCOCCO	o-dodecanyl octaethylene glycol	-1.06767	4hyt	N
('Cation_ATPase_C', 'E1-E2_ATPase')		12.1553	N/A	Cation_ATPase_C/E1-E2_ATPase	CCCCCCCCCC(=O)OCC1(C(C(C(O1)CO)O)O)OC2C(C(C(C(O2)CO)O)O)O	1-o-decanoyl-beta-d-tagatofuranosyl beta-d-allopyranoside	-1.73463	4hyt	N
('Cation_ATPase_C', 'E1-E2_ATPase')		4.34283	N/A	Cation_ATPase_C/E1-E2_ATPase	CCCCCCCC(=O)OC1C2C(=C(C1OC(=O)C(=CC)C)C)C3C(C(CC2(C)OC(=O)C)O)(C(C(=O)O3)(C)O)O	debutanoyl thapsigargin	-1.55169	2yfy	N
('Cation_ATPase_C', 'E1-E2_ATPase')		3.10715	N/A	Cation_ATPase_C/E1-E2_ATPase	CCCCCCCC(=O)OC1C2C(=C(C1OC(=O)C(=CC)C)C)C3C(C(CC2(C)OC(=O)C)OC(=O)CCC)(C(C(=O)O3)(C)O)O	octanoic acid [3s-[3alpha, 3abeta, 4alpha, 6beta, 6abeta, 7beta, 8alpha(z), 9balpha]]-6-(acetyloxy)-2,3,-3a,4,5,6,6a,7,8,9b-decahydro-3,3a-dihydroxy-3,6,9-trimethyl-8-[(2-methyl-1-oxo-2-butenyl)oxy]-2-oxo-4-(1-oxobutoxy)-azuleno[4,5-b]furan-7-yl ester	-1.62091	2c8l	N
('Cation_ATPase_C', 'E1-E2_ATPase')		2.54215	N/A	Cation_ATPase_C/E1-E2_ATPase	CC1C(C(C(C(O1)OC2CC(C3(C4C(CCC3(C2)O)C5(CCC(C5(CC4O)C)C6=CC(=O)OC6)O)CO)O)O)O)O	ouabain	-1.6394	3n23	N
('Cation_ATPase_C', 'E1-E2_ATPase')		12.1933	N/A	Cation_ATPase_C/E1-E2_ATPase	CCCCCCCCCCCCOCCOCCOCCOCCOCCOCCOCCOCCO	o-dodecanyl octaethylene glycol	-1.89752	4hyt	N
('Cation_ATPase_C', 'E1-E2_ATPase')		11.564	N/A	Cation_ATPase_C/E1-E2_ATPase	CCCCCCCCCC(=O)OCC1C(C(C(C(O1)OC2(C(C(C(O2)CO)O)O)CO)O)O)O	beta-d-fructofuranosyl 6-o-decanoyl-alpha-d-glucopyranoside	-1.6698	4hyt	N
('CAS_CSE1', 'IBN_N')		27.9301	N/A	CAS_CSE1/IBN_N	[Mg+2]	magnesium ion	-1.1561	1z3h	N
('Carboxyl_trans', 'Biotin_carb_C')		19.3158	N/A	Biotin_carb_C/Carboxyl_trans	C1C2C(C(S1)CCCCC=O)NC(=O)N2	5-(hexahydro-2-oxo-1h-thieno[3,4-d]imidazol-6-yl)pentanal	-1.25743	3n6r	N
('Bromodomain', 'PHD')		6.93602	N/A	Bromodomain/PHD	CC(=O)NCCCCC(C(=O)O)N	n(6)-acetyllysine	-1.29062	3o35	N
('BPL_C', 'Biotin_lipoyl')		27.2646	N/A	BPL_C/Biotin_lipoyl	C(C(CO)O)O	propane-1,2,3-triol	0.0430758	2ejf	N
('BPL_C', 'Biotin_lipoyl')		1.34648	N/A	BPL_C/Biotin_lipoyl	C1C2C(C(S1)CCCCC(=O)O)NC(=O)N2	epi-biotin	-2.17254	2ejf	N
('B56', 'Metallophos')		0	N/A	B56/Metallophos	CC(C(=O)O)N	d-alanine	-2.68146	2nyl	N
('B56', 'Metallophos')		2.78808	N/A	B56/Metallophos	CC(C(C(=O)O)N)C(=O)O	2s,3s-3-methylaspartic acid	-2.38057	2npp	N
('B56', 'Metallophos')		7.22712	N/A	B56/Metallophos	CC(C)CC(C(=O)OC)N	methyl l-leucinate	-1.8438	2iae	N
('B56', 'Metallophos')		0	N/A	B56/Metallophos	C(CC(=O)O)C(C(=O)O)N	gamma-l-glutamic acid	-2.51833	2nyl	N
('ArfGap', 'Arf')		3.10303	N/A	Arf/ArfGap	[Mg+2]	magnesium ion	-2.38397	3lvq	N
('AMPKBI', 'CBS')		38.4696	N/A	AMPKBI/CBS	[Cl-]	chloro group	-1.21044	4qfr	N
('AMPKBI', 'CBS')		13.6765	N/A	AMPKBI/CBS	[O-]S(=O)(=O)[O-]	sulfate ion	-0.728102	4qfr	N
('AICARFT_IMPCHas', 'MGS')		28.1976	N/A	AICARFT_IMPCHas/MGS	[K+]	potassium ion	-0.460988	2iu0	N
('AICARFT_IMPCHas', 'MGS')		2.80344	N/A	AICARFT_IMPCHas/MGS	C(CO)N(CCO)C(CO)(CO)CO	2-[bis-(2-hydroxy-ethyl)-amino]-2-hydroxymethyl-propane-1,3-diol	-1.69735	4ehi	N
('Actin', 'Pkinase')		22.5922	N/A	Actin/Pkinase	[Mg+2]	magnesium ion	-0.929369	5ce3	N
('Aconitase_C', 'Aconitase')		2.50168	N/A	Aconitase/Aconitase_C	C(C(CO)O)O	propane-1,2,3-triol	-2.2426	2b3y	N
('Aconitase_C', 'Aconitase')		1.78891	N/A	Aconitase/Aconitase_C	[OH-]	hydroxy group	-2.56143	1amj	N
('Aconitase_C', 'Aconitase')		2.49251	N/A	Aconitase/Aconitase_C	C(C(C(C(=O)O)O)C(=O)O)C(=O)O	3-carboxy-2,3-dideoxy-d-erythro-pentaric acid	-2.34767	1c97	N
('Aconitase', 'Aconitase_C')		2.50168	N/A	Aconitase/Aconitase_C	C(C(CO)O)O	propane-1,2,3-triol	-2.2426	2b3y	N
('Aconitase', 'Aconitase_C')		1.78891	N/A	Aconitase/Aconitase_C	[OH-]	hydroxy group	-2.56143	1amj	N
('Aconitase', 'Aconitase_C')		2.49251	N/A	Aconitase/Aconitase_C	C(C(C(C(=O)O)O)C(=O)O)C(=O)O	3-carboxy-2,3-dideoxy-d-erythro-pentaric acid	-2.34767	1c97	N
